# Supplementary material for: Breaking Boundaries in Histone Modification MS-Based Detection: A Tailored Search Strategy for Unrestricted Identification of Novel Epigenetic Marks
Source: Mol Cell Proteomics. 2025 Sep 30;24(11):101080. doi: 10.1016/j.mcpro.2025.101080 (PMC12634847; doi:10.1016/j.mcpro.2025.101080)
Supplement: Supplementary Table S2 [file mmc2.xlsx]

## Sheet: Description
	Tab S1 This table reports the variale modifications along with the mass offset specified in each DMO search

## Sheet: Mass Offsets
	This is the list of mass offsets specified in each search, unless otherwise indicated
		Core Histones					Linker histones
	Mass	Amino Acid(s)	Name			Mass	Amino Acid(s)	Name
	68.0262	K	Crotonyl			14.0157	KR	Methyl
	86.0004	K	Malonyl			28.0313	KR	Dimethyl
	100.016	K	Succynyl			42.047	K	Trimethyl
	114.032	K	Glutaryl			42.0106	K	Acetyl
	27.9949	KST	Formyl			56.0262	K	Propionyl
	72.0211	KR	Lactoyl|Carboxyethyl			68.0262	K	Crotonyl
	86.0368	K	Hydroxyisobutyryl			86.0004	K	Malonyl
	104.026	K	Benzoyl			100.016	K	Succynyl
	114.043	K	GlyGly			114.032	K	Glutaryl
	159.068	Q	Serotonyl			27.9949	KST	Formyl
	79.9663	STY	Phosphoryl			72.0211	KR	Lactoyl|Carboxyethyl
	58.0055	KR	Carboxymethyl			86.0368	K	Hydroxyisobutyryl
	162.053	K	Hexose			104.026	K	Benzoyl
	108.021	K	Pyrraline			114.043	K	GlyGly
	88.016	K	Glyceroyl			159.068	Q	Serotonyl
	39.9949	R	G-H1			79.9663	STY	Phosphoryl
	54.0106	R	MG-H1			58.0055	KR	Carboxymethyl
	80.0262	R	argpyrimidine			162.053	K	Hexose
	144.042	R	Tetrahydropyrimidine			108.021	K	Pyrraline
	132.058	K	N-Pentosyl Lysine			88.016	K	Glyceroyl
						39.9949	R	G-H1
						54.0106	R	MG-H1
						80.0262	R	argpyrimidine
						144.042	R	Tetrahydropyrimidine
						132.058	K	N-Pentosyl Lysine

## Sheet: InSol MDA-MB-468
	Variable Modifications
		Standard						1° Open/non-histone Proteins
	Mass	Amino Acid(s)	Name				Mass	Amino Acid(s)	Name
	10.0083	R	13C(6) 15N(4) Silac label				10.0083	R	13C(6) 15N(4) Silac label
	14.0157	K	Methyl				14.0157	K	Methyl
	28.0313	K	Dimethyl				28.0313	K	Dimethyl
	42.047	K	Trimethyl				42.047	K	Trimethyl
	42.0106	K	Acetyl				42.0106	K	Acetyl
							15.9949	M	Oxidation
	Enzyme specificity
	Standard/1° Open/non-histone Proteins
	Enzyme: ArgC
	Miscleavages: 0

## Sheet: D3 MDA-MB-468 
	Variable Modifications
		Standard						1° Open/Tryptic peptides/Non-histone proteins
	Mass	Amino Acid(s)	Name				Mass	Amino Acid(s)	Name
	10.0083	R	13C(6) 15N(4) Silac label				10.0083	R	13C(6) 15N(4) Silac label
	45.0294	K	Acetyl:2H(3)				45.0294	KST	Acetyl:2H(3)
	59.045	K	Methyl+Acetyl:2H(3)				59.045	K	Methyl+Acetyl:2H(3)
	28.0313	K	Dimethyl				28.0313	K	Dimethyl
	42.047	K	Trimethyl				42.047	K	Trimethyl
	42.0106	K	Acetyl				42.0106	K	Acetyl
							-18.0106	E (N-term), S	Dehydration
							59.0087	K	Acetyl:2H(3)+Carbonyl
	Enzyme specificity
	Standard/1°Open		Tryptic peptides/Non-histone proteins
	Enzyme: ArgC		Enzyme: Trypsin/P
	Miscleavages: 0		Miscleavages: 4

## Sheet: PRO2 MDA-MB-468
	Variable Modifications
		Standard					1° Open					2° Open/Tryptic peptides/Non-histone proteins
	Mass	Amino Acid(s)	Name			Mass	Amino Acid(s)	Name			Mass	Amino Acid(s)	Name
	10.0083	R	13C(6) 15N(4) Silac label			10.0083	R	13C(6) 15N(4) Silac label			10.0083	R	13C(6) 15N(4) Silac label
	56.0262	K	Propionyl			56.0262	K	Propionyl			56.0262	K	Propionyl
	70.0419	K	Methyl+Propionyl			70.0419	K	Methyl+Propionyl			70.0419	K	Methyl+Propionyl
	28.0313	K	Dimethyl			28.0313	K	Dimethyl			28.0313	K	Dimethyl
	42.047	K	Trimethyl			42.047	K	Trimethyl			42.047	K	Trimethyl
	42.0106	K	Acetyl			42.0106	K	Acetyl			42.0106	K	Acetyl
						70.0055	K	Propionyl+Carbonyl			15.9949	ML	Oxidation
											-18.0106	E (N-term), S	Dehydration
											70.0055	K	Propionyl+Carbonyl
	Fixed Modification					Fixed Modification					Fixed Modification
	56.0262	N-term peptide	Propionyl			56.0262	J	Propionyl			56.0262	J	Propionyl
	Enzyme specificity
	Standard/1°Open/2°Open			Tryptic peptides/Non-histone proteins
	Enzyme: ArgC			Enzyme: Trypsin/P
	Miscleavages: 0			Miscleavages: 4

## Sheet: PROPIC MDA-MB-468
	Variable Modifications
		Standard					1° Open					2° Open/Tryptic peptides/Non-histone proteins
	Mass	Amino Acid(s)	Name			Mass	Amino Acid(s)	Name			Mass	Amino Acid(s)	Name
	10.0083	R	13C(6) 15N(4) Silac label			10.0083	R	13C(6) 15N(4) Silac label			10.0083	R	13C(6) 15N(4) Silac label
	56.0262	K	Propionyl			56.0262	K	Propionyl			56.0262	K	Propionyl
	70.0419	K	Methyl+Propionyl			70.0419	K	Methyl+Propionyl			70.0419	K	Methyl+Propionyl
	28.0313	K	Dimethyl			28.0313	K	Dimethyl			28.0313	K	Dimethyl
	42.047	K	Trimethyl			42.047	K	Trimethyl			42.047	K	Trimethyl
	42.0106	K	Acetyl			42.0106	K	Acetyl			42.0106	K	Acetyl
						15.9949	M	Oxidation			15.9949	M	Oxidation
						70.0055	K	Propionyl+Carbonyl			70.0055	K	Propionyl+Carbonyl
											119.037	Y	Phenyl isocyanate
											-18.0106	E (N-term), S	Dehydration
	Fixed Modification					Fixed Modification					Fixed Modification
	119.037	N-term peptide	Phenyl isocyanate			56.0262	J	Propionyl			56.0262	J	Propionyl
						119.037	B	Phenyl isocyanate			119.037	B	Phenyl isocyanate
											Mass Offsets (In addition the ones reported in the sheet 'Mass Offsets')
											56.0262	SY	Propionyl
	Enzyme specificity
	Standard/1°Open/2°Open			Tryptic peptides/Non-histone proteins
	Enzyme: ArgC			Enzyme: Trypsin/P
	Miscleavages: 0			Miscleavages: 4

## Sheet: Uveal FFPE
	Variable Modifications
		Standard					1° Open					2° Open/Tryptic peptides/Non-histone proteins
	Mass	Amino Acid(s)	Name			Mass	Amino Acid(s)	Name			Mass	Amino Acid(s)	Name
	10.0083	R	13C(6) 15N(4) Silac label			10.0083	R	13C(6) 15N(4) Silac label			10.0083	R	13C(6) 15N(4) Silac label
	56.0262	K	Propionyl			56.0262	K	Propionyl			56.0262	K	Propionyl
	70.0419	K	Methyl+Propionyl			70.0419	K	Methyl+Propionyl			70.0419	K	Methyl+Propionyl
	28.0313	K	Dimethyl			28.0313	K	Dimethyl			28.0313	K	Dimethyl
	42.047	K	Trimethyl			42.047	K	Trimethyl			42.047	K	Trimethyl
	42.0106	K	Acetyl			42.0106	K	Acetyl			42.0106	K	Acetyl
						15.9949	M	Oxidation			15.9949	M	Oxidation
						70.0055	K	Propionyl+Carbonyl			70.0055	K	Propionyl+Carbonyl
											119.037	Y	Phenyl isocyanate
											37.9559	Q	Replacement of proton by potassium
											21.9819	Q	Proton replaced by sodium cation
	Fixed Modification					Fixed Modification					Fixed Modification
	119.037	N-term peptide	Phenyl isocyanate			56.0262	J	Propionyl			56.0262	J	Propionyl
						119.037	B	Phenyl isocyanate			119.037	B	Phenyl isocyanate
	Enzyme specificity
	Standard/1°Open/2°Open			Tryptic peptides/Non-histone proteins
	Enzyme: ArgC			Enzyme: Trypsin/P
	Miscleavages: 0			Miscleavages: 4

## Sheet: PROPIC Cancer cell lines
	Variable Modifications
		Mass	Amino Acid(s)	Name
		10.0083	R	13C(6) 15N(4) Silac label
		56.0262	K	Propionyl
		70.0419	K	Methyl+Propionyl
		28.0313	K	Dimethyl
		42.047	K	Trimethyl
		42.0106	K	Acetyl
		15.9949	M	Oxidation
		70.0055	K	Propionyl+Carbonyl
		-18.0106	E (N-term), S	Dehydration
		-14.0157	J	To mimic acetyl N-term
		Fixed Modification
		56.0262	J	Propionyl
		119.037	B	Phenyl isocyanate
		Mass Offsets (In addition the ones reported in the sheet 'Mass Offsets')
		15.9949	YFL	Oxidation
		56.0262	SY	Propionyl
		119.037	YS	Phenyl isocyanate
		21.9819	Q	Proton replaced by sodium cation
	Enzyme specificity
	Enzyme: Trypsin/P
	Miscleavages: 4

## Sheet: Histone H1
	Variable Modifications
		Standard					1° Open/Only proteins identified
	Mass	Amino Acid(s)	Name			Mass	Amino Acid(s)	Name
	15.9949	M	Oxidation			15.9949	M	Oxidation
	42.0106	Protein N-term	Acetyl			42.0106	Protein N-term	Acetyl
						0.984016	NQC	Deamidation
						-17.0265	N(N-term), C( N-term)	Loss of ammonia
	Fixed Modification					Fixed Modification
	57.0215	C	Carbamidomethyl			57.0215	C	Carbamidomethyl
	Enzyme specificity
	Standard/1° Open/Only proteins identified
	Enzyme: Trypsin/P
	Miscleavages: 1
