# Supplementary material for: Breaking Boundaries in Histone Modification MS-Based Detection: A Tailored Search Strategy for Unrestricted Identification of Novel Epigenetic Marks
Source: Mol Cell Proteomics. 2025 Sep 30;24(11):101080. doi: 10.1016/j.mcpro.2025.101080 (PMC12634847; doi:10.1016/j.mcpro.2025.101080)
Supplement: Supplementary Table S4 [file mmc3.xlsx]

## Sheet: Description
	Table S4. List of non-ambiguos post-translational modified sites identified in the indicated detailed mass offsets searches

## Sheet: Human Cancer Cell Lines
Spectrum	Peptide	Assigned Modifications	Charge	Calculated M/Z	MSFragger Localization	Number Best Positions	Position Scores	Best Positions	Proteins	Hyperscore	Expectation	PeptideProphetProbability	Site	isNovel
HF220822_RN_33_H_N.13588.13588.2	JGGKGLGKGGAKR	1J(-14.0156), 4K(86.0004), 8K(56.0262), 12K(56.0262), 13R(10.0082)	2	668.366	JGGkGLGKGGAKR	1	J(0.00)G(0.00)G(0.00)K(26.43)G(0.00)L(0.00)G(0.00)K(0.00)G(0.00)G(0.00)A(0.00)K(0.00)R(0.00)	K4	P62805	26.426	0.000172258	0.998	H4K8Malonyl	Yes
HF220822_RN_35_H_N.09555.09555.2	BDAVTYTEHAKR	1B(119.0371), 11K(27.9949), 12R(10.0082)	2	724.346	BDAVTYTEHAkR	1	B(0.00)D(0.00)A(0.00)V(0.00)T(15.45)Y(0.00)T(20.83)E(0.00)H(0.00)A(0.00)K(29.64)R(0.00)	K11	P62805	29.638	4.55842e-07	0.9997	H4K77Formyl	Yes
HF220822_RN_35_H_N.09872.09872.2	BDAVTYTEHAKR	1B(119.0371), 11K(72.0211), 12R(10.0082)	2	746.359	BDAVTYTEHAkR	1	B(0.00)D(0.00)A(0.00)V(0.00)T(0.00)Y(0.00)T(0.00)E(0.00)H(0.00)A(0.00)K(28.76)R(0.00)	K11	P62805	28.76	2.12004e-05	0.9997	H4K77Lactoyl|Carboxyethyl	No
HF220822_RN_35_H_N.10937.10937.2	ISGLIYEETR	2S(79.9663), 10R(10.0082)	2	635.801	IsGLIYEETR	1	I(0.00)S(19.07)G(0.00)L(0.00)I(0.00)Y(15.63)E(0.00)E(0.00)T(11.26)R(0.00)	S2	P62805	26.766	2.03169e-05	0.9916	H4S47Phosphoryl	No
HF220822_RN_35_H_N.14678.14678.2	BAINKAQKK	1B(119.0371), 5K(56.0262), 8K(28.0313), 9K(27.9949)	2	566.33	BAINKAQKk	1	B(0.00)A(0.00)I(0.00)N(0.00)K(0.00)A(0.00)Q(0.00)K(0.00)K(19.41)	K9	Q99879	19.406	0.0162638	0.9284	H2B1MK24Formyl	Yes
QEP210702_RN_Panc1_2.12173.12173.2	BDAVTYTEHAKR	1B(119.0371), 11K(114.0429)	2	762.365	BDAVTYTEHAkR	1	B(0.00)D(0.00)A(0.00)V(0.00)T(0.00)Y(0.00)T(0.00)E(0.00)H(0.00)A(0.00)K(29.40)R(0.00)	K11	P62805	29.403	9.08857e-07	0.9952	H4K77GlyGly	No
QEP210719_RN_GR_20_MDA-MB-231.02326.02326.2	BRGGVKR	1B(119.0371), 2R(10.0082), 6K(72.0211), 7R(10.0082)	2	442.254	BRGGVkR	1	B(0.00)R(0.00)G(0.00)G(0.00)V(0.00)K(16.56)R(0.00)	K6	P62805	16.562	0.0209374	0.9229	H4K44Lactoyl|Carboxyethyl	Yes
QEP210719_RN_GR_20_MDA-MB-231.12032.12032.2	BDAVTYTEHAKR	1B(119.0371), 11K(88.0160)	2	749.352	BDAVTYTEHAkR	1	B(0.00)D(0.00)A(0.00)V(0.00)T(0.00)Y(0.00)T(0.00)E(0.00)H(0.00)A(0.00)K(21.40)R(0.00)	K11	P62805	21.401	0.000109748	0.9993	H4K77Glyceroyl	Yes
QEP210719_RN_GR_20_MDA-MB-231.14724.14724.2	BDNIQGITKPAIR	1B(119.0371), 9K(72.0211)	2	758.909	BDNIQGITkPAIR	1	B(0.00)D(0.00)N(0.00)I(0.00)Q(0.00)G(0.00)I(0.00)T(0.00)K(19.06)P(0.00)A(0.00)I(0.00)R(0.00)	K9	P62805	19.058	0.0028979	0.9797	H4K31Lactoyl|Carboxyethyl	No
QEP220103_RN_A2780_13.13657.13657.3	BDNIQGITKPAIRR	1B(119.0371), 9K(88.0160)	3	563.641	BDNIQGITkPAIRR	1	B(0.00)D(0.00)N(0.00)I(0.00)Q(0.00)G(0.00)I(0.00)T(0.00)K(25.39)P(0.00)A(0.00)I(0.00)R(0.00)R(0.00)	K9	P62805	25.39	1.39838e-05	0.9992	H4K31Glyceroyl	Yes
QEP220103_RN_A2780_14.17473.17473.3	KTVTAMDVVYALKR	1K(68.0262), 6M(15.9949), 13K(56.0262)	3	578.987	kTVTAMDVVYALKR	1	K(33.97)T(0.00)V(0.00)T(0.00)A(0.00)M(0.00)D(0.00)V(0.00)V(0.00)Y(0.00)A(0.00)L(0.00)K(0.00)R(0.00)	K1	P62805	33.965	1.02733e-09	1	H4K79Crotonyl	No
QEP220103_RN_A2780_14.22322.22322.2	KTVTAMDVVYALKR	1K(100.0160), 6M(15.9949), 13K(56.0262)	2	883.971	kTVTAMDVVYALKR	1	K(29.45)T(0.00)V(0.00)T(0.00)A(0.00)M(0.00)D(0.00)V(0.00)V(0.00)Y(0.00)A(0.00)L(0.00)K(0.00)R(0.00)	K1	P62805	29.451	6.6528e-10	1	H4K79Succynyl	No
QEP220103_RN_A2780_15.01685.01685.4	BKSAPSTGGVKKPHR	1B(119.0371), 2K(28.0313), 11K(28.0313), 12K(72.0211)	4	424.993	BKSAPSTGGVKkPHR	1	B(0.00)K(0.00)S(0.00)A(0.00)P(0.00)S(0.00)T(0.00)G(0.00)G(0.00)V(0.00)K(0.00)K(26.32)P(0.00)H(0.00)R(0.00)	K12	P84243	26.319	0.00411801	0.99	H33K37Lactoyl|Carboxyethyl	Yes
QEP220103_RN_A2780_15.09707.09707.2	JAQKKDGRKR	1J(56.0262), 4K(56.0262), 5K(56.0262), 8R(10.0082), 9K(88.0160)	2	676.88	JAQKKDGRkR	1	J(0.00)A(0.00)Q(0.00)K(0.00)K(0.00)D(0.00)G(0.00)R(0.00)K(19.83)R(0.00)	K9	P57053	19.831	0.00218298	0.9747	H2BFSK28Glyceroyl	Yes
QEP220103_RN_A2780_15.09841.09841.2	JGGKGLGKGGAKR	1J(56.0262), 4K(56.0262), 8K(72.0211), 12K(56.0262)	2	663.38	JGGKGLGkGGAKR	1	J(0.00)G(0.00)G(0.00)K(0.00)G(0.00)L(0.00)G(0.00)K(22.51)G(0.00)G(0.00)A(0.00)K(0.00)R(0.00)	K8	P62805	22.514	0.00827525	0.9664	H4K12Lactoyl|Carboxyethyl	No
QEP220103_RN_A2780_15.29297.29297.2	BKTVTAMDVVYALKR	1B(119.0371), 2K(56.0262), 3T(79.9663), 7M(15.9949), 14K(56.0262), 15R(10.0082)	2	966.482	BKtVTAMDVVYALKR	1	B(0.00)K(0.00)T(29.21)V(0.00)T(26.35)A(0.00)M(0.00)D(0.00)V(0.00)V(0.00)Y(16.47)A(0.00)L(0.00)K(0.00)R(0.00)	T3	P62805	37.066	7.217e-11	1	H4T80Phosphoryl	No
QEP220103_RN_SKOV3_1.17848.17848.2	BDNIQGITKPAIR	1B(119.0371), 9K(27.9949)	2	736.896	BDNIQGITkPAIR	1	B(0.00)D(0.00)N(0.00)I(0.00)Q(0.00)G(0.00)I(0.00)T(31.07)K(33.52)P(0.00)A(0.00)I(0.00)R(0.00)	K9	P62805	33.522	1.37221e-09	1	H4K31Formyl	Yes
QEP220103_RN_SKOV3_2.14983.14983.2	KTVTAMDVVYALKR	1K(72.0211), 6M(15.9949), 13K(56.0262)	2	869.974	kTVTAMDVVYALKR	1	K(35.06)T(0.00)V(0.00)T(0.00)A(0.00)M(0.00)D(0.00)V(0.00)V(0.00)Y(0.00)A(0.00)L(0.00)K(0.00)R(0.00)	K1	P62805	35.058	2.25327e-08	1	H4K79Lactoyl|Carboxyethyl	No
QEP220103_RN_SKOV3_2.21987.21987.3	JKTVTAMDVVYALKR	1J(56.0262), 2K(27.9949), 7M(15.9949), 14K(56.0262)	3	584.318	JkTVTAMDVVYALKR	1	J(0.00)K(29.39)T(28.98)V(0.00)T(28.32)A(0.00)M(0.00)D(0.00)V(0.00)V(0.00)Y(0.00)A(0.00)L(0.00)K(0.00)R(0.00)	K2	P62805	29.386	2.30185e-07	1	H4K79Formyl	Yes
QEP220103_RN_SKOV3_3.25839.25839.2	BKTVTAMDVVYALKR	1B(119.0371), 2K(56.0262), 7M(15.9949), 14K(27.9949)	2	907.479	BKTVTAMDVVYALkR	1	B(0.00)K(0.00)T(6.92)V(0.00)T(8.07)A(0.00)M(0.00)D(0.00)V(0.00)V(0.00)Y(0.00)A(0.00)L(0.00)K(26.03)R(0.00)	K14	P62805	26.031	1.02813e-06	0.9961	H4K91Formyl	Yes
QEP220103_RN_SKOV3_3.27748.27748.2	JKTVTAMDVVYALKR	1J(-14.0156), 2K(86.0004), 7M(15.9949), 14K(56.0262)	2	897.969	JkTVTAMDVVYALKR	1	J(0.00)K(29.58)T(0.00)V(0.00)T(0.00)A(0.00)M(0.00)D(0.00)V(0.00)V(0.00)Y(0.00)A(0.00)L(0.00)K(0.00)R(0.00)	K2	P62805	29.576	1.33177e-07	0.9995	H4K79Malonyl	Yes
QEPlus_200825_RN_SM_24h_DMSO_1_NB4.03225.03225.2	KPLATKAAR	1K(88.0160), 6K(56.0262), 9R(10.0082)	2	555.331	kPLATKAAR	1	K(21.53)P(0.00)L(0.00)A(0.00)T(0.00)K(0.00)A(0.00)A(0.00)R(0.00)	K1	P0DPK5	21.527	0.00314788	0.9801	H3Y2K18Glyceroyl	Yes
QEPlus_200825_RN_SM_24h_DMSO_1_NB4.15720.15720.2	BDNIQGITKPAIR	1B(119.0371), 9K(86.0368)	2	765.917	BDNIQGITkPAIR	1	B(0.00)D(0.00)N(0.00)I(0.00)Q(0.00)G(0.00)I(0.00)T(0.00)K(32.34)P(0.00)A(0.00)I(0.00)R(0.00)	K9	P62805	32.337	2.04982e-08	1	H4K31Hydroxyisobutyryl	No
QEPlus_200825_RN_SM_24h_DMSO_2_NB4.09255.09255.2	KPLATKAAR	1K(86.0004), 6K(56.0262), 9R(10.0082)	2	554.323	kPLATKAAR	1	K(21.89)P(0.00)L(0.00)A(0.00)T(0.00)K(0.00)A(0.00)A(0.00)R(0.00)	K1	P0DPK5	21.887	0.00114634	0.9927	H3Y2K18Malonyl	Yes
QEPlus_200825_RN_SM_24h_DMSO_3_NB4.06342.06342.3	JKSAPSTGGVKKPHR	1J(56.0262), 2K(132.0575), 11K(28.0313), 12K(56.0262), 15R(10.0082)	3	577.997	JkSAPSTGGVKKPHR	1	J(0.00)K(23.05)S(0.00)A(0.00)P(0.00)S(0.00)T(0.00)G(0.00)G(0.00)V(0.00)K(0.00)K(0.00)P(0.00)H(0.00)R(0.00)	K2	P84243	29.396	1.42643e-05	0.9879	H33K27N-Pentosyl Lysine	Yes
QEPlus_200825_RN_SM_24h_DMSO_3_NB4.07675.07675.2	JGGKGLGKGGAKR	1J(-14.0156), 4K(27.9949), 8K(56.0262), 12K(56.0262)	2	634.359	JGGkGLGKGGAKR	1	J(0.00)G(0.00)G(0.00)K(28.08)G(0.00)L(0.00)G(0.00)K(0.00)G(0.00)G(0.00)A(0.00)K(0.00)R(0.00)	K4	P62805	28.077	1.07113e-06	0.9997	H4K8Formyl	Yes

## Sheet: H1
Spectrum	Peptide	Assigned Modifications	Charge	Calculated M/Z	MSFragger Localization	Number Best Positions	Position Scores	Best Positions	Proteins	Hyperscore	Expectation	PeptideProphetProbability	Site	isNovel
QEP210830_RN_GR_H1_11.09708.09708.2	ALAAGGYDVEKNNSR	11K(27.9949)	2	796.887	ALAAGGYDVEkNNSR	1	A(0.00)L(0.00)A(0.00)A(0.00)G(0.00)G(0.00)Y(0.00)D(0.00)V(0.00)E(0.00)K(23.07)N(0.00)N(0.00)S(0.00)R(0.00)	K11	P16401	23.066	1.84414e-05	0.9655	H15K77Formyl	Yes
QEP210830_RN_GR_H1_11.18208.18208.2	SETAPAETATPAPVEK	10T(79.9663), N-term(42.0106)	2	860.888	SETAPAETAtPAPVEK	1	S(0.00)E(0.00)T(16.62)A(0.00)P(0.00)A(0.00)E(0.00)T(24.04)A(0.00)T(26.29)P(0.00)A(0.00)P(0.00)V(0.00)E(0.00)K(0.00)	T10	P16401	26.289	3.37842e-05	0.9866	H15T10Phosphoryl	No
QEP210830_RN_GR_H1_13.01779.01779.2	KATGAATPK	1K(42.0105)	2	443.753	kATGAATPK	1	K(25.64)A(0.00)T(0.00)G(0.00)A(0.00)A(0.00)T(0.00)P(0.00)K(9.79)	K1	P10412	25.643	2.88923e-05	0.9988	H14K139Acetyl	No
QEP210830_RN_GR_H1_13.02318.02318.2	KPAAAAGAK	1K(42.0105)	2	413.743	kPAAAAGAK	1	K(19.48)P(0.00)A(0.00)A(0.00)A(0.00)A(0.00)G(0.00)A(0.00)K(7.58)	K1	P10412	19.481	0.00750236	0.9067	H14K159Acetyl	No
QEP210830_RN_GR_H1_13.04519.04519.2	KLAATPK	1K(42.0105)	2	385.742	kLAATPK	1	K(19.50)L(0.00)A(0.00)A(0.00)T(0.00)P(0.00)K(4.31)	K1	P07305	19.495	0.0185159	0.8852	H10K148Acetyl	No
QEP210830_RN_GR_H1_13.06507.06507.2	TENSTSAPAAKPK	11K(42.0105)	2	672.344	TENSTSAPAAkPK	1	T(0.00)E(0.00)N(0.00)S(0.00)T(0.00)S(0.00)A(0.00)P(0.00)A(0.00)A(0.00)K(25.66)P(0.00)K(23.04)	K11	P07305	25.663	0.000234132	0.9443	H10K11Acetyl	No
QEP210830_RN_GR_H1_13.11138.11138.2	TENSTSAPAAKPK	11K(27.9949), N-term(42.0106)	2	686.341	TENSTSAPAAkPK	1	T(0.00)E(0.00)N(0.00)S(0.00)T(0.00)S(0.00)A(0.00)P(0.00)A(0.00)A(0.00)K(21.22)P(0.00)K(19.10)	K11	P07305	21.218	0.000221941	0.8189	H10K11Formyl	No
QEP210830_RN_GR_H1_13.20184.20184.2	VGENADSQIKLSIK	10K(27.9949)	2	765.412	VGENADSQIkLSIK	1	V(0.00)G(0.00)E(0.00)N(0.00)A(0.00)D(0.00)S(0.00)Q(0.00)I(0.00)K(26.85)L(0.00)S(0.00)I(0.00)K(19.93)	K10	P07305	26.853	2.04114e-06	0.9989	H10K68Formyl	No
QEP210830_RN_GR_H1_13.29643.29643.3	STDHPKYSDMIVAAIQAEK	16Q(0.9840), 6K(27.9949), N-term(26.0156)	3	720.349	STDHPkYSDMIVAAIQAEK	1	S(0.00)T(0.00)D(0.00)H(0.00)P(0.00)K(19.03)Y(0.00)S(0.00)D(0.00)M(0.00)I(0.00)V(0.00)A(0.00)A(0.00)I(0.00)Q(0.00)A(0.00)E(0.00)K(4.24)	K6	P07305	19.033	9.95627e-06	1	H10K26Formyl	Yes
QEP210830_RN_GR_H1_14.19766.19766.2	SETAPAAPAAPAPAEK	3T(79.9663), N-term(42.0106)	2	800.866	SEtAPAAPAAPAPAEK	1	S(0.00)E(0.00)T(27.99)A(0.00)P(0.00)A(0.00)A(0.00)P(0.00)A(0.00)A(0.00)P(0.00)A(0.00)P(0.00)A(0.00)E(0.00)K(0.00)	T3	P10412	27.994	2.20962e-07	1	H14T3Phosphoryl	No
QEP210830_RN_GR_H1_15.19537.19537.2	SETAPAAPAAAPPAEK	3T(79.9663), N-term(42.0106)	2	800.866	SEtAPAAPAAAPPAEK	1	S(0.00)E(0.00)T(30.89)A(0.00)P(0.00)A(0.00)A(0.00)P(0.00)A(0.00)A(0.00)A(0.00)P(0.00)P(0.00)A(0.00)E(0.00)K(0.00)	T3	P16403	30.889	1.45403e-09	1	H12T3Phosphoryl	No
QEP210830_RN_GR_H1_15.27299.27299.3	SETAPLAPTIPAPAEKTPVK	17T(79.9663), N-term(42.0106)	3	714.036	SETAPLAPTIPAPAEKtPVK	1	S(0.00)E(0.00)T(11.23)A(0.00)P(0.00)L(0.00)A(0.00)P(0.00)T(17.87)I(0.00)P(0.00)A(0.00)P(0.00)A(0.00)E(0.00)K(0.00)T(22.39)P(0.00)V(0.00)K(0.00)	T17	P16402	22.391	0.000384627	0.8102	H13T17Phosphoryl	No
QEP210830_RN_GR_H1_17.09276.09276.2	ALAAGGYDVEKNNSR	11K(14.0156), 12N(0.9840), 13N(0.9840)	2	790.881	ALAAGGYDVEkNNSR	1	A(0.00)L(0.00)A(0.00)A(0.00)G(0.00)G(0.00)Y(0.00)D(0.00)V(0.00)E(0.00)K(30.92)N(0.00)N(0.00)S(0.00)R(28.37)	K11	P16401	30.919	1.56259e-05	0.9797	H15K77Methyl	No
QEP210830_RN_GR_H1_19.03324.03324.2	KPAAAGVK	1K(27.9949)	2	385.232	kPAAAGVK	1	K(23.14)P(0.00)A(0.00)A(0.00)A(0.00)G(0.00)V(0.00)K(10.71)	K1	P16401	23.142	0.000589107	0.9449	H15K160Formyl	No
QEP210830_RN_GR_H1_20.24758.24758.2	KATGPPVSELITK	1K(42.0105)	2	691.898	kATGPPVSELITK	1	K(15.73)A(0.00)T(0.00)G(0.00)P(0.00)P(0.00)V(0.00)S(0.00)E(0.00)L(0.00)I(0.00)T(0.00)K(4.61)	K1	P16401	15.726	0.0135018	0.9023	H15K36Acetyl	No
QEP210830_RN_GR_H1_22.04051.04051.2	KVAGAATPK	1K(42.0105)	2	442.764	kVAGAATPK	1	K(20.39)V(0.00)A(0.00)G(0.00)A(0.00)A(0.00)T(0.00)P(0.00)K(4.38)	K1	P16402	20.387	0.00146011	0.9396	H13K140Acetyl	No
QEP210830_RN_GR_H1_22.11777.11777.2	SETAPAETATPAPVEKSPAK	17S(79.9663)	2	1031.49	SETAPAETATPAPVEKsPAK	1	S(10.03)E(0.00)T(14.20)A(0.00)P(0.00)A(0.00)E(0.00)T(26.17)A(0.00)T(32.81)P(0.00)A(0.00)P(0.00)V(0.00)E(0.00)K(0.00)S(40.43)P(0.00)A(0.00)K(0.00)	S17	P16401	40.43	5e-14	1	H15S17Phosphoryl	No
QEP210830_RN_GR_H1_22.12991.12991.2	KALAAGGYDVEK	1K(42.0105)	2	632.333	kALAAGGYDVEK	1	K(38.01)A(0.00)L(0.00)A(0.00)A(0.00)G(0.00)G(0.00)Y(0.00)D(0.00)V(0.00)E(0.00)K(4.61)	K1	P16401	38.007	1.1364e-10	1	H15K66Acetyl	No
QEP210830_RN_GR_H1_22.20503.20503.2	SETAPAETATPAPVEKSPAK	16K(27.9949), N-term(42.0106)	2	1026.51	SETAPAETATPAPVEkSPAK	1	S(0.00)E(0.00)T(0.00)A(0.00)P(0.00)A(0.00)E(0.00)T(0.00)A(0.00)T(0.00)P(0.00)A(0.00)P(0.00)V(0.00)E(0.00)K(35.21)S(0.00)P(0.00)A(0.00)K(30.05)	K16	P16401	35.213	5.3e-13	1	H15K16Formyl	No
QEP210830_RN_GR_H1_22.20646.20646.2	SETAPAETATPAPVEK	16K(28.0313), N-term(42.0106)	2	834.92	SETAPAETATPAPVEk	1	S(0.00)E(0.00)T(0.00)A(0.00)P(0.00)A(0.00)E(0.00)T(0.00)A(0.00)T(0.00)P(0.00)A(0.00)P(0.00)V(0.00)E(0.00)K(29.15)	K16	P16401	29.152	3.45321e-09	1	H15K16Dimethyl	Yes
QEP210830_RN_GR_H1_22.21562.21562.2	SETAPAETATPAPVEK	3T(79.9663), N-term(42.0106)	2	860.888	SEtAPAETATPAPVEK	1	S(0.00)E(0.00)T(36.09)A(0.00)P(0.00)A(0.00)E(0.00)T(18.91)A(0.00)T(14.62)P(0.00)A(0.00)P(0.00)V(0.00)E(0.00)K(0.00)	T3	P16401	36.092	1.63613e-09	1	H15T3Phosphoryl	No
QEP210830_RN_GR_H1_22.22292.22292.2	NGLSLAALKK	9K(27.9949)	2	521.816	NGLSLAALkK	1	N(0.00)G(0.00)L(0.00)S(0.00)L(0.00)A(0.00)A(0.00)L(0.00)K(20.54)K(20.53)	K9	P16401	20.538	0.000528536	0.9526	H15K65Formyl	No
QEP210830_RN_GR_H1_26.21040.21040.2	SETAPAAPAAPAPAEK	16K(28.0313), N-term(42.0106)	2	774.899	SETAPAAPAAPAPAEk	1	S(0.00)E(0.00)T(0.00)A(0.00)P(0.00)A(0.00)A(0.00)P(0.00)A(0.00)A(0.00)P(0.00)A(0.00)P(0.00)A(0.00)E(0.00)K(26.22)	K16	P10412	26.216	2.0868e-05	0.9658	H14K16Dimethyl	No
QEP210830_RN_GR_H1_28.01158.01158.2	KAAGGATPK	1K(42.0105)	2	421.74	kAAGGATPK	1	K(18.79)A(0.00)A(0.00)G(0.00)G(0.00)A(0.00)T(0.00)P(0.00)K(4.51)	K1	P16403	18.791	0.0042286	0.8933	H12K139Acetyl	No
QEP210830_RN_GR_H1_28.21304.21304.2	SETAPAAPAAAPPAEK	16K(28.0313), N-term(42.0106)	2	774.899	SETAPAAPAAAPPAEk	1	S(0.00)E(0.00)T(0.00)A(0.00)P(0.00)A(0.00)A(0.00)P(0.00)A(0.00)A(0.00)A(0.00)P(0.00)P(0.00)A(0.00)E(0.00)K(26.85)	K16	P16403	26.848	0.00115769	0.8485	H12K16Dimethyl	Yes
QEP210830_RN_GR_H1_28.22027.22027.2	SETAPAAPAAPAPAEKTPVK	16K(27.9949), N-term(42.0106)	2	987.513	SETAPAAPAAPAPAEkTPVK	1	S(0.00)E(0.00)T(0.00)A(0.00)P(0.00)A(0.00)A(0.00)P(0.00)A(0.00)A(0.00)P(0.00)A(0.00)P(0.00)A(0.00)E(0.00)K(38.44)T(0.00)P(0.00)V(0.00)K(33.32)	K16	P10412	38.443	0	1	H14K16Formyl	No
QEP210830_RN_GR_H1_28.22417.22417.2	SETAPAAPAAPAPAEKTPVK	16K(42.0105), N-term(42.0106)	2	994.52	SETAPAAPAAPAPAEkTPVK	1	S(0.00)E(0.00)T(0.00)A(0.00)P(0.00)A(0.00)A(0.00)P(0.00)A(0.00)A(0.00)P(0.00)A(0.00)P(0.00)A(0.00)E(0.00)K(43.09)T(0.00)P(0.00)V(0.00)K(35.25)	K16	P10412	43.09	0	1	H14K16Acetyl	No
QEP210830_RN_GR_H1_28.28230.28230.2	NGLSLAALKK	10K(27.9949), 1N(0.9840)	2	522.308	NGLSLAALKk	1	N(0.00)G(0.00)L(0.00)S(0.00)L(0.00)A(0.00)A(0.00)L(0.00)K(19.74)K(19.75)	K10	P16401	19.746	0.000250381	0.977	H15K66Formyl	No
QEP210830_RN_GR_H1_3.29438.29438.3	STDHPKYSDMIVAAIQAEK	6K(114.0316), N-term(26.0156)	3	748.7	STDHPkYSDMIVAAIQAEK	1	S(0.00)T(0.00)D(0.00)H(0.00)P(0.00)K(20.61)Y(0.00)S(0.00)D(0.00)M(0.00)I(0.00)V(0.00)A(0.00)A(0.00)I(0.00)Q(0.00)A(0.00)E(0.00)K(3.24)	K6	P07305	20.613	5.41774e-05	0.982	H10K26Glutaryl	Yes
QEP210830_RN_GR_H1_30.17633.17633.3	SETAPAAPAAPAPAEKTPVK	17T(79.9663), N-term(42.0106)	3	676.001	SETAPAAPAAPAPAEKtPVK	1	S(0.00)E(0.00)T(11.22)A(0.00)P(0.00)A(0.00)A(0.00)P(0.00)A(0.00)A(0.00)P(0.00)A(0.00)P(0.00)A(0.00)E(0.00)K(0.00)T(29.48)P(0.00)V(0.00)K(0.00)	T17	P10412	29.483	1.38655e-07	1	H14T17Phosphoryl	No
QEP210830_RN_GR_H1_4.15695.15695.2	SETAPAAPAAAPPAEKAPVK	20K(27.9949), N-term(42.0106)	2	972.507	SETAPAAPAAAPPAEKAPVk	1	S(0.00)E(0.00)T(0.00)A(0.00)P(0.00)A(0.00)A(0.00)P(0.00)A(0.00)A(0.00)A(0.00)P(0.00)P(0.00)A(0.00)E(0.00)K(24.82)A(0.00)P(0.00)V(0.00)K(27.09)	K20	P16403	27.091	1.41261e-09	1	H12K20Formyl	Yes
QEP210830_RN_GR_H1_4.33151.33151.2	SETAPLAPTIPAPAEK	3T(79.9663), N-term(42.0106)	2	857.918	SEtAPLAPTIPAPAEK	1	S(0.00)E(0.00)T(30.60)A(0.00)P(0.00)L(0.00)A(0.00)P(0.00)T(14.11)I(0.00)P(0.00)A(0.00)P(0.00)A(0.00)E(0.00)K(0.00)	T3	P16402	30.596	4.6921e-10	1	H13T3Phosphoryl	No

## Sheet: InSol MDA-MB-468
Spectrum	Peptide	Assigned Modifications	Charge	Calculated M/Z	MSFragger Localization	Number Best Positions	Position Scores	Best Positions	Proteins	Hyperscore	Expectation	PeptideProphetProbability	Site(s)	Class	Search
HF190404_RN_sol_A.00419.00419.3	DAVTYTEHAKR		3	434.222					P62805	13.237	0.0654259	0.8931	H4 68-78	Unmodified	Non-histone proteins
HF190404_RN_sol_A.01404.01404.2	KSAGAAKR		2	399.745					P10412	21.144	0.00218273	0.9967	H14 25-32	Unmodified	Non-histone proteins
HF190404_RN_sol_A.01826.01826.4	GKGGKGLGKGGAKR		4	320.95					P62805	27.183	1.20019e-05	1	H4 4-17	Unmodified	Non-histone proteins
HF190404_RN_sol_A.01945.01945.2	KGHYAER		2	435.726					P16104	19.394	0.00597723	0.992	H2AX 36-42	Unmodified	Non-histone proteins
HF190404_RN_sol_A.02099.02099.3	KKLEGGGER		3	328.522					Q92522	18.534	0.00980618	0.9903	H1X 118-126	Unmodified	Non-histone proteins
HF190404_RN_sol_A.02433.02433.4	GKGGKGLGKGGAKRHR	13K(42.0105)	4	402.241					P62805	28.472	0.00104509	0.9893	H4 K16ac	Classical	Non-histone proteins
HF190404_RN_sol_A.02529.02529.4	SGRGKGGKGLGKGGAKR	5K(42.0105)	4	403.989					P62805	29.249	4.69556e-08	1	H4 K5ac	Classical	Non-histone proteins
HF190404_RN_sol_A.04591.04591.4	GKGGKGLGKGGAKR	5K(42.0105)	4	331.453					P62805	26.841	0.000760059	0.998	H4 K8ac	Classical	Non-histone proteins
HF190404_RN_sol_A.04685.04685.4	GKGGKGLGKGGAKR	9K(42.0105)	4	331.453					P62805	23.617	0.0132453	0.9617	H4 K12ac	Classical	Non-histone proteins
HF190404_RN_sol_A.04972.04972.2	KPLATKAARKR	6K(42.0105), 10K(14.0156)	2	653.421					P0DPK5	9.772	0.00855067	0.9341	H3Y2 K23ac	Classical	Non-histone proteins
HF190404_RN_sol_A.04972.04972.2	KPLATKAARKR	6K(42.0105), 10K(14.0156)	2	653.421					P0DPK5	9.772	0.00855067	0.9341	H3Y2 K27me	Classical	Non-histone proteins
HF190404_RN_sol_A.06777.06777.3	KSAPSTGGVKKPHR	10K(28.0313), 11K(14.0156)	3	501.299					P84243	12.26	0.060626	0.928	H33 K36di	Classical	Non-histone proteins
HF190404_RN_sol_A.06777.06777.3	KSAPSTGGVKKPHR	10K(28.0313), 11K(14.0156)	3	501.299					P84243	12.26	0.060626	0.928	H33 K37me	Classical	Non-histone proteins
HF190404_RN_sol_A.08539.08539.4	KSAPSTGGVKKPHR	1K(28.0313), 10K(28.0313)	4	379.73					P84243	25.989	2.69995e-05	1	H33 K27di	Classical	Non-histone proteins
HF190404_RN_sol_A.08560.08560.4	KSAPSTGGVKKPHR	1K(28.0313), 10K(42.0469)	4	383.234					P84243	20.304	0.00396619	0.9552	H33 K36tr	Classical	Non-histone proteins
HF190404_RN_sol_A.08679.08679.3	TENSTSAPAAKPKR		3	489.931					P07305	28.054	7.01094e-05	0.9993	H10 1-14	Unmodified	Non-histone proteins
HF190404_RN_sol_A.14615.14615.2	KQLATKVAR	6K(42.0105)	2	533.834					Q16695	19.444	0.00580764	0.9929	H31T K23ac	Classical	Non-histone proteins
HF190404_RN_sol_A.14624.14624.3	DAVTYTEHAKR	10K(14.0156)	3	438.894					P62805	14.921	0.0784784	0.8984	H4 K77me	Classical	Non-histone proteins
HF190404_RN_sol_A.14711.14711.3	DAVTYTEHAKR	10K(28.0313)	3	443.566					P62805	24.528	0.000311172	0.9988	H4 K77di	Classical	Non-histone proteins
HF190404_RN_sol_A.15098.15098.4	SETAPAAPAAPAPAEKTPVKKKAR	16K(42.0105)	4	608.093					P10412	14.584	0.00363445	0.9697	H14 K16ac	Classical	Non-histone proteins
HF190404_RN_sol_A.15575.15575.2	HLQLAVR		2	423.763					Q8IUE6	20.655	0.000914639	0.9985	H2A2B 82-88	Unmodified	Non-histone proteins
HF190404_RN_sol_A.15943.15943.3	STITSREVQTAVR		3	489.939					Q8N257	17.114	0.0269052	0.931	H2B3B 87-99	Unmodified	Non-histone proteins
HF190404_RN_sol_A.16347.16347.3	DNIQGITKPAIRR		3	501.295					P62805	17.277	0.0118321	0.9801	H4 24-36	Unmodified	Non-histone proteins
HF190404_RN_sol_A.16397.16397.3	DNIQGITKPAIR		3	445.925					P62805	22.165	0.00247896	0.9965	H4 24-35	Unmodified	Non-histone proteins
HF190404_RN_sol_A.16667.16667.4	KVLRDNIQGITKPAIR		4	461.285					P62805	27.256	4.41335e-06	1	H4 20-35	Unmodified	Non-histone proteins
HF190404_RN_sol_A.16670.16670.4	KVLRDNIQGITKPAIR	1K(42.0469)	4	471.797					P62805	23.421	3.94e-12	1	H4 K20tr	Classical	Non-histone proteins
HF190404_RN_sol_A.16725.16725.4	KVLRDNIQGITKPAIR	1K(28.0313)	4	468.293					P62805	27.096	2.79834e-05	1	H4 K20di	Classical	Non-histone proteins
HF190404_RN_sol_A.16732.16732.4	KVLRDNIQGITKPAIR	1K(14.0156)	4	464.789					P62805	26.614	0.000173841	0.9999	H4 K20me	Classical	Non-histone proteins
HF190404_RN_sol_A.17196.17196.4	KATGPPVSELITKAVAASKER		4	541.565					P16401	30.309	0.000215922	1	H15 36-56	Unmodified	Non-histone proteins
HF190404_RN_sol_A.17668.17668.2	ISGLIYEETR		2	595.818					P62805	24.178	0.000380627	0.9995	H4 46-55	Unmodified	Non-histone proteins
HF190404_RN_sol_A.19682.19682.3	DNIQGITKPAIR	8K(28.0313)	3	455.269					P62805	21.864	0.000163247	0.9987	H4 K31di	Classical	Non-histone proteins
HF190404_RN_sol_A.21088.21088.4	KATGPPVSELITKAVAASKER	13K(42.0105), 19K(72.0211)	4	567.571	KATGPPVSELITKAVAASkER	1	K(3.60)A(0.00)T(0.00)G(0.00)P(0.00)P(0.00)V(0.00)S(0.00)E(0.00)L(0.00)I(0.00)T(0.00)K(0.00)A(0.00)V(0.00)A(0.00)A(0.00)S(0.00)K(24.06)E(0.00)R(0.00)	K19	P16401	25.251	0.000320575	0.9683	H15 K48ac	Classical	Non-histone proteins
HF190404_RN_sol_A.21088.21088.4	KATGPPVSELITKAVAASKER	13K(42.0105), 19K(72.0211)	4	567.571	KATGPPVSELITKAVAASkER	1	K(3.60)A(0.00)T(0.00)G(0.00)P(0.00)P(0.00)V(0.00)S(0.00)E(0.00)L(0.00)I(0.00)T(0.00)K(0.00)A(0.00)V(0.00)A(0.00)A(0.00)S(0.00)K(24.06)E(0.00)R(0.00)	K19	P16401	25.251	0.000320575	0.9683	H15 K54la	Uncommon	Non-histone proteins
HF190404_RN_sol_A.21112.21112.4	KATGPPVSELITKAVAASKER	19K(162.0528)	4	582.078	KATGPPVSELITKAVAASkER	1	K(1.81)A(0.00)T(0.00)G(0.00)P(0.00)P(0.00)V(0.00)S(0.00)E(0.00)L(0.00)I(0.00)T(0.00)K(30.56)A(0.00)V(0.00)A(0.00)A(0.00)S(0.00)K(45.82)E(0.00)R(0.00)	K19	P16401	45.819	2.7926e-10	0.9998	H15 K54he	Uncommon	Non-histone proteins
HF190404_RN_sol_A.21217.21217.3	KTVTAMDVVYALKR		3	535.64					P62805	38.394	1.951e-10	1	H4 79-92	Unmodified	Non-histone proteins
HF190404_RN_sol_A.21483.21483.3	KTVTAMDVVYALKR	13K(14.0156)	3	540.312					P62805	38.123	1.27665e-08	1	H4 K91me	Classical	Non-histone proteins
HF190404_RN_sol_A.22092.22092.3	KTVTAMDVVYALKR	13K(28.0313)	3	544.984					P62805	41.022	1.653e-11	1	H4 K91di	Classical	Non-histone proteins
HF190404_RN_sol_A.22909.22909.3	NGLSLAALKKALAAGGYDVEKNNSR		3	857.469					P16401	56.126	3.63e-12	1	H15 57-81	Unmodified	Non-histone proteins
HF190404_RN_sol_A.23461.23461.3	GGVSLAALKKALAAAGYDVEKNNSR	25R(39.9949)	3	848.457	GGVSLAALKKALAAAGYDVEKNNSr	1	G(0.00)G(0.00)V(0.00)S(0.00)L(0.00)A(0.00)A(0.00)L(0.00)K(0.00)K(0.00)A(0.00)L(0.00)A(0.00)A(0.00)A(0.00)G(0.00)Y(0.00)D(0.00)V(0.00)E(0.00)K(0.00)N(0.00)N(0.00)S(0.00)R(1.30)	R25	Q02539	15.272	0.032683	0.9657	H11 R81g-	Uncommon	Non-histone proteins
HF190404_RN_sol_A.24253.24253.4	GGVSLAALKKALAAAGYDVEKNNSR		4	626.842					Q02539	55.869	0	1	H11 57-81	Unmodified	Non-histone proteins
HF190404_RN_sol_A.24532.24532.3	GVLKVFLENVIR		3	466.29					P62805	24.223	0.000370894	0.9911	H4 56-67	Unmodified	Non-histone proteins
HF190404_RN_sol_A.28139.28139.4	GVLKVFLENVIRDAVTYTEHAKR		4	670.378					P62805	40.115	3.2e-13	1	H4 56-78	Unmodified	Non-histone proteins
HF190404_RN_sol_A.32932.32932.2	GVLKVFLENVIR	4K(27.9949)	2	712.928	GVLkVFLENVIR	1	G(0.00)V(0.00)L(0.00)K(16.71)V(0.00)F(0.00)L(0.00)E(0.00)N(0.00)V(0.00)I(0.00)R(0.00)	K4	P62805	16.713	0.0157308	0.9848	H4 K59fo	Uncommon	Non-histone proteins
HF190404_RN_sol_B.02438.02438.4	AGGKAGKDSGKAKTKAVSR		4	457.516					P0C0S5	34.464	1.639e-11	1	H2AZ 1-19	Unmodified	Non-histone proteins
HF190404_RN_sol_B.02945.02945.2	GKQGGKARAKSKSR	2K(14.0156), 3Q(159.0684), 6K(14.0156), 10K(28.0313)	2	847.508	GKqGGKARAKSKSR	1	G(0.00)K(0.00)Q(12.86)G(0.00)G(0.00)K(0.00)A(0.00)R(0.00)A(0.00)K(0.00)S(0.00)K(0.00)S(0.00)R(0.00)	Q3	Q96QV6	12.864	0.00600931	0.9649	H2A1A K5me	Classical	Non-histone proteins
HF190404_RN_sol_B.02945.02945.2	GKQGGKARAKSKSR	2K(14.0156), 3Q(159.0684), 6K(14.0156), 10K(28.0313)	2	847.508	GKqGGKARAKSKSR	1	G(0.00)K(0.00)Q(12.86)G(0.00)G(0.00)K(0.00)A(0.00)R(0.00)A(0.00)K(0.00)S(0.00)K(0.00)S(0.00)R(0.00)	Q3	Q96QV6	12.864	0.00600931	0.9649	H2A1A Q6se	Uncommon	Non-histone proteins
HF190404_RN_sol_B.02945.02945.2	GKQGGKARAKSKSR	2K(14.0156), 3Q(159.0684), 6K(14.0156), 10K(28.0313)	2	847.508	GKqGGKARAKSKSR	1	G(0.00)K(0.00)Q(12.86)G(0.00)G(0.00)K(0.00)A(0.00)R(0.00)A(0.00)K(0.00)S(0.00)K(0.00)S(0.00)R(0.00)	Q3	Q96QV6	12.864	0.00600931	0.9649	H2A1A K9me	Classical	Non-histone proteins
HF190404_RN_sol_B.02945.02945.2	GKQGGKARAKSKSR	2K(14.0156), 3Q(159.0684), 6K(14.0156), 10K(28.0313)	2	847.508	GKqGGKARAKSKSR	1	G(0.00)K(0.00)Q(12.86)G(0.00)G(0.00)K(0.00)A(0.00)R(0.00)A(0.00)K(0.00)S(0.00)K(0.00)S(0.00)R(0.00)	Q3	Q96QV6	12.864	0.00600931	0.9649	H2A1A K13di	Classical	Non-histone proteins
HF190404_RN_sol_B.04975.04975.3	KPLATKAARKR	6K(14.0156), 10K(42.0105)	3	435.95					P0DPK5	9.986	0.03953	0.8539	H3Y2 K23me	Classical	Non-histone proteins
HF190404_RN_sol_B.04975.04975.3	KPLATKAARKR	6K(14.0156), 10K(42.0105)	3	435.95					P0DPK5	9.986	0.03953	0.8539	H3Y2 K27ac	Classical	Non-histone proteins
HF190404_RN_sol_B.09053.09053.4	KSAPSTGGVKKPHR	1K(42.0469), 10K(28.0313)	4	383.234					P84243	24.149	0.000557198	0.998	H33 K27tr	Classical	Non-histone proteins
HF190404_RN_sol_B.09081.09081.4	AGGKAGKDSGKAKTKAVSR	4K(42.0105)	4	468.019					P0C0S5	39.07	6.06336e-09	0.9988	H2AZ K4ac	Classical	Non-histone proteins
HF190404_RN_sol_B.09191.09191.4	AGGKAGKDSGKAKTKAVSR	7K(42.0105)	4	468.019					P0C0S5	43.518	3.7457e-10	1	H2AZ K7ac	Classical	Non-histone proteins
HF190404_RN_sol_B.14577.14577.4	GAPAAATAPAPTAHKAKKAAPGAAGSR		4	602.585					Q92522	38.134	1.8687e-10	1	H1X 128-154	Unmodified	Non-histone proteins
HF190404_RN_sol_B.14804.14804.4	GTGASGSFKLSKKVIPKSTR	9K(14.0156), 12K(42.0105), 17K(100.0160)	4	552.061	GTGASGSFKLSKKVIPkSTR	1	G(0.00)T(0.00)G(0.00)A(0.00)S(0.00)G(0.00)S(0.00)F(0.00)K(0.00)L(0.00)S(0.00)K(0.00)K(17.83)V(0.00)I(0.00)P(0.00)K(19.76)S(0.00)T(0.00)R(0.00)	K17	P22492	19.76	0.000165626	0.9976	H1T K109me	Classical	Non-histone proteins
HF190404_RN_sol_B.14804.14804.4	GTGASGSFKLSKKVIPKSTR	9K(14.0156), 12K(42.0105), 17K(100.0160)	4	552.061	GTGASGSFKLSKKVIPkSTR	1	G(0.00)T(0.00)G(0.00)A(0.00)S(0.00)G(0.00)S(0.00)F(0.00)K(0.00)L(0.00)S(0.00)K(0.00)K(17.83)V(0.00)I(0.00)P(0.00)K(19.76)S(0.00)T(0.00)R(0.00)	K17	P22492	19.76	0.000165626	0.9976	H1T K112ac	Classical	Non-histone proteins
HF190404_RN_sol_B.14804.14804.4	GTGASGSFKLSKKVIPKSTR	9K(14.0156), 12K(42.0105), 17K(100.0160)	4	552.061	GTGASGSFKLSKKVIPkSTR	1	G(0.00)T(0.00)G(0.00)A(0.00)S(0.00)G(0.00)S(0.00)F(0.00)K(0.00)L(0.00)S(0.00)K(0.00)K(17.83)V(0.00)I(0.00)P(0.00)K(19.76)S(0.00)T(0.00)R(0.00)	K17	P22492	19.76	0.000165626	0.9976	H1T K117su	Uncommon	Non-histone proteins
HF190404_RN_sol_B.18205.18205.4	MTKKSTDHPKYSDMIVAAIQAEKNR	3K(42.0469), 4K(86.0368), 10K(14.0156)	4	752.141	MTKkSTDHPKYSDMIVAAIQAEKNR	1	M(0.00)T(0.00)K(0.00)K(14.50)S(0.00)T(0.00)D(0.00)H(0.00)P(0.00)K(0.00)Y(0.00)S(0.00)D(0.00)M(0.00)I(0.00)V(0.00)A(0.00)A(0.00)I(0.00)Q(0.00)A(0.00)E(0.00)K(0.00)N(0.00)R(0.00)	K4	P07305-2	14.495	0.0019	0.884	H10 K2tr	Classical	Non-histone proteins
HF190404_RN_sol_B.18205.18205.4	MTKKSTDHPKYSDMIVAAIQAEKNR	3K(42.0469), 4K(86.0368), 10K(14.0156)	4	752.141	MTKkSTDHPKYSDMIVAAIQAEKNR	1	M(0.00)T(0.00)K(0.00)K(14.50)S(0.00)T(0.00)D(0.00)H(0.00)P(0.00)K(0.00)Y(0.00)S(0.00)D(0.00)M(0.00)I(0.00)V(0.00)A(0.00)A(0.00)I(0.00)Q(0.00)A(0.00)E(0.00)K(0.00)N(0.00)R(0.00)	K4	P07305-2	14.495	0.0019	0.884	H10 K3hy	Uncommon	Non-histone proteins
HF190404_RN_sol_B.18205.18205.4	MTKKSTDHPKYSDMIVAAIQAEKNR	3K(42.0469), 4K(86.0368), 10K(14.0156)	4	752.141	MTKkSTDHPKYSDMIVAAIQAEKNR	1	M(0.00)T(0.00)K(0.00)K(14.50)S(0.00)T(0.00)D(0.00)H(0.00)P(0.00)K(0.00)Y(0.00)S(0.00)D(0.00)M(0.00)I(0.00)V(0.00)A(0.00)A(0.00)I(0.00)Q(0.00)A(0.00)E(0.00)K(0.00)N(0.00)R(0.00)	K4	P07305-2	14.495	0.0019	0.884	H10 K9me	Classical	Non-histone proteins
HF190404_RN_sol_B.18850.18850.3	GGVKRISGLIYEETR		3	566.653					P62805	27.025	2.13872e-07	1	H4 41-55	Unmodified	Non-histone proteins
HF190404_RN_sol_B.19164.19164.4	AKASKKSTDHPKYSDMIVAAIQAEKNR		4	750.151					P07305	37.938	3.57691e-09	0.9937	H10 15-41	Unmodified	Non-histone proteins
HF190404_RN_sol_B.19836.19836.4	KATGPPVSELITKAVAASKER	1K(28.0313), 13K(114.0429)	4	574.581	KATGPPVSELITkAVAASKER	1	K(0.00)A(0.00)T(0.00)G(0.00)P(0.00)P(0.00)V(0.00)S(0.00)E(0.00)L(0.00)I(0.00)T(0.00)K(10.79)A(0.00)V(0.00)A(0.00)A(0.00)S(0.00)K(1.93)E(0.00)R(0.00)	K13	P16401	27.445	6.26558e-07	1	H15 K36di	Classical	Non-histone proteins
HF190404_RN_sol_B.19836.19836.4	KATGPPVSELITKAVAASKER	1K(28.0313), 13K(114.0429)	4	574.581	KATGPPVSELITkAVAASKER	1	K(0.00)A(0.00)T(0.00)G(0.00)P(0.00)P(0.00)V(0.00)S(0.00)E(0.00)L(0.00)I(0.00)T(0.00)K(10.79)A(0.00)V(0.00)A(0.00)A(0.00)S(0.00)K(1.93)E(0.00)R(0.00)	K13	P16401	27.445	6.26558e-07	1	H15 K48gl	Uncommon	Non-histone proteins
HF190404_RN_sol_B.20314.20314.4	KATGPPVSELITKAVAASKER	13K(42.0469), 19K(114.0429)	4	578.085	KATGPPVSELITKAVAASkER	1	K(3.17)A(0.00)T(0.00)G(0.00)P(0.00)P(0.00)V(0.00)S(0.00)E(0.00)L(0.00)I(0.00)T(0.00)K(0.00)A(0.00)V(0.00)A(0.00)A(0.00)S(0.00)K(40.46)E(0.00)R(0.00)	K19	P16401	40.455	7.4475e-10	0.9786	H15 K48tr	Classical	Non-histone proteins
HF190404_RN_sol_B.20314.20314.4	KATGPPVSELITKAVAASKER	13K(42.0469), 19K(114.0429)	4	578.085	KATGPPVSELITKAVAASkER	1	K(3.17)A(0.00)T(0.00)G(0.00)P(0.00)P(0.00)V(0.00)S(0.00)E(0.00)L(0.00)I(0.00)T(0.00)K(0.00)A(0.00)V(0.00)A(0.00)A(0.00)S(0.00)K(40.46)E(0.00)R(0.00)	K19	P16401	40.455	7.4475e-10	0.9786	H15 K54gl	Uncommon	Non-histone proteins
HF190404_RN_sol_B.21125.21125.4	KATGPPVSELITKAVAASKER	19K(104.0262)	4	567.571	KATGPPVSELITKAVAASkER	1	K(3.71)A(0.00)T(0.00)G(0.00)P(0.00)P(0.00)V(0.00)S(0.00)E(0.00)L(0.00)I(0.00)T(0.00)K(36.97)A(0.00)V(0.00)A(0.00)A(0.00)S(0.00)K(50.01)E(0.00)R(0.00)	K19	P16401	50.009	1e-13	1	H15 K54be	Uncommon	Non-histone proteins
HF190404_RN_sol_B.21215.21215.4	KATGPPVSELITKAVAASKER	1K(42.0469), 13K(72.0211)	4	570.082	KATGPPVSELITkAVAASKER	1	K(0.00)A(0.00)T(0.00)G(0.00)P(0.00)P(0.00)V(0.00)S(0.00)E(0.00)L(0.00)I(0.00)T(0.00)K(10.78)A(0.00)V(0.00)A(0.00)A(0.00)S(0.00)K(3.35)E(0.00)R(0.00)	K13	P16401	24.853	3.72977e-05	1	H15 K36tr	Classical	Non-histone proteins
HF190404_RN_sol_B.21215.21215.4	KATGPPVSELITKAVAASKER	1K(42.0469), 13K(72.0211)	4	570.082	KATGPPVSELITkAVAASKER	1	K(0.00)A(0.00)T(0.00)G(0.00)P(0.00)P(0.00)V(0.00)S(0.00)E(0.00)L(0.00)I(0.00)T(0.00)K(10.78)A(0.00)V(0.00)A(0.00)A(0.00)S(0.00)K(3.35)E(0.00)R(0.00)	K13	P16401	24.853	3.72977e-05	1	H15 K48la	Uncommon	Non-histone proteins
HF190404_RN_sol_B.21640.21640.4	KVLRDNIQGITKPAIR	1K(132.0575)	4	492.289	kVLRDNIQGITKPAIR	1	K(22.53)V(0.00)L(0.00)R(0.00)D(0.00)N(0.00)I(0.00)Q(0.00)G(0.00)I(0.00)T(0.00)K(14.17)P(0.00)A(0.00)I(0.00)R(0.00)	K1	P62805	22.526	0.00176943	0.9797	H4 K20n-	Uncommon	Non-histone proteins
HF190404_RN_sol_B.22555.22555.3	KTVTAMDVVYALKR	1K(42.0105)	3	549.644					P62805	36.582	2.88703e-07	1	H4 K79ac	Classical	Non-histone proteins
HF190404_RN_sol_B.22886.22886.3	LLLPGQMGKLAESEGTKAVLR	9K(28.0313), 17K(86.0368)	3	775.779	LLLPGQMGKLAESEGTkAVLR	1	L(0.00)L(0.00)L(0.00)P(0.00)G(0.00)Q(0.00)M(0.00)G(0.00)K(0.00)L(0.00)A(0.00)E(0.00)S(0.00)E(0.00)G(0.00)T(0.00)K(14.55)A(0.00)V(0.00)L(0.00)R(0.00)	K17	Q7Z2G1	14.548	0.0623784	0.9168	H2BWT K151di	Classical	Non-histone proteins
HF190404_RN_sol_B.22886.22886.3	LLLPGQMGKLAESEGTKAVLR	9K(28.0313), 17K(86.0368)	3	775.779	LLLPGQMGKLAESEGTkAVLR	1	L(0.00)L(0.00)L(0.00)P(0.00)G(0.00)Q(0.00)M(0.00)G(0.00)K(0.00)L(0.00)A(0.00)E(0.00)S(0.00)E(0.00)G(0.00)T(0.00)K(14.55)A(0.00)V(0.00)L(0.00)R(0.00)	K17	Q7Z2G1	14.548	0.0623784	0.9168	H2BWT K159hy	Uncommon	Non-histone proteins
HF190404_RN_sol_B.22982.22982.3	LLLPGQMGKLAESEGTKAVLR	9K(42.0469), 17K(72.0211)	3	775.778	LLLPGQMGKLAESEGTkAVLR	1	L(0.00)L(0.00)L(0.00)P(0.00)G(0.00)Q(0.00)M(0.00)G(0.00)K(0.00)L(0.00)A(0.00)E(0.00)S(0.00)E(0.00)G(0.00)T(0.00)K(14.04)A(0.00)V(0.00)L(0.00)R(0.00)	K17	Q7Z2G1	14.039	0.0232891	0.9797	H2BWT K151tr	Classical	Non-histone proteins
HF190404_RN_sol_B.22982.22982.3	LLLPGQMGKLAESEGTKAVLR	9K(42.0469), 17K(72.0211)	3	775.778	LLLPGQMGKLAESEGTkAVLR	1	L(0.00)L(0.00)L(0.00)P(0.00)G(0.00)Q(0.00)M(0.00)G(0.00)K(0.00)L(0.00)A(0.00)E(0.00)S(0.00)E(0.00)G(0.00)T(0.00)K(14.04)A(0.00)V(0.00)L(0.00)R(0.00)	K17	Q7Z2G1	14.039	0.0232891	0.9797	H2BWT K159la	Uncommon	Non-histone proteins
HF190404_RN_sol_B.24440.24440.4	VGMSLVALKKALAAAGYDVEKNNSR	9K(42.0105), 10K(42.0469), 21K(104.0262)	4	699.13	VGMSLVALKKALAAAGYDVEkNNSR	1	V(0.00)G(0.00)M(0.00)S(0.00)L(0.00)V(0.00)A(0.00)L(0.00)K(0.00)K(0.00)A(0.00)L(0.00)A(0.00)A(0.00)A(0.00)G(0.00)Y(0.00)D(0.00)V(0.00)E(0.00)K(6.71)N(0.00)N(0.00)S(0.00)R(0.00)	K21	P22492	27.551	5.72016e-07	1	H1T K66ac	Classical	Non-histone proteins
HF190404_RN_sol_B.24440.24440.4	VGMSLVALKKALAAAGYDVEKNNSR	9K(42.0105), 10K(42.0469), 21K(104.0262)	4	699.13	VGMSLVALKKALAAAGYDVEkNNSR	1	V(0.00)G(0.00)M(0.00)S(0.00)L(0.00)V(0.00)A(0.00)L(0.00)K(0.00)K(0.00)A(0.00)L(0.00)A(0.00)A(0.00)A(0.00)G(0.00)Y(0.00)D(0.00)V(0.00)E(0.00)K(6.71)N(0.00)N(0.00)S(0.00)R(0.00)	K21	P22492	27.551	5.72016e-07	1	H1T K67tr	Classical	Non-histone proteins
HF190404_RN_sol_B.24440.24440.4	VGMSLVALKKALAAAGYDVEKNNSR	9K(42.0105), 10K(42.0469), 21K(104.0262)	4	699.13	VGMSLVALKKALAAAGYDVEkNNSR	1	V(0.00)G(0.00)M(0.00)S(0.00)L(0.00)V(0.00)A(0.00)L(0.00)K(0.00)K(0.00)A(0.00)L(0.00)A(0.00)A(0.00)A(0.00)G(0.00)Y(0.00)D(0.00)V(0.00)E(0.00)K(6.71)N(0.00)N(0.00)S(0.00)R(0.00)	K21	P22492	27.551	5.72016e-07	1	H1T K78be	Uncommon	Non-histone proteins
HF190404_RN_sol_B.24529.24529.4	VGMSLVALKKALAAAGYDVEKNNSR	9K(14.0156), 10K(162.0528)	4	696.126	VGMSLVALKkALAAAGYDVEKNNSR	1	V(0.00)G(0.00)M(0.00)S(0.00)L(0.00)V(0.00)A(0.00)L(0.00)K(0.00)K(17.20)A(0.00)L(0.00)A(0.00)A(0.00)A(0.00)G(0.00)Y(0.00)D(0.00)V(0.00)E(0.00)K(2.19)N(0.00)N(0.00)S(0.00)R(0.00)	K10	P22492	19.655	8.8622e-05	1	H1T K66me	Classical	Non-histone proteins
HF190404_RN_sol_B.24529.24529.4	VGMSLVALKKALAAAGYDVEKNNSR	9K(14.0156), 10K(162.0528)	4	696.126	VGMSLVALKkALAAAGYDVEKNNSR	1	V(0.00)G(0.00)M(0.00)S(0.00)L(0.00)V(0.00)A(0.00)L(0.00)K(0.00)K(17.20)A(0.00)L(0.00)A(0.00)A(0.00)A(0.00)G(0.00)Y(0.00)D(0.00)V(0.00)E(0.00)K(2.19)N(0.00)N(0.00)S(0.00)R(0.00)	K10	P22492	19.655	8.8622e-05	1	H1T K67he	Uncommon	Non-histone proteins
HF190404_RN_sol_B.24564.24564.4	VGMSLVALKKALAAAGYDVEKNNSR	9K(14.0156), 10K(14.0156), 21K(162.0528)	4	702.132	VGMSLVALKKALAAAGYDVEkNNSR	1	V(0.00)G(0.00)M(0.00)S(0.00)L(0.00)V(0.00)A(0.00)L(0.00)K(0.00)K(0.00)A(0.00)L(0.00)A(0.00)A(0.00)A(0.00)G(0.00)Y(0.00)D(0.00)V(0.00)E(0.00)K(6.57)N(0.00)N(0.00)S(0.00)R(0.00)	K21	P22492	22.489	1.68262e-05	1	H1T K67me	Classical	Non-histone proteins
HF190404_RN_sol_B.24564.24564.4	VGMSLVALKKALAAAGYDVEKNNSR	9K(14.0156), 10K(14.0156), 21K(162.0528)	4	702.132	VGMSLVALKKALAAAGYDVEkNNSR	1	V(0.00)G(0.00)M(0.00)S(0.00)L(0.00)V(0.00)A(0.00)L(0.00)K(0.00)K(0.00)A(0.00)L(0.00)A(0.00)A(0.00)A(0.00)G(0.00)Y(0.00)D(0.00)V(0.00)E(0.00)K(6.57)N(0.00)N(0.00)S(0.00)R(0.00)	K21	P22492	22.489	1.68262e-05	1	H1T K78he	Uncommon	Non-histone proteins
HF190404_RN_sol_B.24793.24793.4	GGVSLAALKKALAAAGYDVEKNNSR	9K(28.0313)	4	633.85					Q02539	38.072	4.20643e-09	0.8766	H11 K65di	Classical	Non-histone proteins
HF190404_RN_sol_B.26858.26858.3	NGLSLAALKKALAAGGYDVEKNNSR	10K(14.0156)	3	862.469					P16401	33.849	6.40937e-09	1	H15 K66me	Classical	Non-histone proteins
HF190404_RN_sol_C.02975.02975.3	KPLATKAARKR	6K(42.0105), 9R(39.9949), 10K(28.0313)	3	450.617	KPLATKAArKR	1	K(0.00)P(0.00)L(0.00)A(0.00)T(0.00)K(0.00)A(0.00)A(0.00)R(15.16)K(0.00)R(13.41)	R9	P0DPK5	15.155	0.03857	0.9136	H3Y2 R26g-	Uncommon	Non-histone proteins
HF190404_RN_sol_C.02975.02975.3	KPLATKAARKR	6K(42.0105), 9R(39.9949), 10K(28.0313)	3	450.617	KPLATKAArKR	1	K(0.00)P(0.00)L(0.00)A(0.00)T(0.00)K(0.00)A(0.00)A(0.00)R(15.16)K(0.00)R(13.41)	R9	P0DPK5	15.155	0.03857	0.9136	H3Y2 K27di	Classical	Non-histone proteins
HF190404_RN_sol_C.03273.03273.2	GKGGKGLGKGGAKR	9K(27.9949), 13K(14.0156)	2	661.898	GKGGKGLGkGGAKR	1	G(0.00)K(4.18)G(0.00)G(0.00)K(12.78)G(0.00)L(0.00)G(0.00)K(26.85)G(0.00)G(0.00)A(0.00)K(0.00)R(0.00)	K9	P62805	26.847	8.18936e-05	1	H4 K12fo	Uncommon	Non-histone proteins
HF190404_RN_sol_C.03273.03273.2	GKGGKGLGKGGAKR	9K(27.9949), 13K(14.0156)	2	661.898	GKGGKGLGkGGAKR	1	G(0.00)K(4.18)G(0.00)G(0.00)K(12.78)G(0.00)L(0.00)G(0.00)K(26.85)G(0.00)G(0.00)A(0.00)K(0.00)R(0.00)	K9	P62805	26.847	8.18936e-05	1	H4 K16me	Classical	Non-histone proteins
HF190404_RN_sol_C.08730.08730.3	KQLATKVAR		3	342.221					Q16695	14.448	0.0183231	0.984	H31T 18-26	Unmodified	Non-histone proteins
HF190404_RN_sol_C.15008.15008.3	LAHYSKRSTISSR	6K(42.0105)	3	523.287					Q96A08	18.226	0.0098014	0.9761	H2B1A K86ac	Classical	Non-histone proteins
HF190404_RN_sol_C.17244.17244.4	TKKSTDHPKYSDMIVAAIQAEKNR	2K(42.0105), 3K(42.0469), 9K(28.0313), 19Q(159.0684)	4	751.4	TKKSTDHPKYSDMIVAAIqAEKNR	1	T(0.00)K(0.00)K(0.00)S(0.00)T(0.00)D(0.00)H(0.00)P(0.00)K(0.00)Y(0.00)S(0.00)D(0.00)M(0.00)I(0.00)V(0.00)A(0.00)A(0.00)I(0.00)Q(10.79)A(0.00)E(0.00)K(0.00)N(0.00)R(0.00)	Q19	P07305-2	21.636	0.000189607	0.9922	H10 K2ac	Classical	Non-histone proteins
HF190404_RN_sol_C.17244.17244.4	TKKSTDHPKYSDMIVAAIQAEKNR	2K(42.0105), 3K(42.0469), 9K(28.0313), 19Q(159.0684)	4	751.4	TKKSTDHPKYSDMIVAAIqAEKNR	1	T(0.00)K(0.00)K(0.00)S(0.00)T(0.00)D(0.00)H(0.00)P(0.00)K(0.00)Y(0.00)S(0.00)D(0.00)M(0.00)I(0.00)V(0.00)A(0.00)A(0.00)I(0.00)Q(10.79)A(0.00)E(0.00)K(0.00)N(0.00)R(0.00)	Q19	P07305-2	21.636	0.000189607	0.9922	H10 K3tr	Classical	Non-histone proteins
HF190404_RN_sol_C.17244.17244.4	TKKSTDHPKYSDMIVAAIQAEKNR	2K(42.0105), 3K(42.0469), 9K(28.0313), 19Q(159.0684)	4	751.4	TKKSTDHPKYSDMIVAAIqAEKNR	1	T(0.00)K(0.00)K(0.00)S(0.00)T(0.00)D(0.00)H(0.00)P(0.00)K(0.00)Y(0.00)S(0.00)D(0.00)M(0.00)I(0.00)V(0.00)A(0.00)A(0.00)I(0.00)Q(10.79)A(0.00)E(0.00)K(0.00)N(0.00)R(0.00)	Q19	P07305-2	21.636	0.000189607	0.9922	H10 K9di	Classical	Non-histone proteins
HF190404_RN_sol_C.17244.17244.4	TKKSTDHPKYSDMIVAAIQAEKNR	2K(42.0105), 3K(42.0469), 9K(28.0313), 19Q(159.0684)	4	751.4	TKKSTDHPKYSDMIVAAIqAEKNR	1	T(0.00)K(0.00)K(0.00)S(0.00)T(0.00)D(0.00)H(0.00)P(0.00)K(0.00)Y(0.00)S(0.00)D(0.00)M(0.00)I(0.00)V(0.00)A(0.00)A(0.00)I(0.00)Q(10.79)A(0.00)E(0.00)K(0.00)N(0.00)R(0.00)	Q19	P07305-2	21.636	0.000189607	0.9922	H10 Q19se	Uncommon	Non-histone proteins
HF190404_RN_sol_C.20169.20169.2	QGRTLYGFGG		2	533.271					P62805	16.45	0.00578762	0.9573	H4 93-102	Unmodified	Non-histone proteins
HF190404_RN_sol_C.21977.21977.4	KATGPPVSELITKAVAASKER	21R(39.9949)	4	549.061	KATGPPVSELITKAVAASKEr	1	K(0.00)A(0.00)T(0.00)G(0.00)P(0.00)P(0.00)V(0.00)S(0.00)E(0.00)L(0.00)I(0.00)T(0.00)K(0.00)A(0.00)V(0.00)A(0.00)A(0.00)S(0.00)K(0.00)E(0.00)R(18.22)	R21	P16401	38.465	0	1	H15 R56g-	Uncommon	Non-histone proteins
HF190404_RN_sol_C.23643.23643.3	GKAGKGLGKGGAKCHR	2K(14.0156), 5K(88.0160), 9K(42.0105), 13K(28.0313)	3	569.65	GKAGkGLGKGGAKCHR	1	G(0.00)K(0.00)A(0.00)G(0.00)K(12.19)G(0.00)L(0.00)G(0.00)K(0.00)G(0.00)G(0.00)A(0.00)K(0.00)C(0.00)H(0.00)R(0.00)	K5	Q99525	12.192	0.00248616	0.997	H4G K5me	Classical	Non-histone proteins
HF190404_RN_sol_C.23643.23643.3	GKAGKGLGKGGAKCHR	2K(14.0156), 5K(88.0160), 9K(42.0105), 13K(28.0313)	3	569.65	GKAGkGLGKGGAKCHR	1	G(0.00)K(0.00)A(0.00)G(0.00)K(12.19)G(0.00)L(0.00)G(0.00)K(0.00)G(0.00)G(0.00)A(0.00)K(0.00)C(0.00)H(0.00)R(0.00)	K5	Q99525	12.192	0.00248616	0.997	H4G K8gl	Uncommon	Non-histone proteins
HF190404_RN_sol_C.23643.23643.3	GKAGKGLGKGGAKCHR	2K(14.0156), 5K(88.0160), 9K(42.0105), 13K(28.0313)	3	569.65	GKAGkGLGKGGAKCHR	1	G(0.00)K(0.00)A(0.00)G(0.00)K(12.19)G(0.00)L(0.00)G(0.00)K(0.00)G(0.00)G(0.00)A(0.00)K(0.00)C(0.00)H(0.00)R(0.00)	K5	Q99525	12.192	0.00248616	0.997	H4G K12ac	Classical	Non-histone proteins
HF190404_RN_sol_C.23643.23643.3	GKAGKGLGKGGAKCHR	2K(14.0156), 5K(88.0160), 9K(42.0105), 13K(28.0313)	3	569.65	GKAGkGLGKGGAKCHR	1	G(0.00)K(0.00)A(0.00)G(0.00)K(12.19)G(0.00)L(0.00)G(0.00)K(0.00)G(0.00)G(0.00)A(0.00)K(0.00)C(0.00)H(0.00)R(0.00)	K5	Q99525	12.192	0.00248616	0.997	H4G K16di	Classical	Non-histone proteins
HF190404_RN_sol_C.24291.24291.3	NGLSLAALKKALAAGGYDVEKNNSR	9K(14.0156), 10K(42.0469), 21K(72.0211)	3	896.827	NGLSLAALKKALAAGGYDVEkNNSR	1	N(0.00)G(0.00)L(0.00)S(0.00)L(0.00)A(0.00)A(0.00)L(0.00)K(0.00)K(0.00)A(0.00)L(0.00)A(0.00)A(0.00)G(0.00)G(0.00)Y(0.00)D(0.00)V(0.00)E(0.00)K(6.06)N(0.00)N(0.00)S(0.00)R(0.00)	K21	P16401	24.877	4.73702e-05	0.8824	H15 K65me	Classical	Non-histone proteins
HF190404_RN_sol_C.24291.24291.3	NGLSLAALKKALAAGGYDVEKNNSR	9K(14.0156), 10K(42.0469), 21K(72.0211)	3	896.827	NGLSLAALKKALAAGGYDVEkNNSR	1	N(0.00)G(0.00)L(0.00)S(0.00)L(0.00)A(0.00)A(0.00)L(0.00)K(0.00)K(0.00)A(0.00)L(0.00)A(0.00)A(0.00)G(0.00)G(0.00)Y(0.00)D(0.00)V(0.00)E(0.00)K(6.06)N(0.00)N(0.00)S(0.00)R(0.00)	K21	P16401	24.877	4.73702e-05	0.8824	H15 K66tr	Classical	Non-histone proteins
HF190404_RN_sol_C.24291.24291.3	NGLSLAALKKALAAGGYDVEKNNSR	9K(14.0156), 10K(42.0469), 21K(72.0211)	3	896.827	NGLSLAALKKALAAGGYDVEkNNSR	1	N(0.00)G(0.00)L(0.00)S(0.00)L(0.00)A(0.00)A(0.00)L(0.00)K(0.00)K(0.00)A(0.00)L(0.00)A(0.00)A(0.00)G(0.00)G(0.00)Y(0.00)D(0.00)V(0.00)E(0.00)K(6.06)N(0.00)N(0.00)S(0.00)R(0.00)	K21	P16401	24.877	4.73702e-05	0.8824	H15 K77la	Uncommon	Non-histone proteins
HF190404_RN_sol_C.24313.24313.4	VGMSLVALKKALAAAGYDVEKNNSR	9K(162.0528), 10K(28.0313)	4	702.132	VGMSLVALkKALAAAGYDVEKNNSR	1	V(0.00)G(0.00)M(0.00)S(0.00)L(0.00)V(0.00)A(0.00)L(0.00)K(27.61)K(0.00)A(0.00)L(0.00)A(0.00)A(0.00)A(0.00)G(0.00)Y(0.00)D(0.00)V(0.00)E(0.00)K(7.06)N(0.00)N(0.00)S(0.00)R(0.00)	K9	P22492	27.614	9.72616e-07	1	H1T K66he	Uncommon	Non-histone proteins
HF190404_RN_sol_C.24313.24313.4	VGMSLVALKKALAAAGYDVEKNNSR	9K(162.0528), 10K(28.0313)	4	702.132	VGMSLVALkKALAAAGYDVEKNNSR	1	V(0.00)G(0.00)M(0.00)S(0.00)L(0.00)V(0.00)A(0.00)L(0.00)K(27.61)K(0.00)A(0.00)L(0.00)A(0.00)A(0.00)A(0.00)G(0.00)Y(0.00)D(0.00)V(0.00)E(0.00)K(7.06)N(0.00)N(0.00)S(0.00)R(0.00)	K9	P22492	27.614	9.72616e-07	1	H1T K67di	Classical	Non-histone proteins
HF190404_RN_sol_C.26480.26480.3	VLKQVHQGLSLSQEAVSVMDSMIHDILDR		3	1087.23					P0C1H6	19.18	0.000335206	0.8524	H2BFM 66-94	Unmodified	Non-histone proteins
HF190404_RN_sol_A.00419.00419.3	DAVTYTEHAKR		3	434.222					P62805	13.237	0.0206895	0.9586	H4 68-78	Unmodified	1° Open
HF190404_RN_sol_A.01404.01404.2	KSAGAAKR		2	399.745					P10412	21.144	0.000388151	0.9983	H14 25-32	Unmodified	1° Open
HF190404_RN_sol_A.01708.01708.3	KPLATKAAGKR	6K(42.0105), 10K(42.0469)	3	408.931					P0DPK2	9.265	0.0114485	0.98	H3Y1 K23ac	Classical	1° Open
HF190404_RN_sol_A.01708.01708.3	KPLATKAAGKR	6K(42.0105), 10K(42.0469)	3	408.931					P0DPK2	9.265	0.0114485	0.98	H3Y1 K27tr	Classical	1° Open
HF190404_RN_sol_A.01826.01826.4	GKGGKGLGKGGAKR		4	320.95					P62805	27.183	2.13427e-06	1	H4 4-17	Unmodified	1° Open
HF190404_RN_sol_A.01910.01910.2	LARHGGVKR	8K(114.0317)	2	559.327	LARHGGVkR	1	L(0.00)A(0.00)R(0.00)H(0.00)G(0.00)G(0.00)V(0.00)K(14.13)R(0.00)	K8	Q99525	14.127	0.000697028	0.9874	H4G K44gl	Uncommon	1° Open
HF190404_RN_sol_A.01945.01945.2	KGHYAER		2	435.726					P16104	19.394	3.36125e-05	1	H2AX 36-42	Unmodified	1° Open
HF190404_RN_sol_A.02099.02099.3	KKLEGGGER		3	328.522					Q92522	18.534	0.00980618	0.9835	H1X 118-126	Unmodified	1° Open
HF190404_RN_sol_A.02433.02433.4	GKGGKGLGKGGAKRHR	13K(42.0105)	4	402.241					P62805	28.472	8.30295e-07	1	H4 K16ac	Classical	1° Open
HF190404_RN_sol_A.02529.02529.4	SGRGKGGKGLGKGGAKR	5K(42.0105)	4	403.989					P62805	29.249	8.1226e-08	1	H4 K5ac	Classical	1° Open
HF190404_RN_sol_A.03089.03089.2	KPLATKAAGKR	6K(14.0156), 10K(88.0160)	2	626.884	KPLATKAAGkR	1	K(5.84)P(0.00)L(0.00)A(0.00)T(0.00)K(0.00)A(0.00)A(0.00)G(0.00)K(10.93)R(0.00)	K10	P0DPK2	10.929	0.00439289	0.9427	H3Y1 K23me	Classical	1° Open
HF190404_RN_sol_A.03089.03089.2	KPLATKAAGKR	6K(14.0156), 10K(88.0160)	2	626.884	KPLATKAAGkR	1	K(5.84)P(0.00)L(0.00)A(0.00)T(0.00)K(0.00)A(0.00)A(0.00)G(0.00)K(10.93)R(0.00)	K10	P0DPK2	10.929	0.00439289	0.9427	H3Y1 K27gl	Uncommon	1° Open
HF190404_RN_sol_A.03888.03888.2	KPAGLISASR	10R(39.9949)	2	520.298	KPAGLISASr	1	K(0.00)P(0.00)A(0.00)G(0.00)L(0.00)I(0.00)S(0.00)A(0.00)S(0.00)R(8.77)	R10	P22492	8.772	0.0152055	0.8604	H1T R36g-	Uncommon	1° Open
HF190404_RN_sol_A.04591.04591.4	GKGGKGLGKGGAKR	5K(42.0105)	4	331.453					P62805	26.841	4.62115e-05	1	H4 K8ac	Classical	1° Open
HF190404_RN_sol_A.04685.04685.4	GKGGKGLGKGGAKR	9K(42.0105)	4	331.453					P62805	23.617	0.00934867	0.9858	H4 K12ac	Classical	1° Open
HF190404_RN_sol_A.05080.05080.3	KPLATKAAGKR	6K(14.0156), 10K(86.0004)	3	414.25	KPLATKAAGkR	1	K(0.27)P(0.00)L(0.00)A(0.00)T(0.00)K(0.00)A(0.00)A(0.00)G(0.00)K(11.28)R(0.00)	K10	P0DPK2	11.276	0.0639735	0.863	H3Y1 K27ma	Uncommon	1° Open
HF190404_RN_sol_A.06976.06976.3	KSAPSTGGVKKPHR	10K(28.0313), 11K(14.0156)	3	501.299					P84243	15.544	0.0548277	0.8739	H33 K36di	Classical	1° Open
HF190404_RN_sol_A.06976.06976.3	KSAPSTGGVKKPHR	10K(28.0313), 11K(14.0156)	3	501.299					P84243	15.544	0.0548277	0.8739	H33 K37me	Classical	1° Open
HF190404_RN_sol_A.08539.08539.4	KSAPSTGGVKKPHR	1K(28.0313), 10K(28.0313)	4	379.73					P84243	25.989	0.000615941	0.9989	H33 K27di	Classical	1° Open
HF190404_RN_sol_A.08560.08560.4	KSAPSTGGVKKPHR	1K(28.0313), 10K(42.0469)	4	383.234					P84243	20.304	0.0020171	0.9909	H33 K36tr	Classical	1° Open
HF190404_RN_sol_A.08679.08679.3	TENSTSAPAAKPKR		3	489.931					P07305	28.054	1.29271e-05	1	H10 1-14	Unmodified	1° Open
HF190404_RN_sol_A.13875.13875.3	KPLATKAAGKR	6K(88.0160)	3	413.587	KPLATkAAGKR	1	K(11.85)P(0.00)L(0.00)A(0.00)T(0.00)K(17.91)A(0.00)A(0.00)G(0.00)K(10.61)R(0.00)	K6	P0DPK2	17.914	0.00443098	0.9848	H3Y1 K23gl	Uncommon	1° Open
HF190404_RN_sol_A.14615.14615.2	KQLATKVAR	6K(42.0105)	2	533.834					Q16695	19.444	0.00580764	0.9675	H31T K23ac	Classical	1° Open
HF190404_RN_sol_A.14624.14624.3	DAVTYTEHAKR	10K(14.0156)	3	438.894					P62805	14.921	0.0248171	0.9586	H4 K77me	Classical	1° Open
HF190404_RN_sol_A.14711.14711.3	DAVTYTEHAKR	10K(28.0313)	3	443.566					P62805	24.528	9.84011e-05	1	H4 K77di	Classical	1° Open
HF190404_RN_sol_A.15048.15048.3	DAVTYTEHAKR	10K(42.0105)	3	448.226					P62805	14.386	0.0337676	0.8822	H4 K77ac	Classical	1° Open
HF190404_RN_sol_A.15098.15098.4	SETAPAAPAAPAPAEKTPVKKKAR	16K(42.0105)	4	608.093					P10412	14.584	0.00115655	0.9953	H14 K16ac	Classical	1° Open
HF190404_RN_sol_A.15575.15575.2	HLQLAVR		2	423.763					Q8IUE6	20.655	9.14639e-05	0.9998	H2A2B 82-88	Unmodified	1° Open
HF190404_RN_sol_A.15943.15943.3	STITSREVQTAVR		3	489.939					Q8N257	17.114	0.0124882	0.9454	H2B3B 87-99	Unmodified	1° Open
HF190404_RN_sol_A.16092.16092.3	MSVRGKAGKGLGKGGAKCHR	6K(114.0429), 13K(14.0156), 17K(42.0105)	3	730.065	MSVRGkAGKGLGKGGAKCHR	1	M(0.00)S(0.00)V(0.00)R(0.00)G(0.00)K(16.28)A(0.00)G(0.00)K(12.97)G(0.00)L(0.00)G(0.00)K(0.00)G(0.00)G(0.00)A(0.00)K(0.00)C(0.00)H(0.00)R(0.00)	K6	Q99525	16.281	0.00948622	0.9384	H4G K5gl	Uncommon	1° Open
HF190404_RN_sol_A.16092.16092.3	MSVRGKAGKGLGKGGAKCHR	6K(114.0429), 13K(14.0156), 17K(42.0105)	3	730.065	MSVRGkAGKGLGKGGAKCHR	1	M(0.00)S(0.00)V(0.00)R(0.00)G(0.00)K(16.28)A(0.00)G(0.00)K(12.97)G(0.00)L(0.00)G(0.00)K(0.00)G(0.00)G(0.00)A(0.00)K(0.00)C(0.00)H(0.00)R(0.00)	K6	Q99525	16.281	0.00948622	0.9384	H4G K12me	Classical	1° Open
HF190404_RN_sol_A.16092.16092.3	MSVRGKAGKGLGKGGAKCHR	6K(114.0429), 13K(14.0156), 17K(42.0105)	3	730.065	MSVRGkAGKGLGKGGAKCHR	1	M(0.00)S(0.00)V(0.00)R(0.00)G(0.00)K(16.28)A(0.00)G(0.00)K(12.97)G(0.00)L(0.00)G(0.00)K(0.00)G(0.00)G(0.00)A(0.00)K(0.00)C(0.00)H(0.00)R(0.00)	K6	Q99525	16.281	0.00948622	0.9384	H4G K16ac	Classical	1° Open
HF190404_RN_sol_A.16347.16347.3	DNIQGITKPAIRR		3	501.295					P62805	17.277	0.0187165	0.9405	H4 24-36	Unmodified	1° Open
HF190404_RN_sol_A.16397.16397.3	DNIQGITKPAIR		3	445.925					P62805	22.165	0.000383486	0.9998	H4 24-35	Unmodified	1° Open
HF190404_RN_sol_A.16506.16506.4	KATAWQAPRKPLATKAAR	1K(100.0160), 10K(42.0105), 15K(42.0105)	4	540.8	kATAWQAPRKPLATKAAR	1	K(9.87)A(0.00)T(0.00)A(0.00)W(0.00)Q(0.00)A(0.00)P(0.00)R(0.00)K(0.00)P(0.00)L(0.00)A(0.00)T(0.00)K(0.00)A(0.00)A(0.00)R(0.00)	K1	P0DPK5	15.24	0.00949596	0.9221	H3Y2 K9su	Uncommon	1° Open
HF190404_RN_sol_A.16506.16506.4	KATAWQAPRKPLATKAAR	1K(100.0160), 10K(42.0105), 15K(42.0105)	4	540.8	kATAWQAPRKPLATKAAR	1	K(9.87)A(0.00)T(0.00)A(0.00)W(0.00)Q(0.00)A(0.00)P(0.00)R(0.00)K(0.00)P(0.00)L(0.00)A(0.00)T(0.00)K(0.00)A(0.00)A(0.00)R(0.00)	K1	P0DPK5	15.24	0.00949596	0.9221	H3Y2 K18ac	Classical	1° Open
HF190404_RN_sol_A.16506.16506.4	KATAWQAPRKPLATKAAR	1K(100.0160), 10K(42.0105), 15K(42.0105)	4	540.8	kATAWQAPRKPLATKAAR	1	K(9.87)A(0.00)T(0.00)A(0.00)W(0.00)Q(0.00)A(0.00)P(0.00)R(0.00)K(0.00)P(0.00)L(0.00)A(0.00)T(0.00)K(0.00)A(0.00)A(0.00)R(0.00)	K1	P0DPK5	15.24	0.00949596	0.9221	H3Y2 K23ac	Classical	1° Open
HF190404_RN_sol_A.16667.16667.4	KVLRDNIQGITKPAIR		4	461.285					P62805	27.256	1.1508e-05	1	H4 20-35	Unmodified	1° Open
HF190404_RN_sol_A.16670.16670.4	KVLRDNIQGITKPAIR	1K(42.0469)	4	471.797					P62805	23.421	1.86102e-05	1	H4 K20tr	Classical	1° Open
HF190404_RN_sol_A.16725.16725.4	KVLRDNIQGITKPAIR	1K(28.0313)	4	468.293					P62805	27.096	3.99025e-06	1	H4 K20di	Classical	1° Open
HF190404_RN_sol_A.16732.16732.4	KVLRDNIQGITKPAIR	1K(14.0156)	4	464.789					P62805	26.614	9.36483e-05	0.9997	H4 K20me	Classical	1° Open
HF190404_RN_sol_A.17196.17196.4	KATGPPVSELITKAVAASKER		4	541.565					P16401	30.309	0.0100297	0.9845	H15 36-56	Unmodified	1° Open
HF190404_RN_sol_A.17668.17668.2	ISGLIYEETR		2	595.818					P62805	24.178	6.76862e-05	1	H4 46-55	Unmodified	1° Open
HF190404_RN_sol_A.19682.19682.3	DNIQGITKPAIR	8K(28.0313)	3	455.269					P62805	21.864	0.000810961	0.9969	H4 K31di	Classical	1° Open
HF190404_RN_sol_A.21088.21088.4	KATGPPVSELITKAVAASKER	13K(42.0105), 19K(72.0211)	4	567.571	KATGPPVSELITKAVAASkER	1	K(3.60)A(0.00)T(0.00)G(0.00)P(0.00)P(0.00)V(0.00)S(0.00)E(0.00)L(0.00)I(0.00)T(0.00)K(0.00)A(0.00)V(0.00)A(0.00)A(0.00)S(0.00)K(24.06)E(0.00)R(0.00)	K19	P16401	25.251	0.000350134	0.8878	H15 K48ac	Classical	1° Open
HF190404_RN_sol_A.21088.21088.4	KATGPPVSELITKAVAASKER	13K(42.0105), 19K(72.0211)	4	567.571	KATGPPVSELITKAVAASkER	1	K(3.60)A(0.00)T(0.00)G(0.00)P(0.00)P(0.00)V(0.00)S(0.00)E(0.00)L(0.00)I(0.00)T(0.00)K(0.00)A(0.00)V(0.00)A(0.00)A(0.00)S(0.00)K(24.06)E(0.00)R(0.00)	K19	P16401	25.251	0.000350134	0.8878	H15 K54la	Uncommon	1° Open
HF190404_RN_sol_A.21112.21112.4	KATGPPVSELITKAVAASKER	19K(162.0528)	4	582.078	KATGPPVSELITKAVAASkER	1	K(1.81)A(0.00)T(0.00)G(0.00)P(0.00)P(0.00)V(0.00)S(0.00)E(0.00)L(0.00)I(0.00)T(0.00)K(30.56)A(0.00)V(0.00)A(0.00)A(0.00)S(0.00)K(45.82)E(0.00)R(0.00)	K19	P16401	45.819	4.9399e-10	1	H15 K54he	Uncommon	1° Open
HF190404_RN_sol_A.21217.21217.3	KTVTAMDVVYALKR		3	535.64					P62805	38.394	1.6892e-10	1	H4 79-92	Unmodified	1° Open
HF190404_RN_sol_A.21483.21483.3	KTVTAMDVVYALKR	13K(14.0156)	3	540.312					P62805	38.123	1.34e-12	1	H4 K91me	Classical	1° Open
HF190404_RN_sol_A.22092.22092.3	KTVTAMDVVYALKR	13K(28.0313)	3	544.984					P62805	41.022	2.496e-11	1	H4 K91di	Classical	1° Open
HF190404_RN_sol_A.22909.22909.3	NGLSLAALKKALAAGGYDVEKNNSR		3	857.469					P16401	56.126	4.487e-11	1	H15 57-81	Unmodified	1° Open
HF190404_RN_sol_A.23461.23461.3	GGVSLAALKKALAAAGYDVEKNNSR	25R(39.9949)	3	848.457	GGVSLAALKKALAAAGYDVEKNNSr	1	G(0.00)G(0.00)V(0.00)S(0.00)L(0.00)A(0.00)A(0.00)L(0.00)K(0.00)K(0.00)A(0.00)L(0.00)A(0.00)A(0.00)A(0.00)G(0.00)Y(0.00)D(0.00)V(0.00)E(0.00)K(0.00)N(0.00)N(0.00)S(0.00)R(1.30)	R25	Q02539	15.272	0.0154081	0.972	H11 R81g-	Uncommon	1° Open
HF190404_RN_sol_A.24180.24180.4	GGVSLAALKKALAAAGYDVEKNNSR	9K(28.0313)	4	633.85					Q02539	38.411	1.8328e-10	1	H11 K65di	Classical	1° Open
HF190404_RN_sol_A.24253.24253.4	GGVSLAALKKALAAAGYDVEKNNSR		4	626.842					Q02539	55.869	0	1	H11 57-81	Unmodified	1° Open
HF190404_RN_sol_A.24532.24532.3	GVLKVFLENVIR		3	466.29					P62805	24.223	3.70894e-05	1	H4 56-67	Unmodified	1° Open
HF190404_RN_sol_A.25684.25684.3	GVLKVFLENVIR	4K(162.0528)	3	520.307	GVLkVFLENVIR	1	G(0.00)V(0.00)L(0.00)K(17.85)V(0.00)F(0.00)L(0.00)E(0.00)N(0.00)V(0.00)I(0.00)R(0.00)	K4	P62805	19.308	0.00198609	0.9677	H4 K59he	Uncommon	1° Open
HF190404_RN_sol_A.26182.26182.3	VLKQVHQGLSLSQEAVSVMDSMIHDILDR		3	1083.89					P0C1H6	8.027	0.023348	0.8379	H2BFM 66-94	Unmodified	1° Open
HF190404_RN_sol_A.28139.28139.4	GVLKVFLENVIRDAVTYTEHAKR		4	670.378					P62805	40.115	6.65e-11	1	H4 56-78	Unmodified	1° Open
HF190404_RN_sol_A.32932.32932.2	GVLKVFLENVIR	4K(27.9949)	2	712.928	GVLkVFLENVIR	1	G(0.00)V(0.00)L(0.00)K(16.71)V(0.00)F(0.00)L(0.00)E(0.00)N(0.00)V(0.00)I(0.00)R(0.00)	K4	P62805	16.713	0.00884607	0.867	H4 K59fo	Uncommon	1° Open
HF190404_RN_sol_B.01608.01608.3	KPLATKAAGKR	6K(28.0313), 10K(28.0313)	3	399.599					P0DPK2	9.981	0.0239745	0.958	H3Y1 K23di	Classical	1° Open
HF190404_RN_sol_B.01608.01608.3	KPLATKAAGKR	6K(28.0313), 10K(28.0313)	3	399.599					P0DPK2	9.981	0.0239745	0.958	H3Y1 K27di	Classical	1° Open
HF190404_RN_sol_B.01658.01658.4	KPLATKAAGKR	10K(72.0211)	4	306.443	KPLATKAAGkR	1	K(3.85)P(0.00)L(0.00)A(0.00)T(0.00)K(8.60)A(0.00)A(0.00)G(0.00)K(12.83)R(0.00)	K10	P0DPK2	12.834	0.00146724	0.8577	H3Y1 K27la	Uncommon	1° Open
HF190404_RN_sol_B.02438.02438.4	AGGKAGKDSGKAKTKAVSR		4	457.516					P0C0S5	34.464	3.22849e-07	1	H2AZ 1-19	Unmodified	1° Open
HF190404_RN_sol_B.04354.04354.4	KPLATKAARKR	6K(42.0105), 10K(68.0262)	4	338.215	KPLATKAARkR	1	K(3.06)P(0.00)L(0.00)A(0.00)T(0.00)K(0.00)A(0.00)A(0.00)R(0.00)K(19.46)R(0.00)	K10	P0DPK5	19.462	0.0181761	0.8776	H3Y2 K27cr	Uncommon	1° Open
HF190404_RN_sol_B.04800.04800.4	GKGGKGLGKGGAKR	2K(28.0313), 5K(42.0469), 9K(42.0469), 13K(42.0469), 14R(80.0262)	4	376.998	GKGGKGLGKGGAKr	1	G(0.00)K(0.00)G(0.00)G(0.00)K(0.00)G(0.00)L(0.00)G(0.00)K(0.00)G(0.00)G(0.00)A(0.00)K(0.00)R(7.98)	R14	P62805	7.978	0.024016	0.9304	H4 K5di	Classical	1° Open
HF190404_RN_sol_B.04800.04800.4	GKGGKGLGKGGAKR	2K(28.0313), 5K(42.0469), 9K(42.0469), 13K(42.0469), 14R(80.0262)	4	376.998	GKGGKGLGKGGAKr	1	G(0.00)K(0.00)G(0.00)G(0.00)K(0.00)G(0.00)L(0.00)G(0.00)K(0.00)G(0.00)G(0.00)A(0.00)K(0.00)R(7.98)	R14	P62805	7.978	0.024016	0.9304	H4 K8tr	Classical	1° Open
HF190404_RN_sol_B.04800.04800.4	GKGGKGLGKGGAKR	2K(28.0313), 5K(42.0469), 9K(42.0469), 13K(42.0469), 14R(80.0262)	4	376.998	GKGGKGLGKGGAKr	1	G(0.00)K(0.00)G(0.00)G(0.00)K(0.00)G(0.00)L(0.00)G(0.00)K(0.00)G(0.00)G(0.00)A(0.00)K(0.00)R(7.98)	R14	P62805	7.978	0.024016	0.9304	H4 K12tr	Classical	1° Open
HF190404_RN_sol_B.04800.04800.4	GKGGKGLGKGGAKR	2K(28.0313), 5K(42.0469), 9K(42.0469), 13K(42.0469), 14R(80.0262)	4	376.998	GKGGKGLGKGGAKr	1	G(0.00)K(0.00)G(0.00)G(0.00)K(0.00)G(0.00)L(0.00)G(0.00)K(0.00)G(0.00)G(0.00)A(0.00)K(0.00)R(7.98)	R14	P62805	7.978	0.024016	0.9304	H4 K16tr	Classical	1° Open
HF190404_RN_sol_B.04800.04800.4	GKGGKGLGKGGAKR	2K(28.0313), 5K(42.0469), 9K(42.0469), 13K(42.0469), 14R(80.0262)	4	376.998	GKGGKGLGKGGAKr	1	G(0.00)K(0.00)G(0.00)G(0.00)K(0.00)G(0.00)L(0.00)G(0.00)K(0.00)G(0.00)G(0.00)A(0.00)K(0.00)R(7.98)	R14	P62805	7.978	0.024016	0.9304	H4 R17ar	Uncommon	1° Open
HF190404_RN_sol_B.05123.05123.3	KPLATKAAGKR		3	384.248					P0DPK2	8.988	0.0755092	0.8314	H3Y1 18-28	Unmodified	1° Open
HF190404_RN_sol_B.09053.09053.4	KSAPSTGGVKKPHR	1K(42.0469), 10K(28.0313)	4	383.234					P84243	24.149	0.000122737	0.9997	H33 K27tr	Classical	1° Open
HF190404_RN_sol_B.09081.09081.4	AGGKAGKDSGKAKTKAVSR	4K(42.0105)	4	468.019					P0C0S5	39.07	8.9968e-08	1	H2AZ K4ac	Classical	1° Open
HF190404_RN_sol_B.09191.09191.4	AGGKAGKDSGKAKTKAVSR	7K(42.0105)	4	468.019					P0C0S5	43.518	2.34306e-07	1	H2AZ K7ac	Classical	1° Open
HF190404_RN_sol_B.13558.13558.4	KPLATKAAGKR	6K(42.0105), 10K(68.0262)	4	315.947	KPLATKAAGkR	1	K(2.26)P(0.00)L(0.00)A(0.00)T(0.00)K(0.00)A(0.00)A(0.00)G(0.00)K(8.99)R(0.00)	K10	P0DPK2	8.992	0.0133968	0.9134	H3Y1 K27cr	Uncommon	1° Open
HF190404_RN_sol_B.14577.14577.4	GAPAAATAPAPTAHKAKKAAPGAAGSR		4	602.585					Q92522	38.134	2.6496e-10	1	H1X 128-154	Unmodified	1° Open
HF190404_RN_sol_B.14804.14804.4	GTGASGSFKLSKKVIPKSTR	9K(14.0156), 12K(42.0105), 17K(100.0160)	4	552.061	GTGASGSFKLSKKVIPkSTR	1	G(0.00)T(0.00)G(0.00)A(0.00)S(0.00)G(0.00)S(0.00)F(0.00)K(0.00)L(0.00)S(0.00)K(0.00)K(17.83)V(0.00)I(0.00)P(0.00)K(19.76)S(0.00)T(0.00)R(0.00)	K17	P22492	19.76	0.000196276	0.9191	H1T K109me	Classical	1° Open
HF190404_RN_sol_B.14804.14804.4	GTGASGSFKLSKKVIPKSTR	9K(14.0156), 12K(42.0105), 17K(100.0160)	4	552.061	GTGASGSFKLSKKVIPkSTR	1	G(0.00)T(0.00)G(0.00)A(0.00)S(0.00)G(0.00)S(0.00)F(0.00)K(0.00)L(0.00)S(0.00)K(0.00)K(17.83)V(0.00)I(0.00)P(0.00)K(19.76)S(0.00)T(0.00)R(0.00)	K17	P22492	19.76	0.000196276	0.9191	H1T K112ac	Classical	1° Open
HF190404_RN_sol_B.14804.14804.4	GTGASGSFKLSKKVIPKSTR	9K(14.0156), 12K(42.0105), 17K(100.0160)	4	552.061	GTGASGSFKLSKKVIPkSTR	1	G(0.00)T(0.00)G(0.00)A(0.00)S(0.00)G(0.00)S(0.00)F(0.00)K(0.00)L(0.00)S(0.00)K(0.00)K(17.83)V(0.00)I(0.00)P(0.00)K(19.76)S(0.00)T(0.00)R(0.00)	K17	P22492	19.76	0.000196276	0.9191	H1T K117su	Uncommon	1° Open
HF190404_RN_sol_B.15198.15198.3	KPLATKAAR	6K(28.0313), 9R(80.0262)	3	355.226	KPLATKAAr	1	K(0.00)P(0.00)L(0.00)A(0.00)T(0.00)K(0.00)A(0.00)A(0.00)R(6.50)	R9	P0DPK5	10.544	0.00548277	0.9867	H3Y2 K23di	Classical	1° Open
HF190404_RN_sol_B.15198.15198.3	KPLATKAAR	6K(28.0313), 9R(80.0262)	3	355.226	KPLATKAAr	1	K(0.00)P(0.00)L(0.00)A(0.00)T(0.00)K(0.00)A(0.00)A(0.00)R(6.50)	R9	P0DPK5	10.544	0.00548277	0.9867	H3Y2 R26ar	Uncommon	1° Open
HF190404_RN_sol_B.18205.18205.4	MTKKSTDHPKYSDMIVAAIQAEKNR	3K(42.0469), 4K(86.0368), 10K(14.0156)	4	752.141	MTKkSTDHPKYSDMIVAAIQAEKNR	1	M(0.00)T(0.00)K(0.00)K(14.50)S(0.00)T(0.00)D(0.00)H(0.00)P(0.00)K(0.00)Y(0.00)S(0.00)D(0.00)M(0.00)I(0.00)V(0.00)A(0.00)A(0.00)I(0.00)Q(0.00)A(0.00)E(0.00)K(0.00)N(0.00)R(0.00)	K4	P07305-2	14.495	0.00181778	0.9227	H10 K2tr	Classical	1° Open
HF190404_RN_sol_B.18205.18205.4	MTKKSTDHPKYSDMIVAAIQAEKNR	3K(42.0469), 4K(86.0368), 10K(14.0156)	4	752.141	MTKkSTDHPKYSDMIVAAIQAEKNR	1	M(0.00)T(0.00)K(0.00)K(14.50)S(0.00)T(0.00)D(0.00)H(0.00)P(0.00)K(0.00)Y(0.00)S(0.00)D(0.00)M(0.00)I(0.00)V(0.00)A(0.00)A(0.00)I(0.00)Q(0.00)A(0.00)E(0.00)K(0.00)N(0.00)R(0.00)	K4	P07305-2	14.495	0.00181778	0.9227	H10 K3hy	Uncommon	1° Open
HF190404_RN_sol_B.18205.18205.4	MTKKSTDHPKYSDMIVAAIQAEKNR	3K(42.0469), 4K(86.0368), 10K(14.0156)	4	752.141	MTKkSTDHPKYSDMIVAAIQAEKNR	1	M(0.00)T(0.00)K(0.00)K(14.50)S(0.00)T(0.00)D(0.00)H(0.00)P(0.00)K(0.00)Y(0.00)S(0.00)D(0.00)M(0.00)I(0.00)V(0.00)A(0.00)A(0.00)I(0.00)Q(0.00)A(0.00)E(0.00)K(0.00)N(0.00)R(0.00)	K4	P07305-2	14.495	0.00181778	0.9227	H10 K9me	Classical	1° Open
HF190404_RN_sol_B.18850.18850.3	GGVKRISGLIYEETR		3	566.653					P62805	27.025	1.21899e-07	1	H4 41-55	Unmodified	1° Open
HF190404_RN_sol_B.19164.19164.4	AKASKKSTDHPKYSDMIVAAIQAEKNR		4	750.151					P07305	37.938	6.2791e-06	1	H10 15-41	Unmodified	1° Open
HF190404_RN_sol_B.19836.19836.4	KATGPPVSELITKAVAASKER	1K(28.0313), 13K(114.0429)	4	574.581	KATGPPVSELITkAVAASKER	1	K(0.00)A(0.00)T(0.00)G(0.00)P(0.00)P(0.00)V(0.00)S(0.00)E(0.00)L(0.00)I(0.00)T(0.00)K(10.79)A(0.00)V(0.00)A(0.00)A(0.00)S(0.00)K(1.93)E(0.00)R(0.00)	K13	P16401	27.445	1.56463e-05	1	H15 K36di	Classical	1° Open
HF190404_RN_sol_B.19836.19836.4	KATGPPVSELITKAVAASKER	1K(28.0313), 13K(114.0429)	4	574.581	KATGPPVSELITkAVAASKER	1	K(0.00)A(0.00)T(0.00)G(0.00)P(0.00)P(0.00)V(0.00)S(0.00)E(0.00)L(0.00)I(0.00)T(0.00)K(10.79)A(0.00)V(0.00)A(0.00)A(0.00)S(0.00)K(1.93)E(0.00)R(0.00)	K13	P16401	27.445	1.56463e-05	1	H15 K48gl	Uncommon	1° Open
HF190404_RN_sol_B.20025.20025.4	KTVTAMDVVYALKR	1K(42.0469), 13K(114.0429)	4	438.503	KTVTAMDVVYALkR	1	K(0.00)T(0.00)V(0.00)T(0.00)A(0.00)M(0.00)D(0.00)V(0.00)V(0.00)Y(0.00)A(0.00)L(0.00)K(5.06)R(0.00)	K13	P62805	17.477	0.000691255	0.9489	H4 K79tr	Classical	1° Open
HF190404_RN_sol_B.20025.20025.4	KTVTAMDVVYALKR	1K(42.0469), 13K(114.0429)	4	438.503	KTVTAMDVVYALkR	1	K(0.00)T(0.00)V(0.00)T(0.00)A(0.00)M(0.00)D(0.00)V(0.00)V(0.00)Y(0.00)A(0.00)L(0.00)K(5.06)R(0.00)	K13	P62805	17.477	0.000691255	0.9489	H4 K91gl	Uncommon	1° Open
HF190404_RN_sol_B.20314.20314.4	KATGPPVSELITKAVAASKER	13K(42.0469), 19K(114.0429)	4	578.085	KATGPPVSELITKAVAASkER	1	K(3.17)A(0.00)T(0.00)G(0.00)P(0.00)P(0.00)V(0.00)S(0.00)E(0.00)L(0.00)I(0.00)T(0.00)K(0.00)A(0.00)V(0.00)A(0.00)A(0.00)S(0.00)K(40.46)E(0.00)R(0.00)	K19	P16401	40.455	1.83033e-07	1	H15 K48tr	Classical	1° Open
HF190404_RN_sol_B.20314.20314.4	KATGPPVSELITKAVAASKER	13K(42.0469), 19K(114.0429)	4	578.085	KATGPPVSELITKAVAASkER	1	K(3.17)A(0.00)T(0.00)G(0.00)P(0.00)P(0.00)V(0.00)S(0.00)E(0.00)L(0.00)I(0.00)T(0.00)K(0.00)A(0.00)V(0.00)A(0.00)A(0.00)S(0.00)K(40.46)E(0.00)R(0.00)	K19	P16401	40.455	1.83033e-07	1	H15 K54gl	Uncommon	1° Open
HF190404_RN_sol_B.20351.20351.4	KATGPPVSELITKAVAASKER	1K(86.0004), 13K(42.0105), 19K(14.0156)	4	577.071	kATGPPVSELITKAVAASKER	1	K(4.55)A(0.00)T(0.00)G(0.00)P(0.00)P(0.00)V(0.00)S(0.00)E(0.00)L(0.00)I(0.00)T(0.00)K(0.00)A(0.00)V(0.00)A(0.00)A(0.00)S(0.00)K(0.00)E(0.00)R(0.00)	K1	P16401	18.181	0.00323908	0.9844	H15 K36ma	Uncommon	1° Open
HF190404_RN_sol_B.20351.20351.4	KATGPPVSELITKAVAASKER	1K(86.0004), 13K(42.0105), 19K(14.0156)	4	577.071	kATGPPVSELITKAVAASKER	1	K(4.55)A(0.00)T(0.00)G(0.00)P(0.00)P(0.00)V(0.00)S(0.00)E(0.00)L(0.00)I(0.00)T(0.00)K(0.00)A(0.00)V(0.00)A(0.00)A(0.00)S(0.00)K(0.00)E(0.00)R(0.00)	K1	P16401	18.181	0.00323908	0.9844	H15 K54me	Classical	1° Open
HF190404_RN_sol_B.21125.21125.4	KATGPPVSELITKAVAASKER	19K(104.0262)	4	567.571	KATGPPVSELITKAVAASkER	1	K(3.71)A(0.00)T(0.00)G(0.00)P(0.00)P(0.00)V(0.00)S(0.00)E(0.00)L(0.00)I(0.00)T(0.00)K(36.97)A(0.00)V(0.00)A(0.00)A(0.00)S(0.00)K(50.01)E(0.00)R(0.00)	K19	P16401	50.009	7.95285e-09	1	H15 K54be	Uncommon	1° Open
HF190404_RN_sol_B.21215.21215.4	KATGPPVSELITKAVAASKER	1K(42.0469), 13K(72.0211)	4	570.082	KATGPPVSELITkAVAASKER	1	K(0.00)A(0.00)T(0.00)G(0.00)P(0.00)P(0.00)V(0.00)S(0.00)E(0.00)L(0.00)I(0.00)T(0.00)K(10.78)A(0.00)V(0.00)A(0.00)A(0.00)S(0.00)K(3.35)E(0.00)R(0.00)	K13	P16401	24.853	0.000790619	0.9989	H15 K36tr	Classical	1° Open
HF190404_RN_sol_B.21215.21215.4	KATGPPVSELITKAVAASKER	1K(42.0469), 13K(72.0211)	4	570.082	KATGPPVSELITkAVAASKER	1	K(0.00)A(0.00)T(0.00)G(0.00)P(0.00)P(0.00)V(0.00)S(0.00)E(0.00)L(0.00)I(0.00)T(0.00)K(10.78)A(0.00)V(0.00)A(0.00)A(0.00)S(0.00)K(3.35)E(0.00)R(0.00)	K13	P16401	24.853	0.000790619	0.9989	H15 K48la	Uncommon	1° Open
HF190404_RN_sol_B.21640.21640.4	KVLRDNIQGITKPAIR	1K(132.0575)	4	492.289	kVLRDNIQGITKPAIR	1	K(22.53)V(0.00)L(0.00)R(0.00)D(0.00)N(0.00)I(0.00)Q(0.00)G(0.00)I(0.00)T(0.00)K(14.17)P(0.00)A(0.00)I(0.00)R(0.00)	K1	P62805	22.526	0.0059709	0.9708	H4 K20n-	Uncommon	1° Open
HF190404_RN_sol_B.22121.22121.4	KTVTAMDVVYALKRQGR	1K(162.0528), 13K(42.0469)	4	540.804	kTVTAMDVVYALKRQGR	1	K(4.49)T(0.00)V(0.00)T(0.00)A(0.00)M(0.00)D(0.00)V(0.00)V(0.00)Y(0.00)A(0.00)L(0.00)K(0.00)R(0.00)Q(0.00)G(0.00)R(0.00)	K1	P62805	17.871	0.00138105	0.9236	H4 K79he	Uncommon	1° Open
HF190404_RN_sol_B.22121.22121.4	KTVTAMDVVYALKRQGR	1K(162.0528), 13K(42.0469)	4	540.804	kTVTAMDVVYALKRQGR	1	K(4.49)T(0.00)V(0.00)T(0.00)A(0.00)M(0.00)D(0.00)V(0.00)V(0.00)Y(0.00)A(0.00)L(0.00)K(0.00)R(0.00)Q(0.00)G(0.00)R(0.00)	K1	P62805	17.871	0.00138105	0.9236	H4 K91tr	Classical	1° Open
HF190404_RN_sol_B.22555.22555.3	KTVTAMDVVYALKR	1K(42.0105)	3	549.644					P62805	36.582	1.92925e-08	1	H4 K79ac	Classical	1° Open
HF190404_RN_sol_B.22886.22886.3	LLLPGQMGKLAESEGTKAVLR	9K(28.0313), 17K(86.0368)	3	775.779	LLLPGQMGKLAESEGTkAVLR	1	L(0.00)L(0.00)L(0.00)P(0.00)G(0.00)Q(0.00)M(0.00)G(0.00)K(0.00)L(0.00)A(0.00)E(0.00)S(0.00)E(0.00)G(0.00)T(0.00)K(14.55)A(0.00)V(0.00)L(0.00)R(0.00)	K17	Q7Z2G1	14.548	0.0372948	0.9058	H2BWT K151di	Classical	1° Open
HF190404_RN_sol_B.22886.22886.3	LLLPGQMGKLAESEGTKAVLR	9K(28.0313), 17K(86.0368)	3	775.779	LLLPGQMGKLAESEGTkAVLR	1	L(0.00)L(0.00)L(0.00)P(0.00)G(0.00)Q(0.00)M(0.00)G(0.00)K(0.00)L(0.00)A(0.00)E(0.00)S(0.00)E(0.00)G(0.00)T(0.00)K(14.55)A(0.00)V(0.00)L(0.00)R(0.00)	K17	Q7Z2G1	14.548	0.0372948	0.9058	H2BWT K159hy	Uncommon	1° Open
HF190404_RN_sol_B.22982.22982.3	LLLPGQMGKLAESEGTKAVLR	9K(42.0469), 17K(72.0211)	3	775.778	LLLPGQMGKLAESEGTkAVLR	1	L(0.00)L(0.00)L(0.00)P(0.00)G(0.00)Q(0.00)M(0.00)G(0.00)K(0.00)L(0.00)A(0.00)E(0.00)S(0.00)E(0.00)G(0.00)T(0.00)K(14.04)A(0.00)V(0.00)L(0.00)R(0.00)	K17	Q7Z2G1	14.039	0.0112952	0.9801	H2BWT K151tr	Classical	1° Open
HF190404_RN_sol_B.22982.22982.3	LLLPGQMGKLAESEGTKAVLR	9K(42.0469), 17K(72.0211)	3	775.778	LLLPGQMGKLAESEGTkAVLR	1	L(0.00)L(0.00)L(0.00)P(0.00)G(0.00)Q(0.00)M(0.00)G(0.00)K(0.00)L(0.00)A(0.00)E(0.00)S(0.00)E(0.00)G(0.00)T(0.00)K(14.04)A(0.00)V(0.00)L(0.00)R(0.00)	K17	Q7Z2G1	14.039	0.0112952	0.9801	H2BWT K159la	Uncommon	1° Open
HF190404_RN_sol_B.24440.24440.4	VGMSLVALKKALAAAGYDVEKNNSR	9K(42.0105), 10K(42.0469), 21K(104.0262)	4	699.13	VGMSLVALKKALAAAGYDVEkNNSR	1	V(0.00)G(0.00)M(0.00)S(0.00)L(0.00)V(0.00)A(0.00)L(0.00)K(0.00)K(0.00)A(0.00)L(0.00)A(0.00)A(0.00)A(0.00)G(0.00)Y(0.00)D(0.00)V(0.00)E(0.00)K(6.71)N(0.00)N(0.00)S(0.00)R(0.00)	K21	P22492	27.551	1.43098e-06	1	H1T K66ac	Classical	1° Open
HF190404_RN_sol_B.24440.24440.4	VGMSLVALKKALAAAGYDVEKNNSR	9K(42.0105), 10K(42.0469), 21K(104.0262)	4	699.13	VGMSLVALKKALAAAGYDVEkNNSR	1	V(0.00)G(0.00)M(0.00)S(0.00)L(0.00)V(0.00)A(0.00)L(0.00)K(0.00)K(0.00)A(0.00)L(0.00)A(0.00)A(0.00)A(0.00)G(0.00)Y(0.00)D(0.00)V(0.00)E(0.00)K(6.71)N(0.00)N(0.00)S(0.00)R(0.00)	K21	P22492	27.551	1.43098e-06	1	H1T K67tr	Classical	1° Open
HF190404_RN_sol_B.24440.24440.4	VGMSLVALKKALAAAGYDVEKNNSR	9K(42.0105), 10K(42.0469), 21K(104.0262)	4	699.13	VGMSLVALKKALAAAGYDVEkNNSR	1	V(0.00)G(0.00)M(0.00)S(0.00)L(0.00)V(0.00)A(0.00)L(0.00)K(0.00)K(0.00)A(0.00)L(0.00)A(0.00)A(0.00)A(0.00)G(0.00)Y(0.00)D(0.00)V(0.00)E(0.00)K(6.71)N(0.00)N(0.00)S(0.00)R(0.00)	K21	P22492	27.551	1.43098e-06	1	H1T K78be	Uncommon	1° Open
HF190404_RN_sol_B.24529.24529.4	VGMSLVALKKALAAAGYDVEKNNSR	9K(14.0156), 10K(162.0528)	4	696.126	VGMSLVALKkALAAAGYDVEKNNSR	1	V(0.00)G(0.00)M(0.00)S(0.00)L(0.00)V(0.00)A(0.00)L(0.00)K(0.00)K(17.20)A(0.00)L(0.00)A(0.00)A(0.00)A(0.00)G(0.00)Y(0.00)D(0.00)V(0.00)E(0.00)K(2.19)N(0.00)N(0.00)S(0.00)R(0.00)	K10	P22492	19.655	0.00100238	0.99	H1T K66me	Classical	1° Open
HF190404_RN_sol_B.24529.24529.4	VGMSLVALKKALAAAGYDVEKNNSR	9K(14.0156), 10K(162.0528)	4	696.126	VGMSLVALKkALAAAGYDVEKNNSR	1	V(0.00)G(0.00)M(0.00)S(0.00)L(0.00)V(0.00)A(0.00)L(0.00)K(0.00)K(17.20)A(0.00)L(0.00)A(0.00)A(0.00)A(0.00)G(0.00)Y(0.00)D(0.00)V(0.00)E(0.00)K(2.19)N(0.00)N(0.00)S(0.00)R(0.00)	K10	P22492	19.655	0.00100238	0.99	H1T K67he	Uncommon	1° Open
HF190404_RN_sol_B.24564.24564.4	VGMSLVALKKALAAAGYDVEKNNSR	9K(14.0156), 10K(14.0156), 21K(162.0528)	4	702.132	VGMSLVALKKALAAAGYDVEkNNSR	1	V(0.00)G(0.00)M(0.00)S(0.00)L(0.00)V(0.00)A(0.00)L(0.00)K(0.00)K(0.00)A(0.00)L(0.00)A(0.00)A(0.00)A(0.00)G(0.00)Y(0.00)D(0.00)V(0.00)E(0.00)K(6.57)N(0.00)N(0.00)S(0.00)R(0.00)	K21	P22492	22.489	0.000280121	0.9954	H1T K67me	Classical	1° Open
HF190404_RN_sol_B.24564.24564.4	VGMSLVALKKALAAAGYDVEKNNSR	9K(14.0156), 10K(14.0156), 21K(162.0528)	4	702.132	VGMSLVALKKALAAAGYDVEkNNSR	1	V(0.00)G(0.00)M(0.00)S(0.00)L(0.00)V(0.00)A(0.00)L(0.00)K(0.00)K(0.00)A(0.00)L(0.00)A(0.00)A(0.00)A(0.00)G(0.00)Y(0.00)D(0.00)V(0.00)E(0.00)K(6.57)N(0.00)N(0.00)S(0.00)R(0.00)	K21	P22492	22.489	0.000280121	0.9954	H1T K78he	Uncommon	1° Open
HF190404_RN_sol_B.25442.25442.4	NGSSLAKIYTEAKKVPWFDQQNGR		4	688.101					Q92522	14.881	0.00591609	0.9913	H1X 62-85	Unmodified	1° Open
HF190404_RN_sol_B.26858.26858.3	NGLSLAALKKALAAGGYDVEKNNSR	10K(14.0156)	3	862.469					P16401	33.849	4.5505e-10	1	H15 K66me	Classical	1° Open
HF190404_RN_sol_C.03273.03273.2	GKGGKGLGKGGAKR	9K(27.9949), 13K(14.0156)	2	661.898	GKGGKGLGkGGAKR	1	G(0.00)K(4.18)G(0.00)G(0.00)K(12.78)G(0.00)L(0.00)G(0.00)K(26.85)G(0.00)G(0.00)A(0.00)K(0.00)R(0.00)	K9	P62805	26.847	8.18936e-05	0.9998	H4 K12fo	Uncommon	1° Open
HF190404_RN_sol_C.03273.03273.2	GKGGKGLGKGGAKR	9K(27.9949), 13K(14.0156)	2	661.898	GKGGKGLGkGGAKR	1	G(0.00)K(4.18)G(0.00)G(0.00)K(12.78)G(0.00)L(0.00)G(0.00)K(26.85)G(0.00)G(0.00)A(0.00)K(0.00)R(0.00)	K9	P62805	26.847	8.18936e-05	0.9998	H4 K16me	Classical	1° Open
HF190404_RN_sol_C.08730.08730.3	KQLATKVAR		3	342.221					Q16695	14.448	0.0183231	0.9707	H31T 18-26	Unmodified	1° Open
HF190404_RN_sol_C.14528.14528.3	KQLATKVAR	1K(86.0368), 6K(42.0469)	3	384.916	kQLATKVAR	1	K(5.90)Q(0.00)L(0.00)A(0.00)T(0.00)K(0.00)V(0.00)A(0.00)R(0.00)	K1	Q16695	9.598	0.00945149	0.9833	H31T K18hy	Uncommon	1° Open
HF190404_RN_sol_C.14528.14528.3	KQLATKVAR	1K(86.0368), 6K(42.0469)	3	384.916	kQLATKVAR	1	K(5.90)Q(0.00)L(0.00)A(0.00)T(0.00)K(0.00)V(0.00)A(0.00)R(0.00)	K1	Q16695	9.598	0.00945149	0.9833	H31T K23tr	Classical	1° Open
HF190404_RN_sol_C.15022.15022.4	LAHYSKRSTISSR	6K(42.0105)	4	392.717					Q96A08	19.46	0.00594926	0.9713	H2B1A K86ac	Classical	1° Open
HF190404_RN_sol_C.16437.16437.3	LPHYNKR	6K(86.0368)	3	341.858	LPHYNkR	1	L(0.00)P(0.00)H(0.00)Y(0.00)N(0.00)K(5.44)R(0.00)	K6	P57053	10.175	0.00678032	0.9613	H2BFS K85hy	Uncommon	1° Open
HF190404_RN_sol_C.17244.17244.4	TKKSTDHPKYSDMIVAAIQAEKNR	2K(42.0105), 3K(42.0469), 9K(28.0313), 19Q(159.0684)	4	751.4	TKKSTDHPKYSDMIVAAIqAEKNR	1	T(0.00)K(0.00)K(0.00)S(0.00)T(0.00)D(0.00)H(0.00)P(0.00)K(0.00)Y(0.00)S(0.00)D(0.00)M(0.00)I(0.00)V(0.00)A(0.00)A(0.00)I(0.00)Q(10.79)A(0.00)E(0.00)K(0.00)N(0.00)R(0.00)	Q19	P07305-2	21.636	0.000137948	0.9451	H10 K2ac	Classical	1° Open
HF190404_RN_sol_C.17244.17244.4	TKKSTDHPKYSDMIVAAIQAEKNR	2K(42.0105), 3K(42.0469), 9K(28.0313), 19Q(159.0684)	4	751.4	TKKSTDHPKYSDMIVAAIqAEKNR	1	T(0.00)K(0.00)K(0.00)S(0.00)T(0.00)D(0.00)H(0.00)P(0.00)K(0.00)Y(0.00)S(0.00)D(0.00)M(0.00)I(0.00)V(0.00)A(0.00)A(0.00)I(0.00)Q(10.79)A(0.00)E(0.00)K(0.00)N(0.00)R(0.00)	Q19	P07305-2	21.636	0.000137948	0.9451	H10 K3tr	Classical	1° Open
HF190404_RN_sol_C.17244.17244.4	TKKSTDHPKYSDMIVAAIQAEKNR	2K(42.0105), 3K(42.0469), 9K(28.0313), 19Q(159.0684)	4	751.4	TKKSTDHPKYSDMIVAAIqAEKNR	1	T(0.00)K(0.00)K(0.00)S(0.00)T(0.00)D(0.00)H(0.00)P(0.00)K(0.00)Y(0.00)S(0.00)D(0.00)M(0.00)I(0.00)V(0.00)A(0.00)A(0.00)I(0.00)Q(10.79)A(0.00)E(0.00)K(0.00)N(0.00)R(0.00)	Q19	P07305-2	21.636	0.000137948	0.9451	H10 K9di	Classical	1° Open
HF190404_RN_sol_C.17244.17244.4	TKKSTDHPKYSDMIVAAIQAEKNR	2K(42.0105), 3K(42.0469), 9K(28.0313), 19Q(159.0684)	4	751.4	TKKSTDHPKYSDMIVAAIqAEKNR	1	T(0.00)K(0.00)K(0.00)S(0.00)T(0.00)D(0.00)H(0.00)P(0.00)K(0.00)Y(0.00)S(0.00)D(0.00)M(0.00)I(0.00)V(0.00)A(0.00)A(0.00)I(0.00)Q(10.79)A(0.00)E(0.00)K(0.00)N(0.00)R(0.00)	Q19	P07305-2	21.636	0.000137948	0.9451	H10 Q19se	Uncommon	1° Open
HF190404_RN_sol_C.20169.20169.2	QGRTLYGFGG		2	533.271					P62805	16.45	0.00325462	0.9334	H4 93-102	Unmodified	1° Open
HF190404_RN_sol_C.21977.21977.4	KATGPPVSELITKAVAASKER	21R(39.9949)	4	549.061	KATGPPVSELITKAVAASKEr	1	K(0.00)A(0.00)T(0.00)G(0.00)P(0.00)P(0.00)V(0.00)S(0.00)E(0.00)L(0.00)I(0.00)T(0.00)K(0.00)A(0.00)V(0.00)A(0.00)A(0.00)S(0.00)K(0.00)E(0.00)R(18.22)	R21	P16401	38.465	2.584e-11	1	H15 R56g-	Uncommon	1° Open
HF190404_RN_sol_C.24291.24291.3	NGLSLAALKKALAAGGYDVEKNNSR	9K(14.0156), 10K(42.0469), 21K(72.0211)	3	896.827	NGLSLAALKKALAAGGYDVEkNNSR	1	N(0.00)G(0.00)L(0.00)S(0.00)L(0.00)A(0.00)A(0.00)L(0.00)K(0.00)K(0.00)A(0.00)L(0.00)A(0.00)A(0.00)G(0.00)G(0.00)Y(0.00)D(0.00)V(0.00)E(0.00)K(6.06)N(0.00)N(0.00)S(0.00)R(0.00)	K21	P16401	24.877	7.78283e-05	1	H15 K65me	Classical	1° Open
HF190404_RN_sol_C.24291.24291.3	NGLSLAALKKALAAGGYDVEKNNSR	9K(14.0156), 10K(42.0469), 21K(72.0211)	3	896.827	NGLSLAALKKALAAGGYDVEkNNSR	1	N(0.00)G(0.00)L(0.00)S(0.00)L(0.00)A(0.00)A(0.00)L(0.00)K(0.00)K(0.00)A(0.00)L(0.00)A(0.00)A(0.00)G(0.00)G(0.00)Y(0.00)D(0.00)V(0.00)E(0.00)K(6.06)N(0.00)N(0.00)S(0.00)R(0.00)	K21	P16401	24.877	7.78283e-05	1	H15 K66tr	Classical	1° Open
HF190404_RN_sol_C.24291.24291.3	NGLSLAALKKALAAGGYDVEKNNSR	9K(14.0156), 10K(42.0469), 21K(72.0211)	3	896.827	NGLSLAALKKALAAGGYDVEkNNSR	1	N(0.00)G(0.00)L(0.00)S(0.00)L(0.00)A(0.00)A(0.00)L(0.00)K(0.00)K(0.00)A(0.00)L(0.00)A(0.00)A(0.00)G(0.00)G(0.00)Y(0.00)D(0.00)V(0.00)E(0.00)K(6.06)N(0.00)N(0.00)S(0.00)R(0.00)	K21	P16401	24.877	7.78283e-05	1	H15 K77la	Uncommon	1° Open
HF190404_RN_sol_C.24313.24313.4	VGMSLVALKKALAAAGYDVEKNNSR	9K(162.0528), 10K(28.0313)	4	702.132	VGMSLVALkKALAAAGYDVEKNNSR	1	V(0.00)G(0.00)M(0.00)S(0.00)L(0.00)V(0.00)A(0.00)L(0.00)K(27.61)K(0.00)A(0.00)L(0.00)A(0.00)A(0.00)A(0.00)G(0.00)Y(0.00)D(0.00)V(0.00)E(0.00)K(7.06)N(0.00)N(0.00)S(0.00)R(0.00)	K9	P22492	27.614	4.91937e-05	0.9999	H1T K66he	Uncommon	1° Open
HF190404_RN_sol_C.24313.24313.4	VGMSLVALKKALAAAGYDVEKNNSR	9K(162.0528), 10K(28.0313)	4	702.132	VGMSLVALkKALAAAGYDVEKNNSR	1	V(0.00)G(0.00)M(0.00)S(0.00)L(0.00)V(0.00)A(0.00)L(0.00)K(27.61)K(0.00)A(0.00)L(0.00)A(0.00)A(0.00)A(0.00)G(0.00)Y(0.00)D(0.00)V(0.00)E(0.00)K(7.06)N(0.00)N(0.00)S(0.00)R(0.00)	K9	P22492	27.614	4.91937e-05	0.9999	H1T K67di	Classical	1° Open
HF190404_RN_sol_C.26161.26161.3	GGVSLAALKKALAAAGYDVEKNNSR	21K(27.9949)	3	848.121	GGVSLAALKKALAAAGYDVEkNNSR	1	G(0.00)G(0.00)V(0.00)S(3.96)L(0.00)A(0.00)A(0.00)L(0.00)K(7.45)K(7.45)A(0.00)L(0.00)A(0.00)A(0.00)A(0.00)G(0.00)Y(0.00)D(0.00)V(0.00)E(0.00)K(18.38)N(0.00)N(0.00)S(16.16)R(0.00)	K21	Q02539	18.384	0.00127019	0.8558	H11 K77fo	Uncommon	1° Open
HF190404_RN_sol_A.00419.00419.3	DAVTYTEHAKR		3	434.222					P62805	13.237	0.0206895	0.9537	H4 68-78	Unmodified	Standard
HF190404_RN_sol_A.01404.01404.2	KSAGAAKR		2	399.745					P10412	21.144	0.000388151	0.9988	H14 25-32	Unmodified	Standard
HF190404_RN_sol_A.01708.01708.3	KPLATKAAGKR	6K(42.0105), 10K(42.0469)	3	408.931					P0DPK2	9.265	0.0114485	0.9755	H3Y1 K23ac	Classical	Standard
HF190404_RN_sol_A.01708.01708.3	KPLATKAAGKR	6K(42.0105), 10K(42.0469)	3	408.931					P0DPK2	9.265	0.0114485	0.9755	H3Y1 K27tr	Classical	Standard
HF190404_RN_sol_A.01826.01826.4	GKGGKGLGKGGAKR		4	320.95					P62805	27.183	2.13427e-06	1	H4 4-17	Unmodified	Standard
HF190404_RN_sol_A.01910.01910.2	LARHGGVKR	8K(114.0317)	2	559.327	LARHGGVkR	1	L(0.00)A(0.00)R(0.00)H(0.00)G(0.00)G(0.00)V(0.00)K(14.13)R(0.00)	K8	Q99525	14.127	0.000697028	0.9811	H4G K44gl	Uncommon	Standard
HF190404_RN_sol_A.01945.01945.2	KGHYAER		2	435.726					P16104	19.394	3.36125e-05	1	H2AX 36-42	Unmodified	Standard
HF190404_RN_sol_A.02099.02099.3	KKLEGGGER		3	328.522					Q92522	18.534	0.00980618	0.9791	H1X 118-126	Unmodified	Standard
HF190404_RN_sol_A.02433.02433.4	GKGGKGLGKGGAKRHR	13K(42.0105)	4	402.241					P62805	28.472	0.000251277	0.9986	H4 K16ac	Classical	Standard
HF190404_RN_sol_A.02529.02529.4	SGRGKGGKGLGKGGAKR	5K(42.0105)	4	403.989					P62805	29.249	6.53234e-08	1	H4 K5ac	Classical	Standard
HF190404_RN_sol_A.03089.03089.2	KPLATKAAGKR	6K(14.0156), 10K(88.0160)	2	626.884	KPLATKAAGkR	1	K(5.84)P(0.00)L(0.00)A(0.00)T(0.00)K(0.00)A(0.00)A(0.00)G(0.00)K(10.93)R(0.00)	K10	P0DPK2	10.929	0.00439289	0.8871	H3Y1 K23me	Classical	Standard
HF190404_RN_sol_A.03089.03089.2	KPLATKAAGKR	6K(14.0156), 10K(88.0160)	2	626.884	KPLATKAAGkR	1	K(5.84)P(0.00)L(0.00)A(0.00)T(0.00)K(0.00)A(0.00)A(0.00)G(0.00)K(10.93)R(0.00)	K10	P0DPK2	10.929	0.00439289	0.8871	H3Y1 K27gl	Uncommon	Standard
HF190404_RN_sol_A.04591.04591.4	GKGGKGLGKGGAKR	5K(42.0105)	4	331.453					P62805	26.841	4.62115e-05	1	H4 K8ac	Classical	Standard
HF190404_RN_sol_A.04685.04685.4	GKGGKGLGKGGAKR	9K(42.0105)	4	331.453					P62805	23.617	0.00934867	0.977	H4 K12ac	Classical	Standard
HF190404_RN_sol_A.05080.05080.3	KPLATKAAGKR	6K(14.0156), 10K(86.0004)	3	414.25	KPLATKAAGkR	1	K(0.27)P(0.00)L(0.00)A(0.00)T(0.00)K(0.00)A(0.00)A(0.00)G(0.00)K(11.28)R(0.00)	K10	P0DPK2	11.276	0.0359749	0.916	H3Y1 K27ma	Uncommon	Standard
HF190404_RN_sol_A.06976.06976.3	KSAPSTGGVKKPHR	10K(28.0313), 11K(14.0156)	3	501.299					P84243	15.544	0.0548277	0.8637	H33 K36di	Classical	Standard
HF190404_RN_sol_A.06976.06976.3	KSAPSTGGVKKPHR	10K(28.0313), 11K(14.0156)	3	501.299					P84243	15.544	0.0548277	0.8637	H33 K37me	Classical	Standard
HF190404_RN_sol_A.08539.08539.4	KSAPSTGGVKKPHR	1K(28.0313), 10K(28.0313)	4	379.73					P84243	25.989	0.000238644	0.9996	H33 K27di	Classical	Standard
HF190404_RN_sol_A.08560.08560.4	KSAPSTGGVKKPHR	1K(28.0313), 10K(42.0469)	4	383.234					P84243	20.304	0.0111944	0.9294	H33 K36tr	Classical	Standard
HF190404_RN_sol_A.08679.08679.3	TENSTSAPAAKPKR		3	489.931					P07305	28.054	1.29271e-05	1	H10 1-14	Unmodified	Standard
HF190404_RN_sol_A.08684.08684.3	LAHYSKR	6K(42.0105), 7R(39.9949)	3	319.503	LAHYSKr	1	L(0.00)A(0.00)H(0.00)Y(0.00)S(0.00)K(0.00)R(11.55)	R7	Q96A08	11.548	0.030761	0.8779	H2B1A K86ac	Classical	Standard
HF190404_RN_sol_A.08684.08684.3	LAHYSKR	6K(42.0105), 7R(39.9949)	3	319.503	LAHYSKr	1	L(0.00)A(0.00)H(0.00)Y(0.00)S(0.00)K(0.00)R(11.55)	R7	Q96A08	11.548	0.030761	0.8779	H2B1A R87g-	Uncommon	Standard
HF190404_RN_sol_A.13875.13875.3	KPLATKAAGKR	6K(88.0160)	3	413.587	KPLATkAAGKR	1	K(11.85)P(0.00)L(0.00)A(0.00)T(0.00)K(17.91)A(0.00)A(0.00)G(0.00)K(10.61)R(0.00)	K6	P0DPK2	17.914	0.00443098	0.987	H3Y1 K23gl	Uncommon	Standard
HF190404_RN_sol_A.14615.14615.2	KQLATKVAR	6K(42.0105)	2	533.834					Q16695	19.444	0.00580764	0.9401	H31T K23ac	Classical	Standard
HF190404_RN_sol_A.14624.14624.3	DAVTYTEHAKR	10K(14.0156)	3	438.894					P62805	14.921	0.0248171	0.9484	H4 K77me	Classical	Standard
HF190404_RN_sol_A.14711.14711.3	DAVTYTEHAKR	10K(28.0313)	3	443.566					P62805	24.528	9.84011e-05	0.9997	H4 K77di	Classical	Standard
HF190404_RN_sol_A.15098.15098.4	SETAPAAPAAPAPAEKTPVKKKAR	16K(42.0105)	4	608.093					P10412	14.584	6.11251e-05	1	H14 K16ac	Classical	Standard
HF190404_RN_sol_A.15575.15575.2	HLQLAVR		2	423.763					Q8IUE6	20.655	9.14639e-05	0.9999	H2A2B 82-88	Unmodified	Standard
HF190404_RN_sol_A.15943.15943.3	STITSREVQTAVR		3	489.939					Q8N257	17.114	0.0124882	0.9261	H2B3B 87-99	Unmodified	Standard
HF190404_RN_sol_A.16092.16092.3	MSVRGKAGKGLGKGGAKCHR	6K(114.0429), 13K(14.0156), 17K(42.0105)	3	730.065	MSVRGkAGKGLGKGGAKCHR	1	M(0.00)S(0.00)V(0.00)R(0.00)G(0.00)K(16.28)A(0.00)G(0.00)K(12.97)G(0.00)L(0.00)G(0.00)K(0.00)G(0.00)G(0.00)A(0.00)K(0.00)C(0.00)H(0.00)R(0.00)	K6	Q99525	16.281	0.00392095	0.9359	H4G K5gl	Uncommon	Standard
HF190404_RN_sol_A.16092.16092.3	MSVRGKAGKGLGKGGAKCHR	6K(114.0429), 13K(14.0156), 17K(42.0105)	3	730.065	MSVRGkAGKGLGKGGAKCHR	1	M(0.00)S(0.00)V(0.00)R(0.00)G(0.00)K(16.28)A(0.00)G(0.00)K(12.97)G(0.00)L(0.00)G(0.00)K(0.00)G(0.00)G(0.00)A(0.00)K(0.00)C(0.00)H(0.00)R(0.00)	K6	Q99525	16.281	0.00392095	0.9359	H4G K12me	Classical	Standard
HF190404_RN_sol_A.16092.16092.3	MSVRGKAGKGLGKGGAKCHR	6K(114.0429), 13K(14.0156), 17K(42.0105)	3	730.065	MSVRGkAGKGLGKGGAKCHR	1	M(0.00)S(0.00)V(0.00)R(0.00)G(0.00)K(16.28)A(0.00)G(0.00)K(12.97)G(0.00)L(0.00)G(0.00)K(0.00)G(0.00)G(0.00)A(0.00)K(0.00)C(0.00)H(0.00)R(0.00)	K6	Q99525	16.281	0.00392095	0.9359	H4G K16ac	Classical	Standard
HF190404_RN_sol_A.16347.16347.3	DNIQGITKPAIRR		3	501.295					P62805	17.277	0.0202185	0.8667	H4 24-36	Unmodified	Standard
HF190404_RN_sol_A.16397.16397.3	DNIQGITKPAIR		3	445.925					P62805	22.165	0.000383486	0.9991	H4 24-35	Unmodified	Standard
HF190404_RN_sol_A.16579.16579.4	KVPNLSVSKLITEALSVSQER	1K(72.0211), 9K(28.0313)	4	602.846	kVPNLSVSKLITEALSVSQER	1	K(14.00)V(0.00)P(0.00)N(0.00)L(0.00)S(0.00)V(0.00)S(0.00)K(0.00)L(0.00)I(0.00)T(0.00)E(0.00)A(0.00)L(0.00)S(0.00)V(0.00)S(0.00)Q(0.00)E(0.00)R(0.00)	K1	P22492	14.349	0.000139741	0.9995	H1T K37la	Uncommon	Standard
HF190404_RN_sol_A.16579.16579.4	KVPNLSVSKLITEALSVSQER	1K(72.0211), 9K(28.0313)	4	602.846	kVPNLSVSKLITEALSVSQER	1	K(14.00)V(0.00)P(0.00)N(0.00)L(0.00)S(0.00)V(0.00)S(0.00)K(0.00)L(0.00)I(0.00)T(0.00)E(0.00)A(0.00)L(0.00)S(0.00)V(0.00)S(0.00)Q(0.00)E(0.00)R(0.00)	K1	P22492	14.349	0.000139741	0.9995	H1T K45di	Classical	Standard
HF190404_RN_sol_A.16667.16667.4	KVLRDNIQGITKPAIR		4	461.285					P62805	27.256	1.1508e-05	1	H4 20-35	Unmodified	Standard
HF190404_RN_sol_A.16670.16670.4	KVLRDNIQGITKPAIR	1K(42.0469)	4	471.797					P62805	23.421	1.86102e-05	1	H4 K20tr	Classical	Standard
HF190404_RN_sol_A.16725.16725.4	KVLRDNIQGITKPAIR	1K(28.0313)	4	468.293					P62805	27.096	3.99025e-06	1	H4 K20di	Classical	Standard
HF190404_RN_sol_A.16732.16732.4	KVLRDNIQGITKPAIR	1K(14.0156)	4	464.789					P62805	26.614	9.36483e-05	0.9999	H4 K20me	Classical	Standard
HF190404_RN_sol_A.17196.17196.4	KATGPPVSELITKAVAASKER		4	541.565					P16401	30.309	0.000256239	0.9995	H15 36-56	Unmodified	Standard
HF190404_RN_sol_A.17668.17668.2	ISGLIYEETR		2	595.818					P62805	24.178	6.76862e-05	1	H4 46-55	Unmodified	Standard
HF190404_RN_sol_A.18235.18235.4	KVLRDNIQGITKPAIR	4R(39.9949)	4	468.782	KVLrDNIQGITKPAIR	1	K(0.00)V(0.00)L(0.00)R(25.42)D(0.00)N(0.00)I(0.00)Q(0.00)G(0.00)I(0.00)T(0.00)K(0.00)P(0.00)A(0.00)I(0.00)R(0.00)	R4	P62805	25.422	5.88166e-05	0.9994	H4 R23g-	Uncommon	Standard
HF190404_RN_sol_A.19682.19682.3	DNIQGITKPAIR	8K(28.0313)	3	455.269					P62805	21.864	0.000456037	0.9977	H4 K31di	Classical	Standard
HF190404_RN_sol_A.21088.21088.4	KATGPPVSELITKAVAASKER	13K(42.0105), 19K(72.0211)	4	567.571	KATGPPVSELITKAVAASkER	1	K(3.60)A(0.00)T(0.00)G(0.00)P(0.00)P(0.00)V(0.00)S(0.00)E(0.00)L(0.00)I(0.00)T(0.00)K(0.00)A(0.00)V(0.00)A(0.00)A(0.00)S(0.00)K(24.06)E(0.00)R(0.00)	K19	P16401	25.251	0.0013574	0.8516	H15 K48ac	Classical	Standard
HF190404_RN_sol_A.21088.21088.4	KATGPPVSELITKAVAASKER	13K(42.0105), 19K(72.0211)	4	567.571	KATGPPVSELITKAVAASkER	1	K(3.60)A(0.00)T(0.00)G(0.00)P(0.00)P(0.00)V(0.00)S(0.00)E(0.00)L(0.00)I(0.00)T(0.00)K(0.00)A(0.00)V(0.00)A(0.00)A(0.00)S(0.00)K(24.06)E(0.00)R(0.00)	K19	P16401	25.251	0.0013574	0.8516	H15 K54la	Uncommon	Standard
HF190404_RN_sol_A.21112.21112.4	KATGPPVSELITKAVAASKER	19K(162.0528)	4	582.078	KATGPPVSELITKAVAASkER	1	K(1.81)A(0.00)T(0.00)G(0.00)P(0.00)P(0.00)V(0.00)S(0.00)E(0.00)L(0.00)I(0.00)T(0.00)K(30.56)A(0.00)V(0.00)A(0.00)A(0.00)S(0.00)K(45.82)E(0.00)R(0.00)	K19	P16401	45.819	2.32155e-08	1	H15 K54he	Uncommon	Standard
HF190404_RN_sol_A.21217.21217.3	KTVTAMDVVYALKR		3	535.64					P62805	38.394	2.89e-12	1	H4 79-92	Unmodified	Standard
HF190404_RN_sol_A.21483.21483.3	KTVTAMDVVYALKR	13K(14.0156)	3	540.312					P62805	38.123	8e-14	1	H4 K91me	Classical	Standard
HF190404_RN_sol_A.22079.22079.3	KVLRDNIQGITKPAIR	11T(79.9663), 12K(28.0313)	3	647.374	KVLRDNIQGItKPAIR	1	K(0.00)V(0.00)L(0.00)R(0.00)D(0.00)N(0.00)I(0.00)Q(0.00)G(0.00)I(0.00)T(11.90)K(0.00)P(0.00)A(0.00)I(0.00)R(0.00)	T11	P62805	11.904	0.00715371	0.9361	H4 T30ph	Uncommon	Standard
HF190404_RN_sol_A.22092.22092.3	KTVTAMDVVYALKR	13K(28.0313)	3	544.984					P62805	41.022	4.04e-12	1	H4 K91di	Classical	Standard
HF190404_RN_sol_A.22909.22909.3	NGLSLAALKKALAAGGYDVEKNNSR		3	857.469					P16401	56.126	6.142e-11	1	H15 57-81	Unmodified	Standard
HF190404_RN_sol_A.23461.23461.3	GGVSLAALKKALAAAGYDVEKNNSR	25R(39.9949)	3	848.457	GGVSLAALKKALAAAGYDVEKNNSr	1	G(0.00)G(0.00)V(0.00)S(0.00)L(0.00)A(0.00)A(0.00)L(0.00)K(0.00)K(0.00)A(0.00)L(0.00)A(0.00)A(0.00)A(0.00)G(0.00)Y(0.00)D(0.00)V(0.00)E(0.00)K(0.00)N(0.00)N(0.00)S(0.00)R(1.30)	R25	Q02539	15.272	0.00445072	0.9758	H11 R81g-	Uncommon	Standard
HF190404_RN_sol_A.24532.24532.3	GVLKVFLENVIR		3	466.29					P62805	24.223	3.70894e-05	0.9999	H4 56-67	Unmodified	Standard
HF190404_RN_sol_A.25684.25684.3	GVLKVFLENVIR	4K(162.0528)	3	520.307	GVLkVFLENVIR	1	G(0.00)V(0.00)L(0.00)K(17.85)V(0.00)F(0.00)L(0.00)E(0.00)N(0.00)V(0.00)I(0.00)R(0.00)	K4	P62805	19.308	0.00198609	0.9735	H4 K59he	Uncommon	Standard
HF190404_RN_sol_A.28139.28139.4	GVLKVFLENVIRDAVTYTEHAKR		4	670.378					P62805	40.115	5.97614e-08	1	H4 56-78	Unmodified	Standard
HF190404_RN_sol_B.01608.01608.3	KPLATKAAGKR	6K(28.0313), 10K(28.0313)	3	399.599					P0DPK2	9.981	0.00758141	0.9822	H3Y1 K23di	Classical	Standard
HF190404_RN_sol_B.01608.01608.3	KPLATKAAGKR	6K(28.0313), 10K(28.0313)	3	399.599					P0DPK2	9.981	0.00758141	0.9822	H3Y1 K27di	Classical	Standard
HF190404_RN_sol_B.02438.02438.4	AGGKAGKDSGKAKTKAVSR		4	457.516					P0C0S5	34.464	1.81551e-07	1	H2AZ 1-19	Unmodified	Standard
HF190404_RN_sol_B.04800.04800.4	GKGGKGLGKGGAKR	2K(28.0313), 5K(42.0469), 9K(42.0469), 13K(42.0469), 14R(80.0262)	4	376.998	GKGGKGLGKGGAKr	1	G(0.00)K(0.00)G(0.00)G(0.00)K(0.00)G(0.00)L(0.00)G(0.00)K(0.00)G(0.00)G(0.00)A(0.00)K(0.00)R(7.98)	R14	P62805	7.978	0.024016	0.9128	H4 K5di	Classical	Standard
HF190404_RN_sol_B.04800.04800.4	GKGGKGLGKGGAKR	2K(28.0313), 5K(42.0469), 9K(42.0469), 13K(42.0469), 14R(80.0262)	4	376.998	GKGGKGLGKGGAKr	1	G(0.00)K(0.00)G(0.00)G(0.00)K(0.00)G(0.00)L(0.00)G(0.00)K(0.00)G(0.00)G(0.00)A(0.00)K(0.00)R(7.98)	R14	P62805	7.978	0.024016	0.9128	H4 K8tr	Classical	Standard
HF190404_RN_sol_B.04800.04800.4	GKGGKGLGKGGAKR	2K(28.0313), 5K(42.0469), 9K(42.0469), 13K(42.0469), 14R(80.0262)	4	376.998	GKGGKGLGKGGAKr	1	G(0.00)K(0.00)G(0.00)G(0.00)K(0.00)G(0.00)L(0.00)G(0.00)K(0.00)G(0.00)G(0.00)A(0.00)K(0.00)R(7.98)	R14	P62805	7.978	0.024016	0.9128	H4 K12tr	Classical	Standard
HF190404_RN_sol_B.04800.04800.4	GKGGKGLGKGGAKR	2K(28.0313), 5K(42.0469), 9K(42.0469), 13K(42.0469), 14R(80.0262)	4	376.998	GKGGKGLGKGGAKr	1	G(0.00)K(0.00)G(0.00)G(0.00)K(0.00)G(0.00)L(0.00)G(0.00)K(0.00)G(0.00)G(0.00)A(0.00)K(0.00)R(7.98)	R14	P62805	7.978	0.024016	0.9128	H4 K16tr	Classical	Standard
HF190404_RN_sol_B.04800.04800.4	GKGGKGLGKGGAKR	2K(28.0313), 5K(42.0469), 9K(42.0469), 13K(42.0469), 14R(80.0262)	4	376.998	GKGGKGLGKGGAKr	1	G(0.00)K(0.00)G(0.00)G(0.00)K(0.00)G(0.00)L(0.00)G(0.00)K(0.00)G(0.00)G(0.00)A(0.00)K(0.00)R(7.98)	R14	P62805	7.978	0.024016	0.9128	H4 R17ar	Uncommon	Standard
HF190404_RN_sol_B.05330.05330.3	KPLATKAAGKR		3	384.248					P0DPK2	8.576	0.053827	0.867	H3Y1 18-28	Unmodified	Standard
HF190404_RN_sol_B.08098.08098.4	GAPAAATAPAPTAHKAKKAAPGAAGSRR	15K(14.0156), 27R(39.9949)	4	652.611	GAPAAATAPAPTAHKAKKAAPGAAGSrR	1	G(0.00)A(0.00)P(0.00)A(0.00)A(0.00)A(0.00)T(0.00)A(0.00)P(0.00)A(0.00)P(0.00)T(0.00)A(0.00)H(0.00)K(0.00)A(0.00)K(0.00)K(0.00)A(0.00)A(0.00)P(0.00)G(0.00)A(0.00)A(0.00)G(0.00)S(0.00)R(10.29)R(8.75)	R27	Q92522	10.291	0.000632638	0.9082	H1X K142me	Classical	Standard
HF190404_RN_sol_B.08098.08098.4	GAPAAATAPAPTAHKAKKAAPGAAGSRR	15K(14.0156), 27R(39.9949)	4	652.611	GAPAAATAPAPTAHKAKKAAPGAAGSrR	1	G(0.00)A(0.00)P(0.00)A(0.00)A(0.00)A(0.00)T(0.00)A(0.00)P(0.00)A(0.00)P(0.00)T(0.00)A(0.00)H(0.00)K(0.00)A(0.00)K(0.00)K(0.00)A(0.00)A(0.00)P(0.00)G(0.00)A(0.00)A(0.00)G(0.00)S(0.00)R(10.29)R(8.75)	R27	Q92522	10.291	0.000632638	0.9082	H1X R154g-	Uncommon	Standard
HF190404_RN_sol_B.09053.09053.4	KSAPSTGGVKKPHR	1K(42.0469), 10K(28.0313)	4	383.234					P84243	24.149	0.000688256	0.9965	H33 K27tr	Classical	Standard
HF190404_RN_sol_B.09081.09081.4	AGGKAGKDSGKAKTKAVSR	4K(42.0105)	4	468.019					P0C0S5	39.07	1.08468e-08	1	H2AZ K4ac	Classical	Standard
HF190404_RN_sol_B.09191.09191.4	AGGKAGKDSGKAKTKAVSR	7K(42.0105)	4	468.019					P0C0S5	43.518	5.56544e-09	1	H2AZ K7ac	Classical	Standard
HF190404_RN_sol_B.11940.11940.3	KPLATKAAR	6K(88.0160)	3	351.881	KPLATkAAR	1	K(4.08)P(0.00)L(0.00)A(0.00)T(0.00)K(9.42)A(0.00)A(0.00)R(0.00)	K6	P0DPK5	9.423	0.0104532	0.9752	H3Y2 K23gl	Uncommon	Standard
HF190404_RN_sol_B.13558.13558.4	KPLATKAAGKR	6K(42.0105), 10K(68.0262)	4	315.947	KPLATKAAGkR	1	K(2.26)P(0.00)L(0.00)A(0.00)T(0.00)K(0.00)A(0.00)A(0.00)G(0.00)K(8.99)R(0.00)	K10	P0DPK2	8.992	0.0133968	0.8613	H3Y1 K27cr	Uncommon	Standard
HF190404_RN_sol_B.14577.14577.4	GAPAAATAPAPTAHKAKKAAPGAAGSR		4	602.585					Q92522	38.134	9.73681e-06	1	H1X 128-154	Unmodified	Standard
HF190404_RN_sol_B.15198.15198.3	KPLATKAAR	6K(28.0313), 9R(80.0262)	3	355.226	KPLATKAAr	1	K(0.00)P(0.00)L(0.00)A(0.00)T(0.00)K(0.00)A(0.00)A(0.00)R(6.50)	R9	P0DPK5	10.544	0.00548277	0.9864	H3Y2 K23di	Classical	Standard
HF190404_RN_sol_B.15198.15198.3	KPLATKAAR	6K(28.0313), 9R(80.0262)	3	355.226	KPLATKAAr	1	K(0.00)P(0.00)L(0.00)A(0.00)T(0.00)K(0.00)A(0.00)A(0.00)R(6.50)	R9	P0DPK5	10.544	0.00548277	0.9864	H3Y2 R26ar	Uncommon	Standard
HF190404_RN_sol_B.17324.17324.4	TKKSTDHPKYSDMIVAAIQAEKNR	2K(42.0105), 3K(42.0469), 9K(28.0313), 19Q(159.0684)	4	751.4	TKKSTDHPKYSDMIVAAIqAEKNR	1	T(0.00)K(0.00)K(0.00)S(0.00)T(0.00)D(0.00)H(0.00)P(0.00)K(0.00)Y(0.00)S(0.00)D(0.00)M(0.00)I(0.00)V(0.00)A(0.00)A(0.00)I(0.00)Q(13.89)A(0.00)E(0.00)K(0.00)N(0.00)R(0.00)	Q19	P07305-2	25.337	5.51488e-05	0.9998	H10 K2ac	Classical	Standard
HF190404_RN_sol_B.17324.17324.4	TKKSTDHPKYSDMIVAAIQAEKNR	2K(42.0105), 3K(42.0469), 9K(28.0313), 19Q(159.0684)	4	751.4	TKKSTDHPKYSDMIVAAIqAEKNR	1	T(0.00)K(0.00)K(0.00)S(0.00)T(0.00)D(0.00)H(0.00)P(0.00)K(0.00)Y(0.00)S(0.00)D(0.00)M(0.00)I(0.00)V(0.00)A(0.00)A(0.00)I(0.00)Q(13.89)A(0.00)E(0.00)K(0.00)N(0.00)R(0.00)	Q19	P07305-2	25.337	5.51488e-05	0.9998	H10 K3tr	Classical	Standard
HF190404_RN_sol_B.17324.17324.4	TKKSTDHPKYSDMIVAAIQAEKNR	2K(42.0105), 3K(42.0469), 9K(28.0313), 19Q(159.0684)	4	751.4	TKKSTDHPKYSDMIVAAIqAEKNR	1	T(0.00)K(0.00)K(0.00)S(0.00)T(0.00)D(0.00)H(0.00)P(0.00)K(0.00)Y(0.00)S(0.00)D(0.00)M(0.00)I(0.00)V(0.00)A(0.00)A(0.00)I(0.00)Q(13.89)A(0.00)E(0.00)K(0.00)N(0.00)R(0.00)	Q19	P07305-2	25.337	5.51488e-05	0.9998	H10 K9di	Classical	Standard
HF190404_RN_sol_B.17324.17324.4	TKKSTDHPKYSDMIVAAIQAEKNR	2K(42.0105), 3K(42.0469), 9K(28.0313), 19Q(159.0684)	4	751.4	TKKSTDHPKYSDMIVAAIqAEKNR	1	T(0.00)K(0.00)K(0.00)S(0.00)T(0.00)D(0.00)H(0.00)P(0.00)K(0.00)Y(0.00)S(0.00)D(0.00)M(0.00)I(0.00)V(0.00)A(0.00)A(0.00)I(0.00)Q(13.89)A(0.00)E(0.00)K(0.00)N(0.00)R(0.00)	Q19	P07305-2	25.337	5.51488e-05	0.9998	H10 Q19se	Uncommon	Standard
HF190404_RN_sol_B.18850.18850.3	GGVKRISGLIYEETR		3	566.653					P62805	27.025	2.33749e-05	1	H4 41-55	Unmodified	Standard
HF190404_RN_sol_B.19164.19164.4	AKASKKSTDHPKYSDMIVAAIQAEKNR		4	750.151					P07305	35.42	1.86209e-07	1	H10 15-41	Unmodified	Standard
HF190404_RN_sol_B.19836.19836.4	KATGPPVSELITKAVAASKER	1K(28.0313), 13K(114.0429)	4	574.581	KATGPPVSELITkAVAASKER	1	K(0.00)A(0.00)T(0.00)G(0.00)P(0.00)P(0.00)V(0.00)S(0.00)E(0.00)L(0.00)I(0.00)T(0.00)K(10.79)A(0.00)V(0.00)A(0.00)A(0.00)S(0.00)K(1.93)E(0.00)R(0.00)	K13	P16401	27.445	6.12047e-05	0.9999	H15 K36di	Classical	Standard
HF190404_RN_sol_B.19836.19836.4	KATGPPVSELITKAVAASKER	1K(28.0313), 13K(114.0429)	4	574.581	KATGPPVSELITkAVAASKER	1	K(0.00)A(0.00)T(0.00)G(0.00)P(0.00)P(0.00)V(0.00)S(0.00)E(0.00)L(0.00)I(0.00)T(0.00)K(10.79)A(0.00)V(0.00)A(0.00)A(0.00)S(0.00)K(1.93)E(0.00)R(0.00)	K13	P16401	27.445	6.12047e-05	0.9999	H15 K48gl	Uncommon	Standard
HF190404_RN_sol_B.19894.19894.4	KSAGAAKRKASGPPVSELITKAVAASKER	1K(68.0262), 7K(42.0469), 9K(42.0469)	4	765.953	kSAGAAKRKASGPPVSELITKAVAASKER	1	K(21.59)S(0.00)A(0.00)G(0.00)A(0.00)A(0.00)K(0.00)R(0.00)K(0.00)A(0.00)S(0.00)G(0.00)P(0.00)P(0.00)V(0.00)S(0.00)E(0.00)L(0.00)I(0.00)T(0.00)K(17.39)A(0.00)V(0.00)A(0.00)A(0.00)S(0.00)K(7.10)E(0.00)R(0.00)	K1	P10412	24.281	0.000113436	0.9294	H14 K25cr	Uncommon	Standard
HF190404_RN_sol_B.19894.19894.4	KSAGAAKRKASGPPVSELITKAVAASKER	1K(68.0262), 7K(42.0469), 9K(42.0469)	4	765.953	kSAGAAKRKASGPPVSELITKAVAASKER	1	K(21.59)S(0.00)A(0.00)G(0.00)A(0.00)A(0.00)K(0.00)R(0.00)K(0.00)A(0.00)S(0.00)G(0.00)P(0.00)P(0.00)V(0.00)S(0.00)E(0.00)L(0.00)I(0.00)T(0.00)K(17.39)A(0.00)V(0.00)A(0.00)A(0.00)S(0.00)K(7.10)E(0.00)R(0.00)	K1	P10412	24.281	0.000113436	0.9294	H14 K31tr	Classical	Standard
HF190404_RN_sol_B.19894.19894.4	KSAGAAKRKASGPPVSELITKAVAASKER	1K(68.0262), 7K(42.0469), 9K(42.0469)	4	765.953	kSAGAAKRKASGPPVSELITKAVAASKER	1	K(21.59)S(0.00)A(0.00)G(0.00)A(0.00)A(0.00)K(0.00)R(0.00)K(0.00)A(0.00)S(0.00)G(0.00)P(0.00)P(0.00)V(0.00)S(0.00)E(0.00)L(0.00)I(0.00)T(0.00)K(17.39)A(0.00)V(0.00)A(0.00)A(0.00)S(0.00)K(7.10)E(0.00)R(0.00)	K1	P10412	24.281	0.000113436	0.9294	H14 K33tr	Classical	Standard
HF190404_RN_sol_B.20025.20025.4	KTVTAMDVVYALKR	1K(42.0469), 13K(114.0429)	4	438.503	KTVTAMDVVYALkR	1	K(0.00)T(0.00)V(0.00)T(0.00)A(0.00)M(0.00)D(0.00)V(0.00)V(0.00)Y(0.00)A(0.00)L(0.00)K(5.06)R(0.00)	K13	P62805	17.477	6.9944e-06	1	H4 K79tr	Classical	Standard
HF190404_RN_sol_B.20025.20025.4	KTVTAMDVVYALKR	1K(42.0469), 13K(114.0429)	4	438.503	KTVTAMDVVYALkR	1	K(0.00)T(0.00)V(0.00)T(0.00)A(0.00)M(0.00)D(0.00)V(0.00)V(0.00)Y(0.00)A(0.00)L(0.00)K(5.06)R(0.00)	K13	P62805	17.477	6.9944e-06	1	H4 K91gl	Uncommon	Standard
HF190404_RN_sol_B.20314.20314.4	KATGPPVSELITKAVAASKER	13K(42.0469), 19K(114.0429)	4	578.085	KATGPPVSELITKAVAASkER	1	K(3.17)A(0.00)T(0.00)G(0.00)P(0.00)P(0.00)V(0.00)S(0.00)E(0.00)L(0.00)I(0.00)T(0.00)K(0.00)A(0.00)V(0.00)A(0.00)A(0.00)S(0.00)K(40.46)E(0.00)R(0.00)	K19	P16401	40.455	1.48029e-08	1	H15 K48tr	Classical	Standard
HF190404_RN_sol_B.20314.20314.4	KATGPPVSELITKAVAASKER	13K(42.0469), 19K(114.0429)	4	578.085	KATGPPVSELITKAVAASkER	1	K(3.17)A(0.00)T(0.00)G(0.00)P(0.00)P(0.00)V(0.00)S(0.00)E(0.00)L(0.00)I(0.00)T(0.00)K(0.00)A(0.00)V(0.00)A(0.00)A(0.00)S(0.00)K(40.46)E(0.00)R(0.00)	K19	P16401	40.455	1.48029e-08	1	H15 K54gl	Uncommon	Standard
HF190404_RN_sol_B.20351.20351.4	KATGPPVSELITKAVAASKER	1K(86.0004), 13K(42.0105), 19K(14.0156)	4	577.071	kATGPPVSELITKAVAASKER	1	K(4.55)A(0.00)T(0.00)G(0.00)P(0.00)P(0.00)V(0.00)S(0.00)E(0.00)L(0.00)I(0.00)T(0.00)K(0.00)A(0.00)V(0.00)A(0.00)A(0.00)S(0.00)K(0.00)E(0.00)R(0.00)	K1	P16401	18.181	0.0026696	0.9856	H15 K36ma	Uncommon	Standard
HF190404_RN_sol_B.20351.20351.4	KATGPPVSELITKAVAASKER	1K(86.0004), 13K(42.0105), 19K(14.0156)	4	577.071	kATGPPVSELITKAVAASKER	1	K(4.55)A(0.00)T(0.00)G(0.00)P(0.00)P(0.00)V(0.00)S(0.00)E(0.00)L(0.00)I(0.00)T(0.00)K(0.00)A(0.00)V(0.00)A(0.00)A(0.00)S(0.00)K(0.00)E(0.00)R(0.00)	K1	P16401	18.181	0.0026696	0.9856	H15 K54me	Classical	Standard
HF190404_RN_sol_B.21125.21125.4	KATGPPVSELITKAVAASKER	19K(104.0262)	4	567.571	KATGPPVSELITKAVAASkER	1	K(3.71)A(0.00)T(0.00)G(0.00)P(0.00)P(0.00)V(0.00)S(0.00)E(0.00)L(0.00)I(0.00)T(0.00)K(36.97)A(0.00)V(0.00)A(0.00)A(0.00)S(0.00)K(50.01)E(0.00)R(0.00)	K19	P16401	50.009	5.40592e-07	1	H15 K54be	Uncommon	Standard
HF190404_RN_sol_B.21215.21215.4	KATGPPVSELITKAVAASKER	1K(42.0469), 13K(72.0211)	4	570.082	KATGPPVSELITkAVAASKER	1	K(0.00)A(0.00)T(0.00)G(0.00)P(0.00)P(0.00)V(0.00)S(0.00)E(0.00)L(0.00)I(0.00)T(0.00)K(10.78)A(0.00)V(0.00)A(0.00)A(0.00)S(0.00)K(3.35)E(0.00)R(0.00)	K13	P16401	24.853	0.000871458	0.9984	H15 K36tr	Classical	Standard
HF190404_RN_sol_B.21215.21215.4	KATGPPVSELITKAVAASKER	1K(42.0469), 13K(72.0211)	4	570.082	KATGPPVSELITkAVAASKER	1	K(0.00)A(0.00)T(0.00)G(0.00)P(0.00)P(0.00)V(0.00)S(0.00)E(0.00)L(0.00)I(0.00)T(0.00)K(10.78)A(0.00)V(0.00)A(0.00)A(0.00)S(0.00)K(3.35)E(0.00)R(0.00)	K13	P16401	24.853	0.000871458	0.9984	H15 K48la	Uncommon	Standard
HF190404_RN_sol_B.22555.22555.3	KTVTAMDVVYALKR	1K(42.0105)	3	549.644					P62805	36.582	5.1519e-10	1	H4 K79ac	Classical	Standard
HF190404_RN_sol_B.24440.24440.4	VGMSLVALKKALAAAGYDVEKNNSR	9K(42.0105), 10K(42.0469), 21K(104.0262)	4	699.13	VGMSLVALKKALAAAGYDVEkNNSR	1	V(0.00)G(0.00)M(0.00)S(0.00)L(0.00)V(0.00)A(0.00)L(0.00)K(0.00)K(0.00)A(0.00)L(0.00)A(0.00)A(0.00)A(0.00)G(0.00)Y(0.00)D(0.00)V(0.00)E(0.00)K(6.71)N(0.00)N(0.00)S(0.00)R(0.00)	K21	P22492	27.551	1.80105e-05	1	H1T K66ac	Classical	Standard
HF190404_RN_sol_B.24440.24440.4	VGMSLVALKKALAAAGYDVEKNNSR	9K(42.0105), 10K(42.0469), 21K(104.0262)	4	699.13	VGMSLVALKKALAAAGYDVEkNNSR	1	V(0.00)G(0.00)M(0.00)S(0.00)L(0.00)V(0.00)A(0.00)L(0.00)K(0.00)K(0.00)A(0.00)L(0.00)A(0.00)A(0.00)A(0.00)G(0.00)Y(0.00)D(0.00)V(0.00)E(0.00)K(6.71)N(0.00)N(0.00)S(0.00)R(0.00)	K21	P22492	27.551	1.80105e-05	1	H1T K67tr	Classical	Standard
HF190404_RN_sol_B.24440.24440.4	VGMSLVALKKALAAAGYDVEKNNSR	9K(42.0105), 10K(42.0469), 21K(104.0262)	4	699.13	VGMSLVALKKALAAAGYDVEkNNSR	1	V(0.00)G(0.00)M(0.00)S(0.00)L(0.00)V(0.00)A(0.00)L(0.00)K(0.00)K(0.00)A(0.00)L(0.00)A(0.00)A(0.00)A(0.00)G(0.00)Y(0.00)D(0.00)V(0.00)E(0.00)K(6.71)N(0.00)N(0.00)S(0.00)R(0.00)	K21	P22492	27.551	1.80105e-05	1	H1T K78be	Uncommon	Standard
HF190404_RN_sol_B.24529.24529.4	VGMSLVALKKALAAAGYDVEKNNSR	9K(14.0156), 10K(162.0528)	4	696.126	VGMSLVALKkALAAAGYDVEKNNSR	1	V(0.00)G(0.00)M(0.00)S(0.00)L(0.00)V(0.00)A(0.00)L(0.00)K(0.00)K(17.20)A(0.00)L(0.00)A(0.00)A(0.00)A(0.00)G(0.00)Y(0.00)D(0.00)V(0.00)E(0.00)K(2.19)N(0.00)N(0.00)S(0.00)R(0.00)	K10	P22492	19.655	0.00506664	0.8869	H1T K66me	Classical	Standard
HF190404_RN_sol_B.24529.24529.4	VGMSLVALKKALAAAGYDVEKNNSR	9K(14.0156), 10K(162.0528)	4	696.126	VGMSLVALKkALAAAGYDVEKNNSR	1	V(0.00)G(0.00)M(0.00)S(0.00)L(0.00)V(0.00)A(0.00)L(0.00)K(0.00)K(17.20)A(0.00)L(0.00)A(0.00)A(0.00)A(0.00)G(0.00)Y(0.00)D(0.00)V(0.00)E(0.00)K(2.19)N(0.00)N(0.00)S(0.00)R(0.00)	K10	P22492	19.655	0.00506664	0.8869	H1T K67he	Uncommon	Standard
HF190404_RN_sol_B.24564.24564.4	VGMSLVALKKALAAAGYDVEKNNSR	9K(14.0156), 10K(14.0156), 21K(162.0528)	4	702.132	VGMSLVALKKALAAAGYDVEkNNSR	1	V(0.00)G(0.00)M(0.00)S(0.00)L(0.00)V(0.00)A(0.00)L(0.00)K(0.00)K(0.00)A(0.00)L(0.00)A(0.00)A(0.00)A(0.00)G(0.00)Y(0.00)D(0.00)V(0.00)E(0.00)K(6.57)N(0.00)N(0.00)S(0.00)R(0.00)	K21	P22492	22.489	6.16472e-06	1	H1T K67me	Classical	Standard
HF190404_RN_sol_B.24564.24564.4	VGMSLVALKKALAAAGYDVEKNNSR	9K(14.0156), 10K(14.0156), 21K(162.0528)	4	702.132	VGMSLVALKKALAAAGYDVEkNNSR	1	V(0.00)G(0.00)M(0.00)S(0.00)L(0.00)V(0.00)A(0.00)L(0.00)K(0.00)K(0.00)A(0.00)L(0.00)A(0.00)A(0.00)A(0.00)G(0.00)Y(0.00)D(0.00)V(0.00)E(0.00)K(6.57)N(0.00)N(0.00)S(0.00)R(0.00)	K21	P22492	22.489	6.16472e-06	1	H1T K78he	Uncommon	Standard
HF190404_RN_sol_B.26858.26858.3	GGVSLAALKKALAAAGYDVEKNNSR	9K(72.0211)	3	862.469	GGVSLAALkKALAAAGYDVEKNNSR	1	G(0.00)G(0.00)V(0.00)S(0.00)L(0.00)A(0.00)A(0.00)L(0.00)K(24.80)K(22.24)A(0.00)L(0.00)A(0.00)A(0.00)A(0.00)G(0.00)Y(0.00)D(0.00)V(0.00)E(0.00)K(4.74)N(0.00)N(0.00)S(0.00)R(0.00)	K9	Q02539	32.927	3.35576e-09	1	H11 K65la	Uncommon	Standard
HF190404_RN_sol_B.33482.33482.2	GVLKVFLENVIR	4K(27.9949)	2	712.928	GVLkVFLENVIR	1	G(0.00)V(0.00)L(0.00)K(18.36)V(0.00)F(0.00)L(0.00)E(0.00)N(0.00)V(0.00)I(0.00)R(0.00)	K4	P62805	18.363	0.00342176	0.9692	H4 K59fo	Uncommon	Standard
HF190404_RN_sol_C.03273.03273.2	GKGGKGLGKGGAKR	9K(27.9949), 13K(14.0156)	2	661.898	GKGGKGLGkGGAKR	1	G(0.00)K(4.18)G(0.00)G(0.00)K(12.78)G(0.00)L(0.00)G(0.00)K(26.85)G(0.00)G(0.00)A(0.00)K(0.00)R(0.00)	K9	P62805	26.847	8.18936e-05	0.9999	H4 K12fo	Uncommon	Standard
HF190404_RN_sol_C.03273.03273.2	GKGGKGLGKGGAKR	9K(27.9949), 13K(14.0156)	2	661.898	GKGGKGLGkGGAKR	1	G(0.00)K(4.18)G(0.00)G(0.00)K(12.78)G(0.00)L(0.00)G(0.00)K(26.85)G(0.00)G(0.00)A(0.00)K(0.00)R(0.00)	K9	P62805	26.847	8.18936e-05	0.9999	H4 K16me	Classical	Standard
HF190404_RN_sol_C.08730.08730.3	KQLATKVAR		3	342.221					Q16695	14.448	0.0183231	0.9633	H31T 18-26	Unmodified	Standard
HF190404_RN_sol_C.16437.16437.3	LPHYNKR	6K(86.0368)	3	341.858	LPHYNkR	1	L(0.00)P(0.00)H(0.00)Y(0.00)N(0.00)K(5.44)R(0.00)	K6	P57053	10.175	0.00678032	0.9389	H2BFS K85hy	Uncommon	Standard
HF190404_RN_sol_C.20169.20169.2	QGRTLYGFGG		2	533.271					P62805	16.45	0.00325462	0.9012	H4 93-102	Unmodified	Standard
HF190404_RN_sol_C.21522.21522.3	KATGPPVSELITKAVAASKER	13K(88.0160), 19K(28.0313)	3	757.097	KATGPPVSELITkAVAASKER	1	K(0.00)A(0.00)T(0.00)G(0.00)P(0.00)P(0.00)V(0.00)S(0.00)E(0.00)L(0.00)I(0.00)T(0.00)K(15.49)A(0.00)V(0.00)A(0.00)A(0.00)S(0.00)K(0.00)E(0.00)R(0.00)	K13	P16401	17.728	0.00088225	0.8971	H15 K54di	Classical	Standard
HF190404_RN_sol_C.21977.21977.4	KATGPPVSELITKAVAASKER	21R(39.9949)	4	549.061	KATGPPVSELITKAVAASKEr	1	K(0.00)A(0.00)T(0.00)G(0.00)P(0.00)P(0.00)V(0.00)S(0.00)E(0.00)L(0.00)I(0.00)T(0.00)K(0.00)A(0.00)V(0.00)A(0.00)A(0.00)S(0.00)K(0.00)E(0.00)R(18.22)	R21	P16401	38.465	1e-13	1	H15 R56g-	Uncommon	Standard
HF190404_RN_sol_C.24313.24313.4	VGMSLVALKKALAAAGYDVEKNNSR	9K(162.0528), 10K(28.0313)	4	702.132	VGMSLVALkKALAAAGYDVEKNNSR	1	V(0.00)G(0.00)M(0.00)S(0.00)L(0.00)V(0.00)A(0.00)L(0.00)K(27.61)K(0.00)A(0.00)L(0.00)A(0.00)A(0.00)A(0.00)G(0.00)Y(0.00)D(0.00)V(0.00)E(0.00)K(7.06)N(0.00)N(0.00)S(0.00)R(0.00)	K9	P22492	27.614	0.000159537	0.9983	H1T K66he	Uncommon	Standard
HF190404_RN_sol_C.24313.24313.4	VGMSLVALKKALAAAGYDVEKNNSR	9K(162.0528), 10K(28.0313)	4	702.132	VGMSLVALkKALAAAGYDVEKNNSR	1	V(0.00)G(0.00)M(0.00)S(0.00)L(0.00)V(0.00)A(0.00)L(0.00)K(27.61)K(0.00)A(0.00)L(0.00)A(0.00)A(0.00)A(0.00)G(0.00)Y(0.00)D(0.00)V(0.00)E(0.00)K(7.06)N(0.00)N(0.00)S(0.00)R(0.00)	K9	P22492	27.614	0.000159537	0.9983	H1T K67di	Classical	Standard

## Sheet: D3 MDA-MB-468
Spectrum	Peptide	Assigned Modifications	Charge	Calculated M/Z	MSFragger Localization	Number Best Positions	Position Scores	Best Positions	Proteins	Hyperscore	Expectation	PeptideProphetProbability	Site(s)	Class	Search
HF181116_RN_D3_1.06369.06369.3	KGHYAER		3	305.83					P16104	15.528	0.000311172	0.9997	H2AX 36-42	Unmodified	1° Open
HF181116_RN_D3_1.08845.08845.2	GKTGGKAR		2	437.766					P16104	14.555	0.00968835	0.9928	H2AX 4-11	Unmodified	1° Open
HF181116_RN_D3_1.08879.08879.2	GKTGGKAR	2K(42.0105)	2	431.253					P16104	13.549	0.00972187	0.8975	H2AX K5ac	Classical	1° Open
HF181116_RN_D3_1.08881.08881.2	GKTGGKAR	2K(42.0105), 6K(42.0105)	2	429.743					P16104	14.678	0.00902609	0.9875	H2AX K9ac	Classical	1° Open
HF181116_RN_D3_1.09183.09183.2	KSAGAAKR		2	439.77					P10412	16.647	0.00516714	0.9964	H14 25-32	Unmodified	1° Open
HF181116_RN_D3_1.09653.09653.3	DAVTYTEHAKR		3	434.222					P62805	19.391	0.00106475	0.9983	H4 68-78	Unmodified	1° Open
HF181116_RN_D3_1.10747.10747.3	KSAPSTGGVKKPHR	1K(42.0469)	3	531.319					P84243	23.795	0.00474515	0.9975	H33 K27tr	Classical	1° Open
HF181116_RN_D3_1.11116.11116.3	KSAPSTGGVKKPHR	1K(42.0469), 10K(59.0450)	3	535.991					P84243	16.641	0.0291575	0.9885	H33 K36me	Classical	1° Open
HF181116_RN_D3_1.11427.11427.3	KSAPSTGGVKKPHR	10K(28.0313), 11K(59.0450)	3	531.319					P84243	12.747	0.0874289	0.905	H33 K36di	Classical	1° Open
HF181116_RN_D3_1.11427.11427.3	KSAPSTGGVKKPHR	10K(28.0313), 11K(59.0450)	3	531.319					P84243	12.747	0.0874289	0.905	H33 K37me	Classical	1° Open
HF181116_RN_D3_1.11872.11872.2	LAHYSKR	6K(104.0262)	2	489.761	LAHYSkR	1	L(0.00)A(0.00)H(0.00)Y(0.00)S(0.00)K(10.20)R(0.00)	K6	Q96A08	10.2	0.11885	0.7922	H2B1A K86be	Uncommon	1° Open
HF181116_RN_D3_1.11947.11947.2	LAHYSKR	6K(72.0211)	2	473.759	LAHYSkR	1	L(0.00)A(0.00)H(0.00)Y(0.00)S(0.00)K(9.12)R(0.00)	K6	Q96A08	9.121	0.012438	0.956	H2B1A K86la	Uncommon	1° Open
HF181116_RN_D3_1.12102.12102.3	KSAPSTGGVKKPHR	1K(59.0450), 10K(28.0313), 11K(59.0450)	3	535.991					P84243	11.105	0.0705911	0.9497	H33 K27me	Classical	1° Open
HF181116_RN_D3_1.12148.12148.2	HLQLAVR		2	423.763					Q8IUE6	16.941	0.0024533	0.9985	H2A2B 82-88	Unmodified	1° Open
HF181116_RN_D3_1.12808.12808.2	LPHYNKR		2	486.776					P57053	10.238	0.116279	0.7379	H2BFS 80-86	Unmodified	1° Open
HF181116_RN_D3_1.13030.13030.2	DAVTYTEHAKR	10K(42.0105)	2	666.831					P62805	23.433	0.00018482	1	H4 K77ac	Classical	1° Open
HF181116_RN_D3_1.13088.13088.2	KPLATKAAR	1K(108.0211)	2	554.831	kPLATKAAR	1	K(13.28)P(0.00)L(0.00)A(0.00)T(0.00)K(0.00)A(0.00)A(0.00)R(0.00)	K1	P0DPK5	13.275	0.0359956	0.8614	H3Y2 K18py	Uncommon	1° Open
HF181116_RN_D3_1.13130.13130.3	KSAPSTGGVKKPHR		3	532.313					P84243	22.588	0.00149864	0.9951	H33 27-40	Unmodified	1° Open
HF181116_RN_D3_1.14233.14233.3	DAVTYTEHAKR	10K(59.0450)	3	453.904					P62805	9.726	0.156135	0.7584	H4 K77me	Classical	1° Open
HF181116_RN_D3_1.14733.14733.2	KQLATKVAR		2	557.858					Q16695	14.707	0.00499172	0.9963	H31T 18-26	Unmodified	1° Open
HF181116_RN_D3_1.14778.14778.3	ISGLIYEETR		3	397.548					P62805	11.027	0.0738329	0.946	H4 46-55	Unmodified	1° Open
HF181116_RN_D3_1.15193.15193.3	DNIQGITKPAIR		3	445.925					P62805	12.808	0.083753	0.9339	H4 24-35	Unmodified	1° Open
HF181116_RN_D3_1.15296.15296.2	DAVTYTEHAKR	10K(28.0313)	2	687.36					P62805	13.294	0.0200217	0.9816	H4 K77di	Classical	1° Open
HF181116_RN_D3_1.15934.15934.2	TENSTSAPAAKPKR		2	796.933					P07305	17.828	0.0465586	0.9554	H10 1-14	Unmodified	1° Open
HF181116_RN_D3_1.16080.16080.2	LAHYSKR	6K(42.0469)	2	449.767					Q96A08	9.213	0.0117964	0.7982	H2B1A K86tr	Classical	1° Open
HF181116_RN_D3_1.20284.20284.2	DNIQGITKPAIR	8K(42.0105)	2	684.386					P62805	20.56	0.000305492	1	H4 K31ac	Classical	1° Open
HF181130_D3_A.07454.07454.2	AKSKSR	2K(42.0105), 4K(88.0160)	2	408.726	AKSkSR	1	A(0.00)K(0.00)S(0.00)K(11.10)S(0.00)R(0.00)	K4	Q96QV6	11.099	0.0708353	0.9131	H2A1A K13ac	Classical	1° Open
HF181130_D3_A.07454.07454.2	AKSKSR	2K(42.0105), 4K(88.0160)	2	408.726	AKSkSR	1	A(0.00)K(0.00)S(0.00)K(11.10)S(0.00)R(0.00)	K4	Q96QV6	11.099	0.0708353	0.9131	H2A1A K15gl	Uncommon	1° Open
HF181130_D3_A.10594.10594.4	KSAPSTGGVKKPHR	1K(28.0313), 10K(42.0469)	4	394.491					P84243	22.655	0.180674	0.8953	H33 K27di	Classical	1° Open
HF181130_D3_A.10594.10594.4	KSAPSTGGVKKPHR	1K(28.0313), 10K(42.0469)	4	394.491					P84243	22.655	0.180674	0.8953	H33 K36tr	Classical	1° Open
HF181130_D3_A.11271.11271.4	KSAPSTGGVKKPHR	1K(28.0313), 6T(79.9663), 10K(28.0313)	4	399.472	KSAPStGGVKKPHR	1	K(0.00)S(0.00)A(0.00)P(0.00)S(0.00)T(18.84)G(0.00)G(0.00)V(0.00)K(0.00)K(0.00)P(0.00)H(0.00)R(0.00)	T6	P84243	18.835	0.0220866	0.9991	H33 T32ph	Uncommon	1° Open
HF181130_D3_A.11664.11664.2	LAHYSKR		2	482.778					Q96A08	15.925	0.00782979	0.9867	H2B1A 81-87	Unmodified	1° Open
HF181130_D3_A.12163.12163.3	KSAPSTGGVKKPHR	1K(28.0313), 10K(28.0313), 11K(68.0262)	3	528.647	KSAPSTGGVKkPHR	1	K(0.00)S(0.00)A(0.00)P(0.00)S(0.00)T(0.00)G(0.00)G(0.00)V(0.00)K(0.00)K(32.67)P(0.00)H(0.00)R(0.00)	K11	P84243	32.673	0.00068159	0.9034	H33 K37cr	Uncommon	1° Open
HF181130_D3_A.13105.13105.2	KKLEGGGER		2	532.304					Q92522	17.462	0.00574778	0.9936	H1X 118-126	Unmodified	1° Open
HF181130_D3_A.15561.15561.3	KPLATKAAGKR	6K(88.0160)	3	433.256	KPLATkAAGKR	1	K(0.00)P(0.00)L(0.00)A(0.00)T(0.00)K(13.60)A(0.00)A(0.00)G(0.00)K(11.07)R(0.00)	K6	P0DPK2	13.602	0.0942975	0.7415	H3Y1 K23gl	Uncommon	1° Open
HF181130_D3_A.15700.15700.2	DAVTYTEHAKR	5Y(79.9663)	2	708.323	DAVTyTEHAKR	1	D(0.00)A(0.00)V(0.00)T(19.42)Y(21.59)T(19.39)E(0.00)H(0.00)A(0.00)K(0.00)R(0.00)	Y5	P62805	21.594	0.00299571	0.998	H4 Y72ph	Uncommon	1° Open
HF181130_D3_A.15969.15969.2	DAVTYTEHAKR	4T(79.9663)	2	708.323	DAVtYTEHAKR	1	D(0.00)A(0.00)V(0.00)T(19.09)Y(18.22)T(16.00)E(0.00)H(0.00)A(0.00)K(0.00)R(0.00)	T4	P62805	25.006	2.3632e-05	1	H4 T71ph	Uncommon	1° Open
HF181130_D3_A.16035.16035.2	KSAPSTGGVKKPHR	1K(59.0450), 10K(42.0469), 14R(80.0262)	2	806.972	KSAPSTGGVKKPHr	1	K(0.00)S(0.00)A(0.00)P(0.00)S(0.00)T(0.00)G(0.00)G(0.00)V(0.00)K(0.00)K(0.00)P(0.00)H(0.00)R(6.95)	R14	P84243	12.611	0.166821	0.7514	H33 R40ar	Uncommon	1° Open
HF181130_D3_A.16449.16449.2	DAVTYTEHAKR	11R(39.9949)	2	688.338	DAVTYTEHAKr	1	D(0.00)A(0.00)V(0.00)T(0.00)Y(0.00)T(0.00)E(0.00)H(0.00)A(0.00)K(0.00)R(18.99)	R11	P62805	18.986	0.00425109	0.7771	H4 R78g-	Uncommon	1° Open
HF181130_D3_A.16840.16840.2	KQLATKVAR	6K(42.0105)	2	556.349					Q16695	18.655	0.000914639	0.9995	H31T K23ac	Classical	1° Open
HF181130_D3_A.17442.17442.2	DAVTYTEHAKR	10K(28.0313), 11R(80.0262)	2	699.854	DAVTYTEHAKr	1	D(0.00)A(0.00)V(0.00)T(0.00)Y(0.00)T(0.00)E(0.00)H(0.00)A(0.00)K(0.00)R(19.19)	R11	P62805	19.185	0.00213182	0.9672	H4 R78ar	Uncommon	1° Open
HF181130_D3_A.19529.19529.2	KPLATKAAGKR	1K(86.0368), 10K(28.0313)	2	650.413	kPLATKAAGKR	1	K(9.68)P(0.00)L(0.00)A(0.00)T(0.00)K(7.09)A(0.00)A(0.00)G(0.00)K(0.00)R(0.00)	K1	P0DPK2	9.682	0.16014	0.7701	H3Y1 K18hy	Uncommon	1° Open
HF181130_D3_A.19529.19529.2	KPLATKAAGKR	1K(86.0368), 10K(28.0313)	2	650.413	kPLATKAAGKR	1	K(9.68)P(0.00)L(0.00)A(0.00)T(0.00)K(7.09)A(0.00)A(0.00)G(0.00)K(0.00)R(0.00)	K1	P0DPK2	9.682	0.16014	0.7701	H3Y1 K27di	Classical	1° Open
HF181130_D3_A.20822.20822.3	KSAPSTGGVKKPHR	1K(72.0211), 10K(42.0105), 11K(28.0313)	3	546.312	kSAPSTGGVKKPHR	1	K(11.05)S(0.00)A(0.00)P(0.00)S(0.00)T(0.00)G(0.00)G(0.00)V(0.00)K(0.00)K(0.00)P(0.00)H(0.00)R(0.00)	K1	P84243	11.045	0.0191459	0.8553	H33 K27la	Uncommon	1° Open
HF181130_D3_A.20822.20822.3	KSAPSTGGVKKPHR	1K(72.0211), 10K(42.0105), 11K(28.0313)	3	546.312	kSAPSTGGVKKPHR	1	K(11.05)S(0.00)A(0.00)P(0.00)S(0.00)T(0.00)G(0.00)G(0.00)V(0.00)K(0.00)K(0.00)P(0.00)H(0.00)R(0.00)	K1	P84243	11.045	0.0191459	0.8553	H33 K36ac	Classical	1° Open
HF181130_D3_A.20822.20822.3	KSAPSTGGVKKPHR	1K(72.0211), 10K(42.0105), 11K(28.0313)	3	546.312	kSAPSTGGVKKPHR	1	K(11.05)S(0.00)A(0.00)P(0.00)S(0.00)T(0.00)G(0.00)G(0.00)V(0.00)K(0.00)K(0.00)P(0.00)H(0.00)R(0.00)	K1	P84243	11.045	0.0191459	0.8553	H33 K37di	Classical	1° Open
HF181130_D3_A.21883.21883.2	DNIQGITKPAIR	8K(88.0160)	2	734.907	DNIQGITkPAIR	1	D(0.00)N(0.00)I(0.00)Q(0.00)G(0.00)I(0.00)T(0.00)K(14.48)P(0.00)A(0.00)I(0.00)R(0.00)	K8	P62805	22.957	0.000768687	0.9989	H4 K31gl	Uncommon	1° Open
HF181130_D3_A.21916.21916.2	DNIQGITKPAIR	8K(27.9949)	2	677.378	DNIQGITkPAIR	1	D(0.00)N(0.00)I(0.00)Q(0.00)G(0.00)I(0.00)T(20.68)K(22.80)P(0.00)A(0.00)I(0.00)R(0.00)	K8	P62805	22.797	0.000266532	1	H4 K31fo	Uncommon	1° Open
HF181130_D3_A.22312.22312.2	DNIQGITKPAIR	8K(59.0450), 12R(54.0105)	2	742.423	DNIQGITKPAIr	1	D(0.00)N(0.00)I(0.00)Q(0.00)G(0.00)I(0.00)T(0.00)K(0.00)P(0.00)A(0.00)I(0.00)R(21.86)	R12	P62805	21.855	0.000144961	1	H4 K31me	Classical	1° Open
HF181130_D3_A.22312.22312.2	DNIQGITKPAIR	8K(59.0450), 12R(54.0105)	2	742.423	DNIQGITKPAIr	1	D(0.00)N(0.00)I(0.00)Q(0.00)G(0.00)I(0.00)T(0.00)K(0.00)P(0.00)A(0.00)I(0.00)R(21.86)	R12	P62805	21.855	0.000144961	1	H4 R35mg	Uncommon	1° Open
HF181130_D3_A.22551.22551.2	DNIQGITKPAIR	8K(59.0450), 12R(39.9949)	2	735.415	DNIQGITKPAIr	1	D(0.00)N(0.00)I(0.00)Q(0.00)G(0.00)I(0.00)T(0.00)K(0.00)P(0.00)A(0.00)I(0.00)R(16.62)	R12	P62805	16.62	0.00524807	0.9728	H4 R35g-	Uncommon	1° Open
HF181130_D3_A.22563.22563.2	DNIQGITKPAIR	8K(72.0211)	2	721.906	DNIQGITkPAIR	1	D(0.00)N(0.00)I(0.00)Q(0.00)G(0.00)I(0.00)T(0.00)K(7.02)P(0.00)A(0.00)I(0.00)R(0.00)	K8	P62805	10.618	0.0143028	0.8535	H4 K31la	Uncommon	1° Open
HF181130_D3_A.23376.23376.2	EIAQEFKTDLR		2	704.861					Q5TEC6	19.579	0.00169922	0.9718	H3PS2 73-83	Unmodified	1° Open
HF181130_D3_A.23862.23862.2	ISGLIYEETR	2S(79.9663)	2	630.797	IsGLIYEETR	1	I(0.00)S(13.10)G(0.00)L(0.00)I(0.00)Y(6.55)E(0.00)E(0.00)T(1.94)R(0.00)	S2	P62805	13.102	0.00125748	0.7536	H4 S47ph	Uncommon	1° Open
HF181130_D3_A.24654.24654.2	ISGLIYEETR	10R(80.0262)	2	630.827	ISGLIYEETr	1	I(0.00)S(0.00)G(0.00)L(0.00)I(0.00)Y(0.00)E(0.00)E(0.00)T(0.00)R(5.00)	R10	P62805	15.725	0.000277811	1	H4 R55ar	Uncommon	1° Open
HF181130_D3_A.24846.24846.2	DNIQGITKPAIR	7T(79.9663)	2	730.882	DNIQGItKPAIR	1	D(0.00)N(0.00)I(0.00)Q(0.00)G(0.00)I(0.00)T(15.20)K(0.00)P(0.00)A(0.00)I(0.00)R(0.00)	T7	P62805	15.199	0.0376054	0.9676	H4 T30ph	Uncommon	1° Open
HF181130_D3_A.25225.25225.2	KTVTAMAVVYVLKR	13K(86.0004)	2	855.489	KTVTAMAVVYVLkR	1	K(0.00)T(0.00)V(0.00)T(0.00)A(0.00)M(0.00)A(0.00)V(0.00)V(0.00)Y(0.00)V(0.00)L(0.00)K(14.00)R(0.00)	K13	Q99525	14	0.000783633	0.9989	H4G K91ma	Uncommon	1° Open
HF181130_D3_A.26993.26993.3	KTVTAMDVVYALKR		3	562.324					P62805	18.375	4.03864e-06	1	H4 79-92	Unmodified	1° Open
HF181130_D3_A.27044.27044.2	KTVTAMDVVYALKR	1K(42.0469)	2	841.491					P62805	15.656	0.000493739	0.9996	H4 K79tr	Classical	1° Open
HF181130_D3_A.27639.27639.2	KTVTAMAVVYVLKR	10Y(79.9663), 13K(42.0469)	2	878.499	KTVTAMAVVyVLKR	1	K(0.00)T(3.59)V(0.00)T(7.96)A(0.00)M(0.00)A(0.00)V(0.00)V(0.00)Y(12.22)V(0.00)L(0.00)K(0.00)R(0.00)	Y10	Q99525	12.223	0.0605236	0.9184	H4G Y88ph	Uncommon	1° Open
HF181130_D3_A.27639.27639.2	KTVTAMAVVYVLKR	10Y(79.9663), 13K(42.0469)	2	878.499	KTVTAMAVVyVLKR	1	K(0.00)T(3.59)V(0.00)T(7.96)A(0.00)M(0.00)A(0.00)V(0.00)V(0.00)Y(12.22)V(0.00)L(0.00)K(0.00)R(0.00)	Y10	Q99525	12.223	0.0605236	0.9184	H4G K91tr	Classical	1° Open
HF181130_D3_A.30921.30921.2	KTVTAMDVVYALKR	1K(28.0313), 14R(80.0262)	2	874.496	KTVTAMDVVYALKr	1	K(0.00)T(0.00)V(0.00)T(0.00)A(0.00)M(0.00)D(0.00)V(0.00)V(0.00)Y(0.00)A(0.00)L(0.00)K(0.00)R(2.60)	R14	P62805	15.985	0.0134509	0.9381	H4 K79di	Classical	1° Open
HF181130_D3_A.30921.30921.2	KTVTAMDVVYALKR	1K(28.0313), 14R(80.0262)	2	874.496	KTVTAMDVVYALKr	1	K(0.00)T(0.00)V(0.00)T(0.00)A(0.00)M(0.00)D(0.00)V(0.00)V(0.00)Y(0.00)A(0.00)L(0.00)K(0.00)R(2.60)	R14	P62805	15.985	0.0134509	0.9381	H4 R92ar	Uncommon	1° Open
HF181130_D3_B.07202.07202.2	AKSKSR	4K(59.0450)	2	395.75					Q96QV6	12.106	0.0705505	0.9184	H2A1A K15me	Classical	1° Open
HF181130_D3_B.10196.10196.2	KSAGAAKR	1K(42.0105)	2	438.26					P10412	17.237	0.0206895	0.9841	H14 K25ac	Classical	1° Open
HF181130_D3_B.12135.12135.4	KSAPSTGGVKKPHR	1K(28.0313), 10K(68.0262), 11K(28.0313)	4	396.737	KSAPSTGGVkKPHR	1	K(0.00)S(0.00)A(0.00)P(0.00)S(0.00)T(0.00)G(0.00)G(0.00)V(0.00)K(23.05)K(0.00)P(0.00)H(0.00)R(0.00)	K10	P84243	23.047	0.0127605	0.9996	H33 K36cr	Uncommon	1° Open
HF181130_D3_B.12795.12795.4	KSAPSTGGVKKPHR	1K(42.0469), 10K(28.0313), 14R(54.0105)	4	428.007	KSAPSTGGVKKPHr	1	K(0.00)S(0.00)A(0.00)P(0.00)S(0.00)T(0.00)G(0.00)G(0.00)V(0.00)K(0.00)K(0.00)P(0.00)H(0.00)R(3.05)	R14	P84243	17.55	0.0186589	0.9963	H33 R40mg	Uncommon	1° Open
HF181130_D3_B.13148.13148.3	LAHYSKR	6K(42.0105), 7R(39.9949)	3	334.513	LAHYSKr	1	L(0.00)A(0.00)H(0.00)Y(0.00)S(0.00)K(0.00)R(10.41)	R7	Q96A08	10.406	0.10556	0.9054	H2B1A K86ac	Classical	1° Open
HF181130_D3_B.13148.13148.3	LAHYSKR	6K(42.0105), 7R(39.9949)	3	334.513	LAHYSKr	1	L(0.00)A(0.00)H(0.00)Y(0.00)S(0.00)K(0.00)R(10.41)	R7	Q96A08	10.406	0.10556	0.9054	H2B1A R87g-	Uncommon	1° Open
HF181130_D3_B.13189.13189.3	KSAPSTGGVKKPHR	1K(42.0469), 2S(79.9663)	3	557.974	KsAPSTGGVKKPHR	1	K(0.00)S(22.10)A(0.00)P(0.00)S(20.59)T(18.36)G(0.00)G(0.00)V(0.00)K(0.00)K(0.00)P(0.00)H(0.00)R(0.00)	S2	P84243	22.102	0.00125748	0.9973	H33 S28ph	Uncommon	1° Open
HF181130_D3_B.13760.13760.2	LAHYSKR	4Y(79.9663), 6K(28.0313)	2	487.746	LAHySKR	1	L(0.00)A(0.00)H(0.00)Y(11.61)S(0.00)K(0.00)R(0.00)	Y4	Q96A08	11.605	0.167398	0.7572	H2B1A Y84ph	Uncommon	1° Open
HF181130_D3_B.13760.13760.2	LAHYSKR	4Y(79.9663), 6K(28.0313)	2	487.746	LAHySKR	1	L(0.00)A(0.00)H(0.00)Y(11.61)S(0.00)K(0.00)R(0.00)	Y4	Q96A08	11.605	0.167398	0.7572	H2B1A K86di	Classical	1° Open
HF181130_D3_B.14804.14804.2	KPLATKAAR		2	512.814					P0DPK5	14.422	0.0588166	0.9337	H3Y2 18-26	Unmodified	1° Open
HF181130_D3_B.15808.15808.3	AGLQVLELAGNASKDLKVKR	17K(68.0262), 19K(42.0105)	3	744.098	AGLQVLELAGNASKDLkVKR	1	A(0.00)G(0.00)L(0.00)Q(0.00)V(0.00)L(0.00)E(0.00)L(0.00)A(0.00)G(0.00)N(0.00)A(0.00)S(0.00)K(6.52)D(0.00)L(0.00)K(11.34)V(0.00)K(0.00)R(0.00)	K17	Q71UI9-3	11.339	0.195097	0.7512	H2AV K39cr	Uncommon	1° Open
HF181130_D3_B.15808.15808.3	AGLQVLELAGNASKDLKVKR	17K(68.0262), 19K(42.0105)	3	744.098	AGLQVLELAGNASKDLkVKR	1	A(0.00)G(0.00)L(0.00)Q(0.00)V(0.00)L(0.00)E(0.00)L(0.00)A(0.00)G(0.00)N(0.00)A(0.00)S(0.00)K(6.52)D(0.00)L(0.00)K(11.34)V(0.00)K(0.00)R(0.00)	K17	Q71UI9-3	11.339	0.195097	0.7512	H2AV K41ac	Classical	1° Open
HF181130_D3_B.17574.17574.2	TENSTSAPAAKPKR	11K(42.0105)	2	795.424					P07305	17.934	0.024632	0.9814	H10 K11ac	Classical	1° Open
HF181130_D3_B.19338.19338.3	KVPNLSVSKLITEALSVSQER	1K(104.0262), 9K(42.0105)	3	848.807	kVPNLSVSKLITEALSVSQER	1	K(12.96)V(0.00)P(0.00)N(0.00)L(0.00)S(0.00)V(0.00)S(0.00)K(0.00)L(0.00)I(0.00)T(0.00)E(0.00)A(0.00)L(0.00)S(0.00)V(0.00)S(0.00)Q(0.00)E(0.00)R(0.00)	K1	P22492	12.957	0.0319393	0.7565	H1T K37be	Uncommon	1° Open
HF181130_D3_B.19338.19338.3	KVPNLSVSKLITEALSVSQER	1K(104.0262), 9K(42.0105)	3	848.807	kVPNLSVSKLITEALSVSQER	1	K(12.96)V(0.00)P(0.00)N(0.00)L(0.00)S(0.00)V(0.00)S(0.00)K(0.00)L(0.00)I(0.00)T(0.00)E(0.00)A(0.00)L(0.00)S(0.00)V(0.00)S(0.00)Q(0.00)E(0.00)R(0.00)	K1	P22492	12.957	0.0319393	0.7565	H1T K45ac	Classical	1° Open
HF181130_D3_B.19948.19948.2	ISGLIYEETR	10R(39.9949)	2	601.806	ISGLIYEETr	1	I(0.00)S(0.00)G(0.00)L(0.00)I(0.00)Y(0.00)E(0.00)E(0.00)T(0.00)R(2.18)	R10	P62805	9.835	0.00824613	0.961	H4 R55g-	Uncommon	1° Open
HF181130_D3_B.20277.20277.2	KPLATKAAR	1K(114.0429)	2	562.846	kPLATKAAR	1	K(14.18)P(0.00)L(0.00)A(0.00)T(0.00)K(0.00)A(0.00)A(0.00)R(0.00)	K1	P0DPK5	15.669	0.0161343	0.8671	H3Y2 K18gl	Uncommon	1° Open
HF181130_D3_B.20880.20880.2	KSAPSTGGVKKPHR	1K(42.0105), 10K(59.0450)	2	780.45					P84243	21.363	0.00608485	0.951	H33 K27ac	Classical	1° Open
HF181130_D3_B.22100.22100.3	DNIQGITKPAIR	4Q(159.0684), 8K(59.0450)	3	533.64	DNIqGITKPAIR	1	D(0.00)N(0.00)I(0.00)Q(11.62)G(0.00)I(0.00)T(0.00)K(0.00)P(0.00)A(0.00)I(0.00)R(0.00)	Q4	P62805	15.991	5.01439e-06	1	H4 Q27se	Uncommon	1° Open
HF181130_D3_B.24051.24051.2	EIAQEFKTDLR	7K(59.0450)	2	704.879					Q5TEC6	16.56	0.00455036	0.9935	H3PS2 K79me	Classical	1° Open
HF181130_D3_B.24889.24889.2	EIAQEFKTDLR	7K(42.0105)	2	701.366					Q5TEC6	14.563	0.00567808	0.9499	H3PS2 K79ac	Classical	1° Open
HF181130_D3_B.28241.28241.3	KTVTAMDVVYALKR	1K(27.9949)	3	574.992	kTVTAMDVVYALKR	1	K(15.32)T(0.00)V(0.00)T(14.31)A(0.00)M(0.00)D(0.00)V(0.00)V(0.00)Y(0.00)A(0.00)L(0.00)K(0.00)R(0.00)	K1	P62805	15.323	0.0110726	0.9955	H4 K79fo	Uncommon	1° Open
HF181116_RN_D3_1.06369.06369.3	KGHYAER		3	305.83					P16104	15.528	0.000311172	1	H2AX 36-42	Unmodified	Standard
HF181116_RN_D3_1.08845.08845.2	GKTGGKAR		2	437.766					P16104	14.555	0.00544816	0.9853	H2AX 4-11	Unmodified	Standard
HF181116_RN_D3_1.08881.08881.2	GKTGGKAR	2K(42.0105), 6K(42.0105)	2	429.743					P16104	14.678	0.00902609	0.9444	H2AX K5ac	Classical	Standard
HF181116_RN_D3_1.08881.08881.2	GKTGGKAR	2K(42.0105), 6K(42.0105)	2	429.743					P16104	14.678	0.00902609	0.9444	H2AX K9ac	Classical	Standard
HF181116_RN_D3_1.09183.09183.2	KSAGAAKR		2	439.77					P10412	16.647	0.00516714	0.9865	H14 25-32	Unmodified	Standard
HF181116_RN_D3_1.09216.09216.4	KSAPSTGGVKKPHR	1K(42.0469), 10K(28.0313)	4	394.491					P84243	19.456	0.00576767	0.999	H33 K27tr	Classical	Standard
HF181116_RN_D3_1.09216.09216.4	KSAPSTGGVKKPHR	1K(42.0469), 10K(28.0313)	4	394.491					P84243	19.456	0.00576767	0.999	H33 K36di	Classical	Standard
HF181116_RN_D3_1.09313.09313.4	KSAPSTGGVKKPHR	1K(28.0313), 10K(28.0313), 11K(59.0450)	4	394.491					P84243	13.338	0.0347136	0.9823	H33 K27di	Classical	Standard
HF181116_RN_D3_1.09313.09313.4	KSAPSTGGVKKPHR	1K(28.0313), 10K(28.0313), 11K(59.0450)	4	394.491					P84243	13.338	0.0347136	0.9823	H33 K37me	Classical	Standard
HF181116_RN_D3_1.09653.09653.3	DAVTYTEHAKR		3	434.222					P62805	19.391	0.000598756	1	H4 68-78	Unmodified	Standard
HF181116_RN_D3_1.10836.10836.4	KSAPSTGGVKKPHR	1K(28.0313), 10K(28.0313), 11K(28.0313)	4	384.236					P84243	10.706	0.00499459	0.9682	H33 K37di	Classical	Standard
HF181116_RN_D3_1.11113.11113.3	GKGGKGLGKGGAKR		3	472.627					P62805	13.244	0.00115878	1	H4 4-17	Unmodified	Standard
HF181116_RN_D3_1.11116.11116.3	KSAPSTGGVKKPHR	1K(42.0469), 10K(59.0450)	3	535.991					P84243	16.641	0.0163964	0.988	H33 K36me	Classical	Standard
HF181116_RN_D3_1.11132.11132.2	LAHYSKR	6K(104.0262)	2	494.765	LAHYSkR	1	L(0.00)A(0.00)H(0.00)Y(0.00)S(0.00)K(10.32)R(0.00)	K6	Q96A08	10.323	0.00622659	0.7984	H2B1A K86be	Uncommon	Standard
HF181116_RN_D3_1.11152.11152.3	GKGGKGLGKGGAKR	13K(42.0105)	3	471.621					P62805	25.044	0.00231206	0.9994	H4 K16ac	Classical	Standard
HF181116_RN_D3_1.11408.11408.4	KSAPSTGGVKKPHR	10K(42.0469)	4	398.741					P84243	16.101	0.0223743	0.9836	H33 K36tr	Classical	Standard
HF181116_RN_D3_1.11947.11947.2	LAHYSKR	6K(72.0211)	2	473.759	LAHYSkR	1	L(0.00)A(0.00)H(0.00)Y(0.00)S(0.00)K(9.12)R(0.00)	K6	Q96A08	9.121	0.012438	0.8673	H2B1A K86la	Uncommon	Standard
HF181116_RN_D3_1.12003.12003.3	KSAPSTGGVKKPHR	1K(59.0450), 10K(42.0469)	3	535.991					P84243	14.109	0.0704287	0.8553	H33 K27me	Classical	Standard
HF181116_RN_D3_1.12119.12119.3	ASPTGGIKKPHR	12R(54.0105)	3	464.934	ASPTGGIKKPHr	1	A(0.00)S(0.00)P(0.00)T(0.00)G(0.00)G(0.00)I(0.00)K(0.00)K(0.00)P(0.00)H(0.00)R(5.01)	R12	P0DPK5	13.617	0.000934868	1	H3Y2 R40mg	Uncommon	Standard
HF181116_RN_D3_1.12148.12148.2	HLQLAVR		2	423.763					Q8IUE6	16.941	0.0024533	0.9932	H2A2B 82-88	Unmodified	Standard
HF181116_RN_D3_1.12813.12813.2	LPHYNKR		2	491.78					P57053	8.102	0.0223615	0.8486	H2BFS 80-86	Unmodified	Standard
HF181116_RN_D3_1.13030.13030.2	DAVTYTEHAKR	10K(42.0105)	2	666.831					P62805	23.433	3.28662e-06	1	H4 K77ac	Classical	Standard
HF181116_RN_D3_1.13130.13130.3	KSAPSTGGVKKPHR		3	532.313					P84243	21.317	0.000624813	1	H33 27-40	Unmodified	Standard
HF181116_RN_D3_1.14051.14051.3	KSAPSTGGVKKPHR	1K(86.0368)	3	542.646	kSAPSTGGVKKPHR	1	K(18.23)S(0.00)A(0.00)P(0.00)S(0.00)T(0.00)G(0.00)G(0.00)V(0.00)K(0.00)K(0.00)P(0.00)H(0.00)R(0.00)	K1	P84243	18.225	0.00658794	0.9616	H33 K27hy	Uncommon	Standard
HF181116_RN_D3_1.14149.14149.3	GKGGKGLGKGGAKR	9K(86.0368), 13K(42.0105)	3	485.29	GKGGKGLGkGGAKR	1	G(0.00)K(0.00)G(0.00)G(0.00)K(12.03)G(0.00)L(0.00)G(0.00)K(14.17)G(0.00)G(0.00)A(0.00)K(0.00)R(0.00)	K9	P62805	14.165	0.021565	0.8158	H4 K12hy	Uncommon	Standard
HF181116_RN_D3_1.14233.14233.3	DAVTYTEHAKR	10K(59.0450)	3	453.904					P62805	9.726	0.00878011	0.9918	H4 K77me	Classical	Standard
HF181116_RN_D3_1.14264.14264.2	GKGGKGLGKGGAKR	14R(54.0105)	2	707.923	GKGGKGLGKGGAKr	1	G(0.00)K(0.00)G(0.00)G(0.00)K(0.00)G(0.00)L(0.00)G(0.00)K(0.00)G(0.00)G(0.00)A(0.00)K(0.00)R(11.90)	R14	P62805	11.896	0.0447713	0.8979	H4 R17mg	Uncommon	Standard
HF181116_RN_D3_1.14275.14275.2	GKGGKGLGKGGAKR	9K(42.0105), 13K(27.9949)	2	715.921	GKGGKGLGKGGAkR	1	G(0.00)K(0.00)G(0.00)G(0.00)K(0.00)G(0.00)L(0.00)G(0.00)K(0.00)G(0.00)G(0.00)A(0.00)K(13.01)R(0.00)	K13	P62805	13.012	0.0418794	0.9089	H4 K12ac	Classical	Standard
HF181116_RN_D3_1.14275.14275.2	GKGGKGLGKGGAKR	9K(42.0105), 13K(27.9949)	2	715.921	GKGGKGLGKGGAkR	1	G(0.00)K(0.00)G(0.00)G(0.00)K(0.00)G(0.00)L(0.00)G(0.00)K(0.00)G(0.00)G(0.00)A(0.00)K(13.01)R(0.00)	K13	P62805	13.012	0.0418794	0.9089	H4 K16fo	Uncommon	Standard
HF181116_RN_D3_1.14286.14286.3	GKGGKGLGKGGAKR	9K(27.9949), 13K(42.0105)	3	477.616	GKGGKGLGkGGAKR	1	G(0.00)K(0.00)G(0.00)G(0.00)K(0.00)G(0.00)L(0.00)G(0.00)K(12.62)G(0.00)G(0.00)A(0.00)K(0.00)R(0.00)	K9	P62805	12.618	0.0525412	0.9225	H4 K12fo	Uncommon	Standard
HF181116_RN_D3_1.14527.14527.2	GKGGKGLGKGGAKR	5K(72.0211)	2	744.447	GKGGkGLGKGGAKR	1	G(0.00)K(0.00)G(0.00)G(0.00)K(18.97)G(0.00)L(0.00)G(0.00)K(0.00)G(0.00)G(0.00)A(0.00)K(0.00)R(0.00)	K5	P62805	18.966	0.0241824	0.9352	H4 K8la	Uncommon	Standard
HF181116_RN_D3_1.14562.14562.2	GKGGKGLGKGGAKR	2K(42.0105), 5K(42.0105), 9K(42.0105), 13K(42.0105)	2	719.91					P62805	36.485	1.7937e-08	1	H4 K5ac	Classical	Standard
HF181116_RN_D3_1.14562.14562.2	GKGGKGLGKGGAKR	2K(42.0105), 5K(42.0105), 9K(42.0105), 13K(42.0105)	2	719.91					P62805	36.485	1.7937e-08	1	H4 K8ac	Classical	Standard
HF181116_RN_D3_1.14733.14733.2	KQLATKVAR		2	557.858					Q16695	14.707	0.000499172	0.9987	H31T 18-26	Unmodified	Standard
HF181116_RN_D3_1.14778.14778.3	ISGLIYEETR		3	397.548					P62805	11.027	0.0738329	0.8679	H4 46-55	Unmodified	Standard
HF181116_RN_D3_1.15193.15193.3	DNIQGITKPAIR		3	445.925					P62805	12.808	0.0470977	0.9366	H4 24-35	Unmodified	Standard
HF181116_RN_D3_1.18657.18657.2	GKGGKGLGKGGAKR	2K(86.0368), 5K(42.0105), 9K(42.0105), 13K(42.0105)	2	741.923	GkGGKGLGKGGAKR	1	G(0.00)K(23.22)G(0.00)G(0.00)K(0.00)G(0.00)L(0.00)G(0.00)K(0.00)G(0.00)G(0.00)A(0.00)K(0.00)R(0.00)	K2	P62805	23.218	0.000661454	0.9536	H4 K5hy	Uncommon	Standard
HF181116_RN_D3_1.18658.18658.3	GKGGKGLGKGGAKR	2K(42.0105), 5K(86.0368), 9K(42.0105), 13K(42.0105)	3	494.951	GKGGkGLGKGGAKR	1	G(0.00)K(0.00)G(0.00)G(0.00)K(20.11)G(0.00)L(0.00)G(0.00)K(0.00)G(0.00)G(0.00)A(0.00)K(0.00)R(0.00)	K5	P62805	20.11	0.00222587	0.9972	H4 K8hy	Uncommon	Standard
HF181116_RN_D3_1.18932.18932.2	KPLATKAAR	1K(104.0262)	2	552.834	kPLATKAAR	1	K(11.63)P(0.00)L(0.00)A(0.00)T(0.00)K(0.00)A(0.00)A(0.00)R(0.00)	K1	P0DPK5	11.634	0.00292752	0.9381	H3Y2 K18be	Uncommon	Standard
HF181116_RN_D3_1.20284.20284.2	DNIQGITKPAIR	8K(42.0105)	2	684.386					P62805	20.56	0.000305492	0.9992	H4 K31ac	Classical	Standard
HF181116_RN_D3_1.22185.22185.2	EIAQEFKTDLR		2	702.875					Q5TEC6	11.081	0.00402485	0.9894	H3PS2 73-83	Unmodified	Standard
HF181130_D3_A.07454.07454.2	AKSKSR	2K(42.0105), 4K(88.0160)	2	408.726	AKSkSR	1	A(0.00)K(0.00)S(0.00)K(11.10)S(0.00)R(0.00)	K4	Q96QV6	11.099	0.0708353	0.8286	H2A1A K13ac	Classical	Standard
HF181130_D3_A.07454.07454.2	AKSKSR	2K(42.0105), 4K(88.0160)	2	408.726	AKSkSR	1	A(0.00)K(0.00)S(0.00)K(11.10)S(0.00)R(0.00)	K4	Q96QV6	11.099	0.0708353	0.8286	H2A1A K15gl	Uncommon	Standard
HF181130_D3_A.09938.09938.3	LAHYSKR	6K(42.0105), 7R(54.0105)	3	324.175	LAHYSKr	1	L(0.00)A(0.00)H(0.00)Y(0.00)S(0.00)K(0.00)R(12.03)	R7	Q96A08	12.026	0.0131371	0.8071	H2B1A K86ac	Classical	Standard
HF181130_D3_A.09938.09938.3	LAHYSKR	6K(42.0105), 7R(54.0105)	3	324.175	LAHYSKr	1	L(0.00)A(0.00)H(0.00)Y(0.00)S(0.00)K(0.00)R(12.03)	R7	Q96A08	12.026	0.0131371	0.8071	H2B1A R87mg	Uncommon	Standard
HF181130_D3_A.11726.11726.2	LAQYSGR	3Q(159.0684)	2	477.246	LAqYSGR	1	L(0.00)A(0.00)Q(6.25)Y(0.00)S(0.00)G(0.00)R(0.00)	Q3	A0A2R8Y619	6.25	0.0649382	0.8336	H2BE1 Q78se	Uncommon	Standard
HF181130_D3_A.12163.12163.3	KSAPSTGGVKKPHR	1K(28.0313), 10K(28.0313), 11K(68.0262)	3	528.647	KSAPSTGGVKkPHR	1	K(0.00)S(0.00)A(0.00)P(0.00)S(0.00)T(0.00)G(0.00)G(0.00)V(0.00)K(0.00)K(32.67)P(0.00)H(0.00)R(0.00)	K11	P84243	32.673	5.09038e-05	1	H33 K37cr	Uncommon	Standard
HF181130_D3_A.13105.13105.2	KKLEGGGER		2	532.304					Q92522	17.462	0.00102212	0.996	H1X 118-126	Unmodified	Standard
HF181130_D3_A.15548.15548.2	GKGGKGLGKGGAKR	9K(28.0313), 13K(68.0262)	2	733.951	GKGGKGLGKGGAkR	1	G(0.00)K(0.00)G(0.00)G(0.00)K(0.00)G(0.00)L(0.00)G(0.00)K(0.00)G(0.00)G(0.00)A(0.00)K(25.34)R(0.00)	K13	P62805	25.338	0.000617306	0.8951	H4 K12di	Classical	Standard
HF181130_D3_A.15548.15548.2	GKGGKGLGKGGAKR	9K(28.0313), 13K(68.0262)	2	733.951	GKGGKGLGKGGAkR	1	G(0.00)K(0.00)G(0.00)G(0.00)K(0.00)G(0.00)L(0.00)G(0.00)K(0.00)G(0.00)G(0.00)A(0.00)K(25.34)R(0.00)	K13	P62805	25.338	0.000617306	0.8951	H4 K16cr	Uncommon	Standard
HF181130_D3_A.15700.15700.2	DAVTYTEHAKR	5Y(79.9663)	2	708.323	DAVTyTEHAKR	1	D(0.00)A(0.00)V(0.00)T(19.42)Y(21.59)T(19.39)E(0.00)H(0.00)A(0.00)K(0.00)R(0.00)	Y5	P62805	21.594	9.47327e-06	1	H4 Y72ph	Uncommon	Standard
HF181130_D3_A.15775.15775.3	GKGGKGLGKGGAKR	13K(104.0262)	3	492.293	GKGGKGLGKGGAkR	1	G(0.00)K(0.00)G(0.00)G(0.00)K(0.00)G(0.00)L(0.00)G(0.00)K(16.73)G(0.00)G(0.00)A(0.00)K(17.91)R(0.00)	K13	P62805	17.907	0.0140686	0.7906	H4 K16be	Uncommon	Standard
HF181130_D3_A.15787.15787.3	GKGGKGLGKGGAKR	14R(39.9949)	3	482.623	GKGGKGLGKGGAKr	1	G(0.00)K(0.00)G(0.00)G(0.00)K(0.00)G(0.00)L(0.00)G(0.00)K(0.00)G(0.00)G(0.00)A(0.00)K(0.00)R(10.79)	R14	P62805	21.911	0.000789315	1	H4 R17g-	Uncommon	Standard
HF181130_D3_A.15816.15816.2	GKGGKGLGKGGAKR	9K(104.0262)	2	737.935	GKGGKGLGkGGAKR	1	G(0.00)K(0.00)G(0.00)G(0.00)K(0.00)G(0.00)L(0.00)G(0.00)K(21.96)G(0.00)G(0.00)A(0.00)K(20.12)R(0.00)	K9	P62805	21.959	0.000242801	0.9954	H4 K12be	Uncommon	Standard
HF181130_D3_A.15969.15969.2	DAVTYTEHAKR	4T(79.9663)	2	708.323	DAVtYTEHAKR	1	D(0.00)A(0.00)V(0.00)T(19.09)Y(18.22)T(16.00)E(0.00)H(0.00)A(0.00)K(0.00)R(0.00)	T4	P62805	25.006	1.32892e-06	1	H4 T71ph	Uncommon	Standard
HF181130_D3_A.16347.16347.3	GKGGKGLGKGGAKR	9K(72.0211)	3	478.288	GKGGKGLGkGGAKR	1	G(0.00)K(0.00)G(0.00)G(0.00)K(19.19)G(0.00)L(0.00)G(0.00)K(20.76)G(0.00)G(0.00)A(0.00)K(0.00)R(0.00)	K9	P62805	20.763	0.0002718	1	H4 K12la	Uncommon	Standard
HF181130_D3_A.16356.16356.4	GKGGKGLGKGGAKR	5K(42.0105), 9K(86.0004)	4	372.965	GKGGKGLGkGGAKR	1	G(0.00)K(0.00)G(0.00)G(0.00)K(0.00)G(0.00)L(0.00)G(0.00)K(21.51)G(0.00)G(0.00)A(0.00)K(0.00)R(0.00)	K9	P62805	21.508	0.0177011	0.9533	H4 K12ma	Uncommon	Standard
HF181130_D3_A.16449.16449.2	DAVTYTEHAKR	11R(39.9949)	2	688.338	DAVTYTEHAKr	1	D(0.00)A(0.00)V(0.00)T(0.00)Y(0.00)T(0.00)E(0.00)H(0.00)A(0.00)K(0.00)R(18.99)	R11	P62805	18.986	0.000755962	0.862	H4 R78g-	Uncommon	Standard
HF181130_D3_A.16840.16840.2	KQLATKVAR	6K(42.0105)	2	556.349					Q16695	18.655	0.000514339	0.9944	H31T K23ac	Classical	Standard
HF181130_D3_A.17044.17044.2	GKGGKGLGKGGAKR	9K(59.0450), 13K(42.0105)	2	731.446					P62805	31.379	0.000190656	0.9772	H4 K12me	Classical	Standard
HF181130_D3_A.17442.17442.2	DAVTYTEHAKR	10K(28.0313), 11R(80.0262)	2	699.854	DAVTYTEHAKr	1	D(0.00)A(0.00)V(0.00)T(0.00)Y(0.00)T(0.00)E(0.00)H(0.00)A(0.00)K(0.00)R(19.19)	R11	P62805	19.185	0.00119881	0.9101	H4 K77di	Classical	Standard
HF181130_D3_A.17442.17442.2	DAVTYTEHAKR	10K(28.0313), 11R(80.0262)	2	699.854	DAVTYTEHAKr	1	D(0.00)A(0.00)V(0.00)T(0.00)Y(0.00)T(0.00)E(0.00)H(0.00)A(0.00)K(0.00)R(19.19)	R11	P62805	19.185	0.00119881	0.9101	H4 R78ar	Uncommon	Standard
HF181130_D3_A.20242.20242.2	GKGGKGLGKGGAKR	2K(72.0211)	2	744.447	GkGGKGLGKGGAKR	1	G(0.00)K(23.84)G(0.00)G(0.00)K(0.00)G(0.00)L(0.00)G(0.00)K(0.00)G(0.00)G(0.00)A(0.00)K(0.00)R(0.00)	K2	P62805	23.84	0.000260016	0.9916	H4 K5la	Uncommon	Standard
HF181130_D3_A.21916.21916.2	DNIQGITKPAIR	8K(27.9949)	2	677.378	DNIQGITkPAIR	1	D(0.00)N(0.00)I(0.00)Q(0.00)G(0.00)I(0.00)T(20.68)K(22.80)P(0.00)A(0.00)I(0.00)R(0.00)	K8	P62805	22.797	0.000149882	0.9992	H4 K31fo	Uncommon	Standard
HF181130_D3_A.24648.24648.2	ISGLIYEETR	2S(79.9663)	2	630.797	IsGLIYEETR	1	I(0.00)S(12.07)G(0.00)L(0.00)I(0.00)Y(9.11)E(0.00)E(0.00)T(6.29)R(0.00)	S2	P62805	17.661	9.11486e-05	0.9975	H4 S47ph	Uncommon	Standard
HF181130_D3_A.24654.24654.2	ISGLIYEETR	10R(80.0262)	2	630.827	ISGLIYEETr	1	I(0.00)S(0.00)G(0.00)L(0.00)I(0.00)Y(0.00)E(0.00)E(0.00)T(0.00)R(5.00)	R10	P62805	15.725	0.000277811	0.9931	H4 R55ar	Uncommon	Standard
HF181130_D3_A.24846.24846.2	DNIQGITKPAIR	7T(79.9663)	2	730.882	DNIQGItKPAIR	1	D(0.00)N(0.00)I(0.00)Q(0.00)G(0.00)I(0.00)T(15.20)K(0.00)P(0.00)A(0.00)I(0.00)R(0.00)	T7	P62805	15.199	0.00668729	0.9829	H4 T30ph	Uncommon	Standard
HF181130_D3_A.26805.26805.3	LLLPGKMGKLAEAQGTNAALR		3	751.436					P0C1H6	12.922	0.0139476	0.7968	H2BFM 122-142	Unmodified	Standard
HF181130_D3_A.26993.26993.3	KTVTAMDVVYALKR		3	562.324					P62805	18.375	0.00604296	0.9848	H4 79-92	Unmodified	Standard
HF181130_D3_A.27044.27044.2	KTVTAMDVVYALKR	1K(42.0469)	2	841.491					P62805	15.656	0.00914113	0.7824	H4 K79tr	Classical	Standard
HF181130_D3_A.27639.27639.2	KTVTAMAVVYVLKR	10Y(79.9663), 13K(42.0469)	2	878.499	KTVTAMAVVyVLKR	1	K(0.00)T(3.59)V(0.00)T(7.96)A(0.00)M(0.00)A(0.00)V(0.00)V(0.00)Y(12.22)V(0.00)L(0.00)K(0.00)R(0.00)	Y10	Q99525	12.223	0.0431694	0.9068	H4G Y88ph	Uncommon	Standard
HF181130_D3_A.27639.27639.2	KTVTAMAVVYVLKR	10Y(79.9663), 13K(42.0469)	2	878.499	KTVTAMAVVyVLKR	1	K(0.00)T(3.59)V(0.00)T(7.96)A(0.00)M(0.00)A(0.00)V(0.00)V(0.00)Y(12.22)V(0.00)L(0.00)K(0.00)R(0.00)	Y10	Q99525	12.223	0.0431694	0.9068	H4G K91tr	Classical	Standard
HF181130_D3_A.30189.30189.3	KATGPPVSELITKAVAASKER		3	763.444					P16401	32.341	6.1624e-07	1	H15 36-56	Unmodified	Standard
HF181130_D3_A.30921.30921.2	KTVTAMDVVYALKR	1K(28.0313), 14R(80.0262)	2	874.496	KTVTAMDVVYALKr	1	K(0.00)T(0.00)V(0.00)T(0.00)A(0.00)M(0.00)D(0.00)V(0.00)V(0.00)Y(0.00)A(0.00)L(0.00)K(0.00)R(2.60)	R14	P62805	15.985	0.0134509	0.971	H4 K79di	Classical	Standard
HF181130_D3_A.30921.30921.2	KTVTAMDVVYALKR	1K(28.0313), 14R(80.0262)	2	874.496	KTVTAMDVVYALKr	1	K(0.00)T(0.00)V(0.00)T(0.00)A(0.00)M(0.00)D(0.00)V(0.00)V(0.00)Y(0.00)A(0.00)L(0.00)K(0.00)R(2.60)	R14	P62805	15.985	0.0134509	0.971	H4 R92ar	Uncommon	Standard
HF181130_D3_B.06826.06826.2	AKSKSR	4K(59.0450)	2	395.75					Q96QV6	9.403	0.0105743	0.9732	H2A1A K15me	Classical	Standard
HF181130_D3_B.10196.10196.2	KSAGAAKR	1K(42.0105)	2	438.26					P10412	17.237	0.0206895	0.9406	H14 K25ac	Classical	Standard
HF181130_D3_B.12024.12024.4	KSAPSTGGVKKPHR	1K(28.0313), 5S(79.9663), 11K(28.0313)	4	410.979	KSAPsTGGVKKPHR	1	K(0.00)S(13.28)A(0.00)P(0.00)S(15.11)T(13.34)G(0.00)G(0.00)V(0.00)K(0.00)K(0.00)P(0.00)H(0.00)R(0.00)	S5	P84243	15.113	0.0702668	0.9312	H33 S31ph	Uncommon	Standard
HF181130_D3_B.12135.12135.4	KSAPSTGGVKKPHR	1K(28.0313), 10K(68.0262), 11K(28.0313)	4	396.737	KSAPSTGGVkKPHR	1	K(0.00)S(0.00)A(0.00)P(0.00)S(0.00)T(0.00)G(0.00)G(0.00)V(0.00)K(23.05)K(0.00)P(0.00)H(0.00)R(0.00)	K10	P84243	23.047	0.000729877	1	H33 K36cr	Uncommon	Standard
HF181130_D3_B.13189.13189.3	KSAPSTGGVKKPHR	1K(42.0469), 2S(79.9663)	3	557.974	KsAPSTGGVKKPHR	1	K(0.00)S(22.10)A(0.00)P(0.00)S(20.59)T(18.36)G(0.00)G(0.00)V(0.00)K(0.00)K(0.00)P(0.00)H(0.00)R(0.00)	S2	P84243	22.102	0.000707132	1	H33 S28ph	Uncommon	Standard
HF181130_D3_B.13448.13448.2	ASPTGGIKKPHR	8K(42.0469), 9K(104.0262)	2	697.899	ASPTGGIKkPHR	1	A(0.00)S(0.00)P(0.00)T(0.00)G(0.00)G(0.00)I(0.00)K(0.00)K(13.68)P(0.00)H(0.00)R(0.00)	K9	P0DPK5	13.682	0.000900534	0.944	H3Y2 K36tr	Classical	Standard
HF181130_D3_B.13448.13448.2	ASPTGGIKKPHR	8K(42.0469), 9K(104.0262)	2	697.899	ASPTGGIKkPHR	1	A(0.00)S(0.00)P(0.00)T(0.00)G(0.00)G(0.00)I(0.00)K(0.00)K(13.68)P(0.00)H(0.00)R(0.00)	K9	P0DPK5	13.682	0.000900534	0.944	H3Y2 K37be	Uncommon	Standard
HF181130_D3_B.14563.14563.3	KSAPSTGGVKKPHR	1K(42.0105)	3	527.971					P84243	26.086	0.00126911	0.9998	H33 K27ac	Classical	Standard
HF181130_D3_B.15526.15526.3	GKGGKGLGKGGAKR	13K(114.0429)	3	492.296	GKGGKGLGKGGAkR	1	G(0.00)K(0.00)G(0.00)G(0.00)K(0.00)G(0.00)L(0.00)G(0.00)K(17.50)G(0.00)G(0.00)A(0.00)K(18.95)R(0.00)	K13	P62805	18.946	0.0137562	0.8739	H4 K16gl	Uncommon	Standard
HF181130_D3_B.15914.15914.2	GKGGKGLGKGGAKR	5K(27.9949), 13K(42.0105)	2	720.925	GKGGkGLGKGGAKR	1	G(0.00)K(0.00)G(0.00)G(0.00)K(28.31)G(0.00)L(0.00)G(0.00)K(0.00)G(0.00)G(0.00)A(0.00)K(0.00)R(0.00)	K5	P62805	28.309	6.27697e-05	1	H4 K8fo	Uncommon	Standard
HF181130_D3_B.18153.18153.2	GKGGKGLGKGGAKR	9K(42.0469), 14R(80.0262)	2	741.955	GKGGKGLGKGGAKr	1	G(0.00)K(0.00)G(0.00)G(0.00)K(0.00)G(0.00)L(0.00)G(0.00)K(0.00)G(0.00)G(0.00)A(0.00)K(0.00)R(21.37)	R14	P62805	21.368	0.00107895	0.8112	H4 K12tr	Classical	Standard
HF181130_D3_B.18153.18153.2	GKGGKGLGKGGAKR	9K(42.0469), 14R(80.0262)	2	741.955	GKGGKGLGKGGAKr	1	G(0.00)K(0.00)G(0.00)G(0.00)K(0.00)G(0.00)L(0.00)G(0.00)K(0.00)G(0.00)G(0.00)A(0.00)K(0.00)R(21.37)	R14	P62805	21.368	0.00107895	0.8112	H4 R17ar	Uncommon	Standard
HF181130_D3_B.20403.20403.2	GKGGKGLGKGGAKR	2K(108.0211)	2	762.447	GkGGKGLGKGGAKR	1	G(0.00)K(25.80)G(0.00)G(0.00)K(0.00)G(0.00)L(0.00)G(0.00)K(0.00)G(0.00)G(0.00)A(0.00)K(0.00)R(0.00)	K2	P62805	25.8	0.000266073	0.9903	H4 K5py	Uncommon	Standard
HF181130_D3_B.21163.21163.2	DNIQGITKPAIR	8K(68.0262)	2	697.394	DNIQGITkPAIR	1	D(0.00)N(0.00)I(0.00)Q(0.00)G(0.00)I(0.00)T(0.00)K(21.57)P(0.00)A(0.00)I(0.00)R(0.00)	K8	P62805	21.57	0.000170805	0.9538	H4 K31cr	Uncommon	Standard
HF181130_D3_B.24051.24051.2	EIAQEFKTDLR	7K(59.0450)	2	704.879					Q5TEC6	16.56	0.00305492	0.9842	H3PS2 K79me	Classical	Standard
HF181130_D3_B.25107.25107.2	KTVTAMAVVYVLKR	13K(86.0004)	2	855.489	KTVTAMAVVYVLkR	1	K(0.00)T(0.00)V(0.00)T(0.00)A(0.00)M(0.00)A(0.00)V(0.00)V(0.00)Y(0.00)V(0.00)L(0.00)K(19.62)R(0.00)	K13	Q99525	19.622	0.00152276	0.9536	H4G K91ma	Uncommon	Standard
HF181116_RN_D3_1.03629.03629.2	TGGKAR		2	322.693					P16104	12.714	0.0279576	0.9393	H2AX 6-11	Unmodified	Tryptic peptides
HF181116_RN_D3_1.03817.03817.2	RGGVKR		2	359.231					P62805	8.463	0.0181656	0.9584	H4 40-45	Unmodified	Tryptic peptides
HF181116_RN_D3_1.06320.06320.2	KSAPSTGGVK	1K(28.0313)	2	480.28					P84243	27.398	3.15109e-06	1	H33 K27di	Classical	Tryptic peptides
HF181116_RN_D3_1.06359.06359.2	GKGGKGLGK		2	423.765					P62805	16.818	0.0246953	0.948	H4 4-12	Unmodified	Tryptic peptides
HF181116_RN_D3_1.06369.06369.3	KGHYAER		3	305.83					P16104	15.528	0.0055335	0.9968	H2AX 36-42	Unmodified	Tryptic peptides
HF181116_RN_D3_1.08606.08606.2	TKAVSR		2	358.722					P0C0S5	11.622	0.0524204	0.905	H2AZ 14-19	Unmodified	Tryptic peptides
HF181116_RN_D3_1.08845.08845.2	GKTGGKAR		2	437.766					P16104	14.555	0.00968835	0.9771	H2AX 4-11	Unmodified	Tryptic peptides
HF181116_RN_D3_1.08881.08881.2	GKTGGKAR	2K(42.0105), 6K(42.0105)	2	429.743					P16104	14.678	0.028543	0.8936	H2AX K5ac	Classical	Tryptic peptides
HF181116_RN_D3_1.08881.08881.2	GKTGGKAR	2K(42.0105), 6K(42.0105)	2	429.743					P16104	14.678	0.028543	0.8936	H2AX K9ac	Classical	Tryptic peptides
HF181116_RN_D3_1.09183.09183.2	KSAGAAKR		2	439.77					P10412	16.647	0.00918862	0.9951	H14 25-32	Unmodified	Tryptic peptides
HF181116_RN_D3_1.09326.09326.2	GGKGLGK		2	331.207					P62805	16.635	0.00925231	0.9865	H4 6-12	Unmodified	Tryptic peptides
HF181116_RN_D3_1.09653.09653.3	DAVTYTEHAKR		3	434.222					P62805	19.391	0.00149632	0.9967	H4 68-78	Unmodified	Tryptic peptides
HF181116_RN_D3_1.10747.10747.3	KSAPSTGGVKKPHR	1K(42.0469)	3	531.319					P84243	23.795	0.00169505	0.987	H33 K27tr	Classical	Tryptic peptides
HF181116_RN_D3_1.10840.10840.2	KSAPSTGGVK		2	488.779					P84243	13.103	0.134773	0.8399	H33 27-36	Unmodified	Tryptic peptides
HF181116_RN_D3_1.11116.11116.3	KSAPSTGGVKKPHR	1K(42.0469), 10K(59.0450)	3	535.991					P84243	16.641	0.0291575	0.9527	H33 K36me	Classical	Tryptic peptides
HF181116_RN_D3_1.11284.11284.2	DAVTYTEHAK		2	590.29					P62805	12.56	0.171791	0.8319	H4 68-77	Unmodified	Tryptic peptides
HF181116_RN_D3_1.11765.11765.2	GLGKGGAKR	8K(42.0105)	2	465.782					P62805	16.042	0.0130167	0.9802	H4 K16ac	Classical	Tryptic peptides
HF181116_RN_D3_1.12148.12148.2	HLQLAVR		2	423.763					Q8IUE6	16.941	0.0024533	0.9973	H2A2B 82-88	Unmodified	Tryptic peptides
HF181116_RN_D3_1.12234.12234.4	KSAPSTGGVKKPHR	1K(59.0450)	4	395.986					P84243	15.467	1.05843e-08	1	H33 K27me	Classical	Tryptic peptides
HF181116_RN_D3_1.12604.12604.4	KSAPSTGGVKKPHR	1K(59.0450), 10K(28.0313)	4	407.496					P84243	13.245	0.0916994	0.8424	H33 K36di	Classical	Tryptic peptides
HF181116_RN_D3_1.12808.12808.2	LPHYNKR		2	486.776					P57053	10.238	0.116279	0.8615	H2BFS 80-86	Unmodified	Tryptic peptides
HF181116_RN_D3_1.13030.13030.2	DAVTYTEHAKR	10K(42.0105)	2	666.831					P62805	23.433	0.00103932	0.9965	H4 K77ac	Classical	Tryptic peptides
HF181116_RN_D3_1.13130.13130.3	KSAPSTGGVKKPHR		3	532.313					P84243	22.588	0.00351338	0.9581	H33 27-40	Unmodified	Tryptic peptides
HF181116_RN_D3_1.13386.13386.2	GGKGLGKGGAKR		2	615.879					P62805	17.357	0.0034336	0.9908	H4 6-17	Unmodified	Tryptic peptides
HF181116_RN_D3_1.14733.14733.2	KQLATKVAR		2	557.858					Q16695	14.707	0.00887667	0.9849	H31T 18-26	Unmodified	Tryptic peptides
HF181116_RN_D3_1.14778.14778.3	ISGLIYEETR		3	397.548					P62805	11.027	0.131296	0.8958	H4 46-55	Unmodified	Tryptic peptides
HF181116_RN_D3_1.15315.15315.2	DAVTYTEHAKR	10K(28.0313)	2	682.356					P62805	12.233	0.0368765	0.9551	H4 K77di	Classical	Tryptic peptides
HF181116_RN_D3_1.15934.15934.2	TENSTSAPAAKPKR		2	796.933					P07305	17.828	0.0465586	0.9034	H10 1-14	Unmodified	Tryptic peptides
HF181116_RN_D3_1.16781.16781.3	DNIQGITKPAIR		3	460.935					P62805	13.177	0.0363995	0.9458	H4 24-35	Unmodified	Tryptic peptides
HF181116_RN_D3_1.18158.18158.2	RISGLIYEETR	1R(80.0262)	2	708.878	rISGLIYEETR	1	R(13.22)I(0.00)S(0.00)G(0.00)L(0.00)I(0.00)Y(0.00)E(0.00)E(0.00)T(0.00)R(0.00)	R1	P62805	13.218	0.0271508	0.9772	H4 R45ar	Uncommon	Tryptic peptides
HF181116_RN_D3_1.20284.20284.2	DNIQGITKPAIR	8K(42.0105)	2	684.386					P62805	20.56	5.87541e-06	1	H4 K31ac	Classical	Tryptic peptides
HF181116_RN_D3_1.21136.21136.2	VFLENVIR		2	500.297					P62805	14.578	0.00956093	0.9953	H4 60-67	Unmodified	Tryptic peptides
HF181130_D3_A.05767.05767.2	KATGAATPKK	10K(108.0211)	2	585.835	KATGAATPKk	1	K(0.00)A(0.00)T(0.00)G(0.00)A(0.00)A(0.00)T(0.00)P(0.00)K(0.00)K(10.64)	K10	P10412	10.64	0.0922571	0.9327	H14 K148py	Uncommon	Tryptic peptides
HF181130_D3_A.07454.07454.2	AKSKSR	2K(42.0105), 4K(88.0160)	2	408.726	AKSkSR	1	A(0.00)K(0.00)S(0.00)K(11.10)S(0.00)R(0.00)	K4	Q96QV6	11.099	0.0708353	0.8482	H2A1A K13ac	Classical	Tryptic peptides
HF181130_D3_A.07454.07454.2	AKSKSR	2K(42.0105), 4K(88.0160)	2	408.726	AKSkSR	1	A(0.00)K(0.00)S(0.00)K(11.10)S(0.00)R(0.00)	K4	Q96QV6	11.099	0.0708353	0.8482	H2A1A K15gl	Uncommon	Tryptic peptides
HF181130_D3_A.08117.08117.2	AAGAGAAKR		2	409.24					P16401	14.582	0.0169629	0.9884	H15 27-35	Unmodified	Tryptic peptides
HF181130_D3_A.10594.10594.4	KSAPSTGGVKKPHR	1K(28.0313), 10K(42.0469)	4	394.491					P84243	22.655	0.100523	0.8918	H33 K36tr	Classical	Tryptic peptides
HF181130_D3_A.11271.11271.4	KSAPSTGGVKKPHR	1K(28.0313), 6T(79.9663), 10K(28.0313)	4	399.472	KSAPStGGVKKPHR	1	K(0.00)S(0.00)A(0.00)P(0.00)S(0.00)T(18.84)G(0.00)G(0.00)V(0.00)K(0.00)K(0.00)P(0.00)H(0.00)R(0.00)	T6	P84243	18.835	0.00805702	0.8989	H33 T32ph	Uncommon	Tryptic peptides
HF181130_D3_A.11664.11664.2	LAHYSKR		2	482.778					Q96A08	15.925	0.00782979	0.9871	H2B1A 81-87	Unmodified	Tryptic peptides
HF181130_D3_A.12163.12163.3	KSAPSTGGVKKPHR	1K(28.0313), 10K(28.0313), 11K(68.0262)	3	528.647	KSAPSTGGVKkPHR	1	K(0.00)S(0.00)A(0.00)P(0.00)S(0.00)T(0.00)G(0.00)G(0.00)V(0.00)K(0.00)K(32.67)P(0.00)H(0.00)R(0.00)	K11	P84243	32.673	3.87828e-05	1	H33 K37cr	Uncommon	Tryptic peptides
HF181130_D3_A.12174.12174.2	AKTKAVSR		2	475.799					P0C0S5	16.104	0.0706317	0.8682	H2AZ 12-19	Unmodified	Tryptic peptides
HF181130_D3_A.12256.12256.2	AINKAQKK		2	495.814					Q99879	16.757	0.017908	0.9629	H2B1M 17-24	Unmodified	Tryptic peptides
HF181130_D3_A.12352.12352.2	SAGAAKR		2	375.722					P10412	19.085	0.0040156	0.9961	H14 26-32	Unmodified	Tryptic peptides
HF181130_D3_A.12501.12501.2	KPAATRKSSK	7K(27.9949)	2	585.831	KPAATRkSSK	1	K(0.00)P(0.00)A(0.00)A(0.00)T(11.52)R(0.00)K(13.28)S(7.76)S(6.41)K(6.72)	K7	Q02539	13.282	0.00544431	0.9326	H11 K163fo	Uncommon	Tryptic peptides
HF181130_D3_A.12640.12640.2	KAINKAQK		2	495.814					Q99879	21.987	5.69982e-05	0.9999	H2B1M 16-23	Unmodified	Tryptic peptides
HF181130_D3_A.12736.12736.3	DAVTYTEHAKRK		3	488.594					P62805	23.793	3.53644e-05	1	H4 68-79	Unmodified	Tryptic peptides
HF181130_D3_A.13039.13039.2	KAITKAQK		2	489.317					P33778	20.247	0.00853458	0.9789	H2B1B 16-23	Unmodified	Tryptic peptides
HF181130_D3_A.13105.13105.2	KKLEGGGER		2	532.304					Q92522	17.462	0.00971296	0.9688	H1X 118-126	Unmodified	Tryptic peptides
HF181130_D3_A.13183.13183.2	GLGKGGAKR		2	467.291					P62805	16.391	0.0336705	0.9274	H4 9-17	Unmodified	Tryptic peptides
HF181130_D3_A.13485.13485.3	SAPSTGGVKKPHR		3	471.269					P84243	19.664	6.92346e-05	1	H33 28-40	Unmodified	Tryptic peptides
HF181130_D3_A.14183.14183.2	KAGATAGKR	1K(132.0575)	2	523.807	kAGATAGKR	1	K(12.68)A(0.00)G(0.00)A(0.00)T(0.00)A(0.00)G(0.00)K(0.00)R(0.00)	K1	P16402	12.681	0.109211	0.8875	H13 K25n-	Uncommon	Tryptic peptides
HF181130_D3_A.14314.14314.3	IAGEASRLPHYNKR	13K(27.9949)	3	541.29	IAGEASRLPHYNkR	1	I(0.00)A(0.00)G(0.00)E(0.00)A(0.00)S(0.00)R(0.00)L(0.00)P(0.00)H(0.00)Y(0.00)N(0.00)K(20.51)R(0.00)	K13	P57053	20.513	0.0030521	0.9812	H2BFS K85fo	Uncommon	Tryptic peptides
HF181130_D3_A.15700.15700.2	DAVTYTEHAKR	5Y(79.9663)	2	708.323	DAVTyTEHAKR	1	D(0.00)A(0.00)V(0.00)T(19.42)Y(21.59)T(19.39)E(0.00)H(0.00)A(0.00)K(0.00)R(0.00)	Y5	P62805	21.594	0.00299571	0.9963	H4 Y72ph	Uncommon	Tryptic peptides
HF181130_D3_A.15909.15909.3	VARKSAPATGGVKK	13K(59.0450), 14K(27.9949)	3	486.294	VARKSAPATGGVKk	1	V(0.00)A(0.00)R(0.00)K(3.01)S(1.54)A(0.00)P(0.00)A(0.00)T(1.54)G(0.00)G(0.00)V(0.00)K(0.00)K(10.67)	K14	Q16695	10.668	0.0595275	0.8395	H31T K36me	Classical	Tryptic peptides
HF181130_D3_A.15909.15909.3	VARKSAPATGGVKK	13K(59.0450), 14K(27.9949)	3	486.294	VARKSAPATGGVKk	1	V(0.00)A(0.00)R(0.00)K(3.01)S(1.54)A(0.00)P(0.00)A(0.00)T(1.54)G(0.00)G(0.00)V(0.00)K(0.00)K(10.67)	K14	Q16695	10.668	0.0595275	0.8395	H31T K37fo	Uncommon	Tryptic peptides
HF181130_D3_A.15969.15969.2	DAVTYTEHAKR	4T(79.9663)	2	708.323	DAVtYTEHAKR	1	D(0.00)A(0.00)V(0.00)T(19.09)Y(18.22)T(16.00)E(0.00)H(0.00)A(0.00)K(0.00)R(0.00)	T4	P62805	25.006	0.000132892	0.9913	H4 T71ph	Uncommon	Tryptic peptides
HF181130_D3_A.16007.16007.2	DAVTYTEHAKR	10K(59.0450)	2	675.348					P62805	17.522	0.0168181	0.9917	H4 K77me	Classical	Tryptic peptides
HF181130_D3_A.16061.16061.2	VARKSAPATGGVKK	4K(59.0450), 13K(59.0450), 14K(27.9949)	2	754.459	VARKSAPATGGVKk	1	V(0.00)A(0.00)R(0.00)K(0.00)S(0.00)A(0.00)P(0.00)A(0.00)T(0.00)G(0.00)G(0.00)V(0.00)K(0.00)K(14.10)	K14	Q16695	14.098	0.060944	0.8894	H31T K27me	Classical	Tryptic peptides
HF181130_D3_A.16449.16449.2	DAVTYTEHAKR	11R(39.9949)	2	688.338	DAVTYTEHAKr	1	D(0.00)A(0.00)V(0.00)T(0.00)Y(0.00)T(0.00)E(0.00)H(0.00)A(0.00)K(0.00)R(18.99)	R11	P62805	18.986	4.49289e-05	0.9993	H4 R78g-	Uncommon	Tryptic peptides
HF181130_D3_A.16840.16840.2	KQLATKVAR	6K(42.0105)	2	556.349					Q16695	18.655	1.87758e-05	1	H31T K23ac	Classical	Tryptic peptides
HF181130_D3_A.16881.16881.2	LSKKVIPKSTR	3K(59.0450), 4K(108.0211)	2	725.948	LSKkVIPKSTR	1	L(0.00)S(0.00)K(0.00)K(11.80)V(0.00)I(0.00)P(0.00)K(0.00)S(0.00)T(0.00)R(0.00)	K4	P22492	11.801	0.0546304	0.8949	H1T K112me	Classical	Tryptic peptides
HF181130_D3_A.16881.16881.2	LSKKVIPKSTR	3K(59.0450), 4K(108.0211)	2	725.948	LSKkVIPKSTR	1	L(0.00)S(0.00)K(0.00)K(11.80)V(0.00)I(0.00)P(0.00)K(0.00)S(0.00)T(0.00)R(0.00)	K4	P22492	11.801	0.0546304	0.8949	H1T K113py	Uncommon	Tryptic peptides
HF181130_D3_A.16995.16995.2	LSKKVIPKSTR	3K(108.0211), 4K(59.0450)	2	725.948	LSkKVIPKSTR	1	L(0.00)S(0.00)K(15.12)K(0.00)V(0.00)I(0.00)P(0.00)K(0.00)S(0.00)T(0.00)R(0.00)	K3	P22492	15.122	0.0130662	0.9811	H1T K112py	Uncommon	Tryptic peptides
HF181130_D3_A.16995.16995.2	LSKKVIPKSTR	3K(108.0211), 4K(59.0450)	2	725.948	LSkKVIPKSTR	1	L(0.00)S(0.00)K(15.12)K(0.00)V(0.00)I(0.00)P(0.00)K(0.00)S(0.00)T(0.00)R(0.00)	K3	P22492	15.122	0.0130662	0.9811	H1T K113me	Classical	Tryptic peptides
HF181130_D3_A.17376.17376.3	DNIQGITKPAIRR		3	514.293					P62805	17.355	0.00214541	0.9604	H4 24-36	Unmodified	Tryptic peptides
HF181130_D3_A.17442.17442.2	DAVTYTEHAKR	10K(28.0313), 11R(80.0262)	2	699.854	DAVTYTEHAKr	1	D(0.00)A(0.00)V(0.00)T(0.00)Y(0.00)T(0.00)E(0.00)H(0.00)A(0.00)K(0.00)R(19.19)	R11	P62805	19.185	0.000370077	0.9792	H4 R78ar	Uncommon	Tryptic peptides
HF181130_D3_A.17765.17765.3	RISGLIYEETR		3	449.582					P62805	16.342	0.0109522	0.9895	H4 45-55	Unmodified	Tryptic peptides
HF181130_D3_A.18884.18884.2	ATIAGGEKR	8K(42.0469)	2	477.784					Q71UI9-2	12.56	0.019455	0.9186	H2AV K109tr	Classical	Tryptic peptides
HF181130_D3_A.18962.18962.2	ATKKAAGAGAAKR		2	690.921					P16401	22.868	0.00795369	0.9714	H15 23-35	Unmodified	Tryptic peptides
HF181130_D3_A.19444.19444.3	KVLRDNIQGITKPAIR	1K(28.0313)	3	632.392					P62805	20.077	5.83427e-06	1	H4 K20di	Classical	Tryptic peptides
HF181130_D3_A.19508.19508.3	PDPSKSAPAPKK	5K(162.0528)	3	465.252	PDPSkSAPAPKK	1	P(0.00)D(0.00)P(0.00)S(0.00)K(16.09)S(0.00)A(0.00)P(0.00)A(0.00)P(0.00)K(0.00)K(0.00)	K5	Q8N257	16.091	0.010378	0.9765	H2B3B K5he	Uncommon	Tryptic peptides
HF181130_D3_A.19583.19583.2	KAGATAGKR	1K(42.0105)	2	485.773					P16402	16.896	0.0485668	0.8969	H13 K25ac	Classical	Tryptic peptides
HF181130_D3_A.20008.20008.2	RILGLIYEETR	7Y(79.9663)	2	726.878	RILGLIyEETR	1	R(0.00)I(0.00)L(0.00)G(0.00)L(0.00)I(0.00)Y(7.19)E(0.00)E(0.00)T(2.52)R(0.00)	Y7	Q99525	16.296	0.0675096	0.9397	H4G Y51ph	Uncommon	Tryptic peptides
HF181130_D3_A.20108.20108.2	RISGLIYEETR	3S(79.9663)	2	718.856	RIsGLIYEETR	1	R(0.00)I(0.00)S(14.76)G(0.00)L(0.00)I(0.00)Y(5.77)E(0.00)E(0.00)T(0.57)R(0.00)	S3	P62805	17.132	0.0111938	0.9522	H4 S47ph	Uncommon	Tryptic peptides
HF181130_D3_A.20138.20138.2	RISGLIYEETR	1R(54.0105)	2	695.87	rISGLIYEETR	1	R(15.35)I(0.00)S(0.00)G(0.00)L(0.00)I(0.00)Y(0.00)E(0.00)E(0.00)T(0.00)R(0.00)	R1	P62805	15.348	0.0653239	0.9578	H4 R45mg	Uncommon	Tryptic peptides
HF181130_D3_A.20147.20147.2	PEPTKSAPAPKK		2	670.888					P58876	16.104	0.0097335	0.8818	H2B1D 1-12	Unmodified	Tryptic peptides
HF181130_D3_A.20229.20229.2	GLGKGGAKRHRK	8K(28.0313), 12K(72.0211)	2	715.438	GLGKGGAKRHRk	1	G(0.00)L(0.00)G(0.00)K(0.00)G(0.00)G(0.00)A(0.00)K(0.00)R(0.00)H(0.00)R(0.00)K(19.23)	K12	P62805	19.225	0.000131754	0.9781	H4 K16di	Classical	Tryptic peptides
HF181130_D3_A.20229.20229.2	GLGKGGAKRHRK	8K(28.0313), 12K(72.0211)	2	715.438	GLGKGGAKRHRk	1	G(0.00)L(0.00)G(0.00)K(0.00)G(0.00)G(0.00)A(0.00)K(0.00)R(0.00)H(0.00)R(0.00)K(19.23)	K12	P62805	19.225	0.000131754	0.9781	H4 K20la	Uncommon	Tryptic peptides
HF181130_D3_A.20603.20603.2	QGRTLYGFGG		2	550.782					P62805	14.166	0.0215526	0.8978	H4 93-102	Unmodified	Tryptic peptides
HF181130_D3_A.20704.20704.2	KAGATAGKRK	1K(42.0105), 9R(39.9949)	2	609.843	KAGATAGKrK	1	K(0.00)A(0.00)G(0.00)A(0.00)T(0.00)A(0.00)G(0.00)K(0.00)R(17.91)K(0.00)	R9	P16402	17.913	0.00378459	0.9828	H13 R33g-	Uncommon	Tryptic peptides
HF181130_D3_A.21645.21645.2	RISGLIYEETR	1R(144.0422)	2	763.4	rISGLIYEETR	1	R(22.26)I(0.00)S(0.00)G(0.00)L(0.00)I(0.00)Y(0.00)E(0.00)E(0.00)T(0.00)R(0.00)	R1	P62805	22.258	0.000686146	0.9928	H4 R45te	Uncommon	Tryptic peptides
HF181130_D3_A.21720.21720.3	KVLRDNIQGITKPAIR		3	638.058					P62805	26.236	8.01722e-05	0.9999	H4 20-35	Unmodified	Tryptic peptides
HF181130_D3_A.21847.21847.2	DNIQGITKPAIR	8K(88.0160)	2	729.903	DNIQGITkPAIR	1	D(0.00)N(0.00)I(0.00)Q(0.00)G(0.00)I(0.00)T(0.00)K(11.42)P(0.00)A(0.00)I(0.00)R(0.00)	K8	P62805	16.747	0.0122374	0.8717	H4 K31gl	Uncommon	Tryptic peptides
HF181130_D3_A.21916.21916.2	DNIQGITKPAIR	8K(27.9949)	2	677.378	DNIQGITkPAIR	1	D(0.00)N(0.00)I(0.00)Q(0.00)G(0.00)I(0.00)T(20.68)K(22.80)P(0.00)A(0.00)I(0.00)R(0.00)	K8	P62805	22.797	5.49389e-06	1	H4 K31fo	Uncommon	Tryptic peptides
HF181130_D3_A.22133.22133.3	DNIQGITKPAIRR	8K(104.0262)	3	544.308	DNIQGITkPAIRR	1	D(0.00)N(0.00)I(0.00)Q(0.00)G(0.00)I(0.00)T(0.00)K(11.03)P(0.00)A(0.00)I(0.00)R(0.00)R(0.00)	K8	P62805	12.536	0.0113549	0.9817	H4 K31be	Uncommon	Tryptic peptides
HF181130_D3_A.22154.22154.3	DNIQGITKPAIRR	8K(108.0211)	3	533.966	DNIQGITkPAIRR	1	D(0.00)N(0.00)I(0.00)Q(0.00)G(0.00)I(0.00)T(0.00)K(12.90)P(0.00)A(0.00)I(0.00)R(0.00)R(0.00)	K8	P62805	12.895	6.67251e-05	0.9894	H4 K31py	Uncommon	Tryptic peptides
HF181130_D3_A.22271.22271.2	DNIQGITKPAIRR	12R(39.9949)	2	806.458	DNIQGITKPAIrR	1	D(0.00)N(0.00)I(0.00)Q(0.00)G(0.00)I(0.00)T(0.00)K(0.00)P(0.00)A(0.00)I(0.00)R(12.69)R(10.13)	R12	P62805	12.693	0.00530283	0.9167	H4 R35g-	Uncommon	Tryptic peptides
HF181130_D3_A.22312.22312.2	DNIQGITKPAIR	8K(59.0450), 12R(54.0105)	2	742.423	DNIQGITKPAIr	1	D(0.00)N(0.00)I(0.00)Q(0.00)G(0.00)I(0.00)T(0.00)K(0.00)P(0.00)A(0.00)I(0.00)R(21.86)	R12	P62805	21.855	9.81802e-06	1	H4 K31me	Classical	Tryptic peptides
HF181130_D3_A.22312.22312.2	DNIQGITKPAIR	8K(59.0450), 12R(54.0105)	2	742.423	DNIQGITKPAIr	1	D(0.00)N(0.00)I(0.00)Q(0.00)G(0.00)I(0.00)T(0.00)K(0.00)P(0.00)A(0.00)I(0.00)R(21.86)	R12	P62805	21.855	9.81802e-06	1	H4 R35mg	Uncommon	Tryptic peptides
HF181130_D3_A.22345.22345.3	KVLRDNIQGITKPAIR	1K(59.0450)	3	642.73					P62805	24.501	8.00014e-06	1	H4 K20me	Classical	Tryptic peptides
HF181130_D3_A.23376.23376.2	EIAQEFKTDLR		2	704.861					Q5TEC6	19.579	8.1328e-05	0.9947	H3PS2 73-83	Unmodified	Tryptic peptides
HF181130_D3_A.23743.23743.3	DNIQGITKPAIRR	8K(42.0105), 13R(39.9949)	3	540.304	DNIQGITKPAIRr	1	D(0.00)N(0.00)I(0.00)Q(0.00)G(0.00)I(0.00)T(0.00)K(0.00)P(0.00)A(0.00)I(0.00)R(0.00)R(12.89)	R13	P62805	12.889	0.00726694	0.9718	H4 R36g-	Uncommon	Tryptic peptides
HF181130_D3_A.24654.24654.2	ISGLIYEETR	10R(80.0262)	2	630.827	ISGLIYEETr	1	I(0.00)S(0.00)G(0.00)L(0.00)I(0.00)Y(0.00)E(0.00)E(0.00)T(0.00)R(5.00)	R10	P62805	15.725	0.00277811	0.9405	H4 R55ar	Uncommon	Tryptic peptides
HF181130_D3_A.24846.24846.2	DNIQGITKPAIR	7T(79.9663)	2	730.882	DNIQGItKPAIR	1	D(0.00)N(0.00)I(0.00)Q(0.00)G(0.00)I(0.00)T(15.20)K(0.00)P(0.00)A(0.00)I(0.00)R(0.00)	T7	P62805	15.199	0.00136498	0.9951	H4 T30ph	Uncommon	Tryptic peptides
HF181130_D3_A.24937.24937.3	VTKAGGSAALSPSK	7S(79.9663), 14K(42.0469)	3	489.929	VTKAGGsAALSPSK	1	V(0.00)T(12.16)K(0.00)A(0.00)G(0.00)G(0.00)S(18.55)A(0.00)A(0.00)L(0.00)S(0.00)P(0.00)S(0.00)K(0.00)	S7	Q92522	18.548	0.00575467	0.9779	H1X S26ph	Uncommon	Tryptic peptides
HF181130_D3_A.24937.24937.3	VTKAGGSAALSPSK	7S(79.9663), 14K(42.0469)	3	489.929	VTKAGGsAALSPSK	1	V(0.00)T(12.16)K(0.00)A(0.00)G(0.00)G(0.00)S(18.55)A(0.00)A(0.00)L(0.00)S(0.00)P(0.00)S(0.00)K(0.00)	S7	Q92522	18.548	0.00575467	0.9779	H1X K33tr	Classical	Tryptic peptides
HF181130_D3_A.25225.25225.2	KTVTAMAVVYVLKR	13K(86.0004)	2	855.489	KTVTAMAVVYVLkR	1	K(0.00)T(0.00)V(0.00)T(0.00)A(0.00)M(0.00)A(0.00)V(0.00)V(0.00)Y(0.00)V(0.00)L(0.00)K(14.00)R(0.00)	K13	Q99525	14	0.00248657	0.9421	H4G K91ma	Uncommon	Tryptic peptides
HF181130_D3_A.26723.26723.3	KTVTAMDVVYALKRQGR	13K(27.9949)	3	677.045	KTVTAMDVVYALkRQGR	1	K(4.17)T(0.00)V(0.00)T(8.74)A(0.00)M(0.00)D(0.00)V(0.00)V(0.00)Y(0.00)A(0.00)L(0.00)K(15.69)R(0.00)Q(0.00)G(0.00)R(0.00)	K13	P62805	15.688	0.00479047	0.9617	H4 K91fo	Uncommon	Tryptic peptides
HF181130_D3_A.26737.26737.3	RKTVTAMDVVYALKR	2K(86.0004)	3	658.034	RkTVTAMDVVYALKR	1	R(0.00)K(14.82)T(0.00)V(0.00)T(0.00)A(0.00)M(0.00)D(0.00)V(0.00)V(0.00)Y(0.00)A(0.00)L(0.00)K(0.00)R(0.00)	K2	P62805	14.824	0.00838487	0.9799	H4 K79ma	Uncommon	Tryptic peptides
HF181130_D3_A.26738.26738.3	RKTVTAMDVVYALKR	1R(80.0262), 2K(42.0105)	3	670.046	rKTVTAMDVVYALKR	1	R(14.10)K(0.00)T(0.00)V(0.00)T(0.00)A(0.00)M(0.00)D(0.00)V(0.00)V(0.00)Y(0.00)A(0.00)L(0.00)K(0.00)R(1.02)	R1	P62805	14.097	0.0170487	0.9689	H4 K79ac	Classical	Tryptic peptides
HF181130_D3_A.26972.26972.3	RKTVTAMDVVYALKR	1R(144.0422), 2K(42.0105)	3	676.375	rKTVTAMDVVYALKR	1	R(15.20)K(0.00)T(0.00)V(0.00)T(0.00)A(0.00)M(0.00)D(0.00)V(0.00)V(0.00)Y(0.00)A(0.00)L(0.00)K(0.00)R(0.00)	R1	P62805	15.195	0.00574014	0.8819	H4 R78te	Uncommon	Tryptic peptides
HF181130_D3_A.26993.26993.3	KTVTAMDVVYALKR		3	562.324					P62805	18.375	9.68596e-05	0.9999	H4 79-92	Unmodified	Tryptic peptides
HF181130_D3_A.27044.27044.2	KTVTAMDVVYALKR	1K(42.0469)	2	841.491					P62805	15.656	0.016469	0.908	H4 K79tr	Classical	Tryptic peptides
HF181130_D3_A.27639.27639.2	KTVTAMAVVYVLKR	10Y(79.9663), 13K(42.0469)	2	878.499	KTVTAMAVVyVLKR	1	K(0.00)T(3.59)V(0.00)T(7.96)A(0.00)M(0.00)A(0.00)V(0.00)V(0.00)Y(12.22)V(0.00)L(0.00)K(0.00)R(0.00)	Y10	Q99525	12.223	0.0512189	0.9529	H4G Y88ph	Uncommon	Tryptic peptides
HF181130_D3_A.27639.27639.2	KTVTAMAVVYVLKR	10Y(79.9663), 13K(42.0469)	2	878.499	KTVTAMAVVyVLKR	1	K(0.00)T(3.59)V(0.00)T(7.96)A(0.00)M(0.00)A(0.00)V(0.00)V(0.00)Y(12.22)V(0.00)L(0.00)K(0.00)R(0.00)	Y10	Q99525	12.223	0.0512189	0.9529	H4G K91tr	Classical	Tryptic peptides
HF181130_D3_A.29259.29259.2	KTSATVGPKAPSGGK	9K(59.0450), 15K(27.9949)	2	795.45	KTSATVGPKAPSGGk	1	K(0.00)T(0.00)S(0.00)A(0.00)T(0.00)V(0.00)G(0.00)P(0.00)K(0.00)A(0.00)P(0.00)S(12.26)G(0.00)G(0.00)K(15.24)	K15	P16104	15.243	0.00495252	0.9171	H2AX K127me	Classical	Tryptic peptides
HF181130_D3_A.29259.29259.2	KTSATVGPKAPSGGK	9K(59.0450), 15K(27.9949)	2	795.45	KTSATVGPKAPSGGk	1	K(0.00)T(0.00)S(0.00)A(0.00)T(0.00)V(0.00)G(0.00)P(0.00)K(0.00)A(0.00)P(0.00)S(12.26)G(0.00)G(0.00)K(15.24)	K15	P16104	15.243	0.00495252	0.9171	H2AX K133fo	Uncommon	Tryptic peptides
HF181130_D3_A.29998.29998.2	KVLSDNIQGITK	1K(28.0313), 8Q(159.0684), 12K(42.0105)	2	817.967	KVLSDNIqGITK	1	K(0.00)V(0.00)L(0.00)S(0.00)D(0.00)N(0.00)I(0.00)Q(12.36)G(0.00)I(0.00)T(0.00)K(0.00)	Q8	Q99525	12.364	0.097629	0.901	H4G K20di	Classical	Tryptic peptides
HF181130_D3_A.29998.29998.2	KVLSDNIQGITK	1K(28.0313), 8Q(159.0684), 12K(42.0105)	2	817.967	KVLSDNIqGITK	1	K(0.00)V(0.00)L(0.00)S(0.00)D(0.00)N(0.00)I(0.00)Q(12.36)G(0.00)I(0.00)T(0.00)K(0.00)	Q8	Q99525	12.364	0.097629	0.901	H4G Q27se	Uncommon	Tryptic peptides
HF181130_D3_A.29998.29998.2	KVLSDNIQGITK	1K(28.0313), 8Q(159.0684), 12K(42.0105)	2	817.967	KVLSDNIqGITK	1	K(0.00)V(0.00)L(0.00)S(0.00)D(0.00)N(0.00)I(0.00)Q(12.36)G(0.00)I(0.00)T(0.00)K(0.00)	Q8	Q99525	12.364	0.097629	0.901	H4G K31ac	Classical	Tryptic peptides
HF181130_D3_A.30098.30098.2	ATGPPVSELITKAVAASKER	18K(68.0262)	2	1137.14	ATGPPVSELITKAVAASkER	1	A(0.00)T(0.00)G(0.00)P(0.00)P(0.00)V(0.00)S(0.00)E(0.00)L(0.00)I(0.00)T(0.00)K(0.00)A(0.00)V(0.00)A(0.00)A(0.00)S(0.00)K(4.23)E(0.00)R(0.00)	K18	P16401	23.746	5.04271e-07	1	H15 K54cr	Uncommon	Tryptic peptides
HF181130_D3_A.30921.30921.2	KTVTAMDVVYALKR	1K(28.0313), 14R(80.0262)	2	874.496	KTVTAMDVVYALKr	1	K(0.00)T(0.00)V(0.00)T(0.00)A(0.00)M(0.00)D(0.00)V(0.00)V(0.00)Y(0.00)A(0.00)L(0.00)K(0.00)R(2.60)	R14	P62805	15.985	0.0790092	0.947	H4 K79di	Classical	Tryptic peptides
HF181130_D3_A.30921.30921.2	KTVTAMDVVYALKR	1K(28.0313), 14R(80.0262)	2	874.496	KTVTAMDVVYALKr	1	K(0.00)T(0.00)V(0.00)T(0.00)A(0.00)M(0.00)D(0.00)V(0.00)V(0.00)Y(0.00)A(0.00)L(0.00)K(0.00)R(2.60)	R14	P62805	15.985	0.0790092	0.947	H4 R92ar	Uncommon	Tryptic peptides
HF181130_D3_B.07400.07400.2	SAGAAKR	6K(68.0262)	2	364.706	SAGAAkR	1	S(0.00)A(0.00)G(0.00)A(0.00)A(0.00)K(12.54)R(0.00)	K6	P10412	12.535	0.174281	0.8515	H14 K31cr	Uncommon	Tryptic peptides
HF181130_D3_B.10196.10196.2	KSAGAAKR	1K(42.0105)	2	438.26					P10412	17.237	0.00637293	0.9955	H14 K25ac	Classical	Tryptic peptides
HF181130_D3_B.10354.10354.3	LARSTKR	5T(79.9663), 6K(59.0450)	3	324.849	LARStKR	1	L(0.00)A(0.00)R(0.00)S(0.00)T(10.98)K(0.00)R(0.00)	T5	Q7Z2G1	10.981	0.0894656	0.842	H2BWT T127ph	Uncommon	Tryptic peptides
HF181130_D3_B.10354.10354.3	LARSTKR	5T(79.9663), 6K(59.0450)	3	324.849	LARStKR	1	L(0.00)A(0.00)R(0.00)S(0.00)T(10.98)K(0.00)R(0.00)	T5	Q7Z2G1	10.981	0.0894656	0.842	H2BWT K128me	Classical	Tryptic peptides
HF181130_D3_B.10449.10449.3	KSAPSTGGVKKPHR	1K(28.0313), 10K(28.0313), 11K(59.0450)	3	525.653					P84243	19.763	0.0306872	0.955	H33 K37me	Classical	Tryptic peptides
HF181130_D3_B.11510.11510.2	LAHYSKR	6K(28.0313), 7R(54.0105)	2	501.284	LAHYSKr	1	L(0.00)A(0.00)H(0.00)Y(0.00)S(0.00)K(0.00)R(13.86)	R7	Q96A08	13.863	0.00648943	0.8547	H2B1A K86di	Classical	Tryptic peptides
HF181130_D3_B.11510.11510.2	LAHYSKR	6K(28.0313), 7R(54.0105)	2	501.284	LAHYSKr	1	L(0.00)A(0.00)H(0.00)Y(0.00)S(0.00)K(0.00)R(13.86)	R7	Q96A08	13.863	0.00648943	0.8547	H2B1A R87mg	Uncommon	Tryptic peptides
HF181130_D3_B.11541.11541.3	LAHYSKR	6K(72.0211)	3	319.511	LAHYSkR	1	L(0.00)A(0.00)H(0.00)Y(0.00)S(0.00)K(17.98)R(0.00)	K6	Q96A08	17.983	4.61618e-05	1	H2B1A K86la	Uncommon	Tryptic peptides
HF181130_D3_B.12431.12431.2	AQKKDGRKR	3K(104.0262), 8K(42.0469)	2	626.873	AQkKDGRKR	1	A(0.00)Q(0.00)K(12.78)K(9.38)D(0.00)G(0.00)R(0.00)K(0.00)R(0.00)	K3	P57053	12.776	0.0211675	0.9607	H2BFS K23be	Uncommon	Tryptic peptides
HF181130_D3_B.12431.12431.2	AQKKDGRKR	3K(104.0262), 8K(42.0469)	2	626.873	AQkKDGRKR	1	A(0.00)Q(0.00)K(12.78)K(9.38)D(0.00)G(0.00)R(0.00)K(0.00)R(0.00)	K3	P57053	12.776	0.0211675	0.9607	H2BFS K28tr	Classical	Tryptic peptides
HF181130_D3_B.12778.12778.2	GKGGKGLGK	2K(42.0105), 5K(42.0105)	2	443.261					P62805	21.781	0.0018654	0.9919	H4 K5ac	Classical	Tryptic peptides
HF181130_D3_B.12778.12778.2	GKGGKGLGK	2K(42.0105), 5K(42.0105)	2	443.261					P62805	21.781	0.0018654	0.9919	H4 K8ac	Classical	Tryptic peptides
HF181130_D3_B.13189.13189.3	KSAPSTGGVKKPHR	1K(42.0469), 2S(79.9663)	3	557.974	KsAPSTGGVKKPHR	1	K(0.00)S(22.10)A(0.00)P(0.00)S(20.59)T(18.36)G(0.00)G(0.00)V(0.00)K(0.00)K(0.00)P(0.00)H(0.00)R(0.00)	S2	P84243	22.102	0.00125748	0.9803	H33 S28ph	Uncommon	Tryptic peptides
HF181130_D3_B.13760.13760.2	LAHYSKR	4Y(79.9663), 6K(28.0313)	2	487.746	LAHySKR	1	L(0.00)A(0.00)H(0.00)Y(11.61)S(0.00)K(0.00)R(0.00)	Y4	Q96A08	11.605	0.167398	0.8612	H2B1A Y84ph	Uncommon	Tryptic peptides
HF181130_D3_B.14804.14804.2	KPLATKAAR		2	512.814					P0DPK5	14.422	0.0166474	0.9708	H3Y2 18-26	Unmodified	Tryptic peptides
HF181130_D3_B.14847.14847.2	KAGATAGKR	1K(162.0528)	2	556.315	kAGATAGKR	1	K(13.33)A(0.00)G(0.00)A(0.00)T(0.00)A(0.00)G(0.00)K(0.00)R(0.00)	K1	P16402	13.331	0.0573912	0.8378	H13 K25he	Uncommon	Tryptic peptides
HF181130_D3_B.15002.15002.2	GGKGLGKGGAKR	7K(42.0105)	2	609.365					P62805	26.002	1.88487e-06	1	H4 K12ac	Classical	Tryptic peptides
HF181130_D3_B.15390.15390.3	VARKSAPATGGVKKPHR	4K(28.0313), 13K(28.0313), 14K(72.0211)	3	627.379	VARKSAPATGGVKkPHR	1	V(0.00)A(0.00)R(0.00)K(0.00)S(0.00)A(0.00)P(0.00)A(0.00)T(0.00)G(0.00)G(0.00)V(0.00)K(0.00)K(23.01)P(0.00)H(0.00)R(0.00)	K14	Q16695	23.007	0.000401565	0.9943	H31T K27di	Classical	Tryptic peptides
HF181130_D3_B.15390.15390.3	VARKSAPATGGVKKPHR	4K(28.0313), 13K(28.0313), 14K(72.0211)	3	627.379	VARKSAPATGGVKkPHR	1	V(0.00)A(0.00)R(0.00)K(0.00)S(0.00)A(0.00)P(0.00)A(0.00)T(0.00)G(0.00)G(0.00)V(0.00)K(0.00)K(23.01)P(0.00)H(0.00)R(0.00)	K14	Q16695	23.007	0.000401565	0.9943	H31T K36di	Classical	Tryptic peptides
HF181130_D3_B.15390.15390.3	VARKSAPATGGVKKPHR	4K(28.0313), 13K(28.0313), 14K(72.0211)	3	627.379	VARKSAPATGGVKkPHR	1	V(0.00)A(0.00)R(0.00)K(0.00)S(0.00)A(0.00)P(0.00)A(0.00)T(0.00)G(0.00)G(0.00)V(0.00)K(0.00)K(23.01)P(0.00)H(0.00)R(0.00)	K14	Q16695	23.007	0.000401565	0.9943	H31T K37la	Uncommon	Tryptic peptides
HF181130_D3_B.16274.16274.2	KARKSAGAAKR	1K(68.0262), 4K(42.0105)	2	672.405	kARKSAGAAKR	1	K(12.51)A(0.00)R(0.00)K(0.00)S(0.00)A(0.00)G(0.00)A(0.00)A(0.00)K(0.00)R(0.00)	K1	P10412	12.513	0.0240331	0.9594	H14 K22cr	Uncommon	Tryptic peptides
HF181130_D3_B.16712.16712.2	KSAPSTGGVKKPHR	10K(42.0469), 14R(80.0262)	2	831.484	KSAPSTGGVKKPHr	1	K(0.00)S(0.00)A(0.00)P(0.00)S(0.00)T(0.00)G(0.00)G(0.00)V(0.00)K(0.00)K(0.00)P(0.00)H(0.00)R(19.01)	R14	P84243	19.01	0.000703312	0.9146	H33 R40ar	Uncommon	Tryptic peptides
HF181130_D3_B.16805.16805.3	KRASPTGGIKKPHR	1K(27.9949)	3	557.666	kRASPTGGIKKPHR	1	K(20.02)R(0.00)A(0.00)S(15.40)P(0.00)T(13.28)G(0.00)G(0.00)I(0.00)K(0.00)K(0.00)P(0.00)H(0.00)R(0.00)	K1	P0DPK5	20.024	0.00332107	0.9766	H3Y2 K27fo	Uncommon	Tryptic peptides
HF181130_D3_B.17574.17574.2	TENSTSAPAAKPKR	11K(42.0105)	2	795.424					P07305	17.934	0.0016313	0.9939	H10 K11ac	Classical	Tryptic peptides
HF181130_D3_B.19075.19075.2	SHKKGAGAK	3K(59.0450), 4K(28.0313), 9K(27.9949)	2	499.795	SHKKGAGAk	1	S(0.25)H(0.00)K(0.00)K(0.00)G(0.00)A(0.00)G(0.00)A(0.00)K(9.05)	K9	Q92522	9.048	0.0491799	0.9139	H1X K172me	Classical	Tryptic peptides
HF181130_D3_B.19075.19075.2	SHKKGAGAK	3K(59.0450), 4K(28.0313), 9K(27.9949)	2	499.795	SHKKGAGAk	1	S(0.25)H(0.00)K(0.00)K(0.00)G(0.00)A(0.00)G(0.00)A(0.00)K(9.05)	K9	Q92522	9.048	0.0491799	0.9139	H1X K173di	Classical	Tryptic peptides
HF181130_D3_B.19075.19075.2	SHKKGAGAK	3K(59.0450), 4K(28.0313), 9K(27.9949)	2	499.795	SHKKGAGAk	1	S(0.25)H(0.00)K(0.00)K(0.00)G(0.00)A(0.00)G(0.00)A(0.00)K(9.05)	K9	Q92522	9.048	0.0491799	0.9139	H1X K178fo	Uncommon	Tryptic peptides
HF181130_D3_B.20006.20006.2	IASEASRLAHYSKRSTISSR	7R(54.0105), 13K(42.0105)	2	1185.63	IASEASrLAHYSKRSTISSR	1	I(0.00)A(0.00)S(0.00)E(0.00)A(0.00)S(0.00)R(10.56)L(0.00)A(0.00)H(0.00)Y(0.00)S(0.00)K(0.00)R(0.35)S(0.00)T(0.00)I(0.00)S(0.00)S(0.00)R(0.12)	R7	Q96A08	10.56	0.0651877	0.8619	H2B1A R80mg	Uncommon	Tryptic peptides
HF181130_D3_B.20006.20006.2	IASEASRLAHYSKRSTISSR	7R(54.0105), 13K(42.0105)	2	1185.63	IASEASrLAHYSKRSTISSR	1	I(0.00)A(0.00)S(0.00)E(0.00)A(0.00)S(0.00)R(10.56)L(0.00)A(0.00)H(0.00)Y(0.00)S(0.00)K(0.00)R(0.35)S(0.00)T(0.00)I(0.00)S(0.00)S(0.00)R(0.12)	R7	Q96A08	10.56	0.0651877	0.8619	H2B1A K86ac	Classical	Tryptic peptides
HF181130_D3_B.20307.20307.2	KPLATKAAR	1K(114.0429)	2	557.842	kPLATKAAR	1	K(14.20)P(0.00)L(0.00)A(0.00)T(0.00)K(0.00)A(0.00)A(0.00)R(0.00)	K1	P0DPK5	14.197	0.00313769	0.8319	H3Y2 K18gl	Uncommon	Tryptic peptides
HF181130_D3_B.20880.20880.2	KSAPSTGGVKKPHR	1K(42.0105), 10K(59.0450)	2	780.45					P84243	21.363	0.000701374	0.9799	H33 K27ac	Classical	Tryptic peptides
HF181130_D3_B.22100.22100.3	DNIQGITKPAIR	4Q(159.0684), 8K(59.0450)	3	533.64	DNIqGITKPAIR	1	D(0.00)N(0.00)I(0.00)Q(11.62)G(0.00)I(0.00)T(0.00)K(0.00)P(0.00)A(0.00)I(0.00)R(0.00)	Q4	P62805	15.991	2.97739e-06	1	H4 Q27se	Uncommon	Tryptic peptides
HF181130_D3_B.23147.23147.3	KLPFQRLMREIAQDFKTDLR	9R(144.0422), 16K(42.0105)	3	920.82	KLPFQRLMrEIAQDFKTDLR	1	K(0.00)L(0.00)P(0.00)F(0.00)Q(0.00)R(0.00)L(0.00)M(0.00)R(20.18)E(0.00)I(0.00)A(0.00)Q(0.00)D(0.00)F(0.00)K(0.00)T(0.00)D(0.00)L(0.00)R(2.33)	R9	Q16695	20.181	0.000106874	0.9317	H31T R72te	Uncommon	Tryptic peptides
HF181130_D3_B.23147.23147.3	KLPFQRLMREIAQDFKTDLR	9R(144.0422), 16K(42.0105)	3	920.82	KLPFQRLMrEIAQDFKTDLR	1	K(0.00)L(0.00)P(0.00)F(0.00)Q(0.00)R(0.00)L(0.00)M(0.00)R(20.18)E(0.00)I(0.00)A(0.00)Q(0.00)D(0.00)F(0.00)K(0.00)T(0.00)D(0.00)L(0.00)R(2.33)	R9	Q16695	20.181	0.000106874	0.9317	H31T K79ac	Classical	Tryptic peptides
HF181130_D3_B.23256.23256.3	KVLRDNIQGITKPAIR	4R(144.0422)	3	686.072	KVLrDNIQGITKPAIR	1	K(0.00)V(0.00)L(0.00)R(19.54)D(0.00)N(0.00)I(0.00)Q(0.00)G(0.00)I(0.00)T(0.00)K(0.00)P(0.00)A(0.00)I(0.00)R(3.50)	R4	P62805	19.537	3.95305e-05	0.9995	H4 R23te	Uncommon	Tryptic peptides
HF181130_D3_B.23371.23371.2	LMREIAQDFKTDLR	10K(86.0004)	2	938.981	LMREIAQDFkTDLR	1	L(0.00)M(0.00)R(0.00)E(0.00)I(0.00)A(0.00)Q(0.00)D(0.00)F(0.00)K(5.92)T(0.00)D(0.00)L(0.00)R(0.00)	K10	Q16695	17.811	0.000902258	0.9971	H31T K79ma	Uncommon	Tryptic peptides
HF181130_D3_B.24051.24051.2	EIAQEFKTDLR	7K(59.0450)	2	704.879					Q5TEC6	16.56	0.000567854	0.9964	H3PS2 K79me	Classical	Tryptic peptides
HF181130_D3_B.24889.24889.2	EIAQEFKTDLR	7K(42.0105)	2	701.366					Q5TEC6	14.563	0.014681	0.833	H3PS2 K79ac	Classical	Tryptic peptides
HF181130_D3_B.26638.26638.3	RKTVTAMDVVYALKR	2K(42.0469), 5T(79.9663)	3	658.365	RKTVtAMDVVYALKR	1	R(0.00)K(0.00)T(0.00)V(0.00)T(15.95)A(0.00)M(0.00)D(0.00)V(0.00)V(0.00)Y(7.59)A(0.00)L(0.00)K(0.00)R(0.00)	T5	P62805	15.945	0.000550303	0.9271	H4 T82ph	Uncommon	Tryptic peptides
HF181130_D3_B.26656.26656.3	KTVTAMDVVYALKRQGR	10Y(79.9663), 13K(28.0313)	3	700.376	KTVTAMDVVyALKRQGR	1	K(0.00)T(5.95)V(0.00)T(8.67)A(0.00)M(0.00)D(0.00)V(0.00)V(0.00)Y(11.60)A(0.00)L(0.00)K(0.00)R(0.00)Q(0.00)G(0.00)R(0.00)	Y10	P62805	13.346	0.0500891	0.9135	H4 Y88ph	Uncommon	Tryptic peptides
HF181130_D3_B.26656.26656.3	KTVTAMDVVYALKRQGR	10Y(79.9663), 13K(28.0313)	3	700.376	KTVTAMDVVyALKRQGR	1	K(0.00)T(5.95)V(0.00)T(8.67)A(0.00)M(0.00)D(0.00)V(0.00)V(0.00)Y(11.60)A(0.00)L(0.00)K(0.00)R(0.00)Q(0.00)G(0.00)R(0.00)	Y10	P62805	13.346	0.0500891	0.9135	H4 K91di	Classical	Tryptic peptides
HF181130_D3_B.28241.28241.3	KTVTAMDVVYALKR	1K(27.9949)	3	574.992	kTVTAMDVVYALKR	1	K(15.32)T(0.00)V(0.00)T(14.31)A(0.00)M(0.00)D(0.00)V(0.00)V(0.00)Y(0.00)A(0.00)L(0.00)K(0.00)R(0.00)	K1	P62805	15.323	1.50795e-06	1	H4 K79fo	Uncommon	Tryptic peptides
HF181116_RN_D3_1.03629.03629.2	TGGKAR		2	322.693					P16104	12.714	0.0279576	0.9136	H2AX 6-11	Unmodified	Non-histone proteins
HF181116_RN_D3_1.03875.03875.2	RGGVKR		2	359.231					P62805	12.324	0.00196789	0.9963	H4 40-45	Unmodified	Non-histone proteins
HF181116_RN_D3_1.06320.06320.2	KSAPSTGGVK	1K(28.0313)	2	480.28					P84243	27.398	2.94732e-06	1	H33 K27di	Classical	Non-histone proteins
HF181116_RN_D3_1.06359.06359.2	GKGGKGLGK		2	423.765					P62805	16.818	0.00870728	0.979	H4 4-12	Unmodified	Non-histone proteins
HF181116_RN_D3_1.06369.06369.3	KGHYAER		3	305.83					P16104	15.528	0.0055335	0.9968	H2AX 36-42	Unmodified	Non-histone proteins
HF181116_RN_D3_1.08606.08606.2	TKAVSR		2	358.722					P0C0S5	11.622	0.0932181	0.8535	H2AZ 14-19	Unmodified	Non-histone proteins
HF181116_RN_D3_1.08845.08845.2	GKTGGKAR		2	437.766					P16104	14.555	0.0172286	0.9513	H2AX 4-11	Unmodified	Non-histone proteins
HF181116_RN_D3_1.08881.08881.2	GKTGGKAR	2K(42.0105), 6K(42.0105)	2	429.743					P16104	14.678	0.028543	0.8866	H2AX K5ac	Classical	Non-histone proteins
HF181116_RN_D3_1.08881.08881.2	GKTGGKAR	2K(42.0105), 6K(42.0105)	2	429.743					P16104	14.678	0.028543	0.8866	H2AX K9ac	Classical	Non-histone proteins
HF181116_RN_D3_1.09183.09183.2	KSAGAAKR		2	439.77					P10412	16.647	0.0163399	0.9915	H14 25-32	Unmodified	Non-histone proteins
HF181116_RN_D3_1.09326.09326.2	GGKGLGK		2	331.207					P62805	16.635	0.00925231	0.9867	H4 6-12	Unmodified	Non-histone proteins
HF181116_RN_D3_1.09653.09653.3	DAVTYTEHAKR		3	434.222					P62805	19.391	0.00831517	0.9959	H4 68-78	Unmodified	Non-histone proteins
HF181116_RN_D3_1.10747.10747.3	KSAPSTGGVKKPHR	1K(42.0469)	3	531.319					P84243	23.795	0.000853742	0.995	H33 K27tr	Classical	Non-histone proteins
HF181116_RN_D3_1.10840.10840.2	KSAPSTGGVK		2	488.779					P84243	13.103	0.120365	0.8944	H33 27-36	Unmodified	Non-histone proteins
HF181116_RN_D3_1.11116.11116.3	KSAPSTGGVKKPHR	1K(42.0469), 10K(59.0450)	3	535.991					P84243	16.641	0.0291575	0.9526	H33 K36me	Classical	Non-histone proteins
HF181116_RN_D3_1.11284.11284.2	DAVTYTEHAK		2	590.29					P62805	12.56	0.171791	0.8825	H4 68-77	Unmodified	Non-histone proteins
HF181116_RN_D3_1.11427.11427.3	KSAPSTGGVKKPHR	10K(28.0313), 11K(59.0450)	3	531.319					P84243	12.747	0.0700266	0.8377	H33 K36di	Classical	Non-histone proteins
HF181116_RN_D3_1.11427.11427.3	KSAPSTGGVKKPHR	10K(28.0313), 11K(59.0450)	3	531.319					P84243	12.747	0.0700266	0.8377	H33 K37me	Classical	Non-histone proteins
HF181116_RN_D3_1.11710.11710.2	GLGKGGAKR		2	472.295					P62805	16.652	0.0371409	0.9461	H4 9-17	Unmodified	Non-histone proteins
HF181116_RN_D3_1.11754.11754.2	GLGKGGAKR	8K(42.0105)	2	470.786					P62805	14.81	0.00789759	0.9521	H4 K16ac	Classical	Non-histone proteins
HF181116_RN_D3_1.12148.12148.2	HLQLAVR		2	423.763					Q8IUE6	16.941	0.024533	0.989	H2A2B 82-88	Unmodified	Non-histone proteins
HF181116_RN_D3_1.12234.12234.4	KSAPSTGGVKKPHR	1K(59.0450)	4	395.986					P84243	15.467	0.000142034	1	H33 K27me	Classical	Non-histone proteins
HF181116_RN_D3_1.13030.13030.2	DAVTYTEHAKR	10K(42.0105)	2	666.831					P62805	23.433	9.91225e-08	1	H4 K77ac	Classical	Non-histone proteins
HF181116_RN_D3_1.13130.13130.3	KSAPSTGGVKKPHR		3	532.313					P84243	22.588	0.00150742	0.9658	H33 27-40	Unmodified	Non-histone proteins
HF181116_RN_D3_1.13386.13386.2	GGKGLGKGGAKR		2	615.879					P62805	17.357	0.0061059	0.9903	H4 6-17	Unmodified	Non-histone proteins
HF181116_RN_D3_1.14733.14733.2	KQLATKVAR		2	557.858					Q16695	14.707	0.0157852	0.972	H31T 18-26	Unmodified	Non-histone proteins
HF181116_RN_D3_1.14778.14778.3	ISGLIYEETR		3	397.548					P62805	11.027	0.23348	0.8336	H4 46-55	Unmodified	Non-histone proteins
HF181116_RN_D3_1.15296.15296.2	DAVTYTEHAKR	10K(28.0313)	2	687.36					P62805	13.294	0.0594729	0.918	H4 K77di	Classical	Non-histone proteins
HF181116_RN_D3_1.15934.15934.2	TENSTSAPAAKPKR		2	796.933					P07305	17.828	0.0303191	0.9559	H10 1-14	Unmodified	Non-histone proteins
HF181116_RN_D3_1.16781.16781.3	DNIQGITKPAIR		3	460.935					P62805	13.177	0.0603967	0.9127	H4 24-35	Unmodified	Non-histone proteins
HF181116_RN_D3_1.16812.16812.2	GKGGKGLGK	2K(42.0105), 5K(42.0105), 9K(42.0105)	2	464.267					P62805	12.653	0.026146	0.945	H4 K5ac	Classical	Non-histone proteins
HF181116_RN_D3_1.16812.16812.2	GKGGKGLGK	2K(42.0105), 5K(42.0105), 9K(42.0105)	2	464.267					P62805	12.653	0.026146	0.945	H4 K8ac	Classical	Non-histone proteins
HF181116_RN_D3_1.16812.16812.2	GKGGKGLGK	2K(42.0105), 5K(42.0105), 9K(42.0105)	2	464.267					P62805	12.653	0.026146	0.945	H4 K12ac	Classical	Non-histone proteins
HF181116_RN_D3_1.18158.18158.2	RISGLIYEETR	1R(80.0262)	2	708.878	rISGLIYEETR	1	R(13.22)I(0.00)S(0.00)G(0.00)L(0.00)I(0.00)Y(0.00)E(0.00)E(0.00)T(0.00)R(0.00)	R1	P62805	13.218	0.0205489	0.9849	H4 R45ar	Uncommon	Non-histone proteins
HF181116_RN_D3_1.20284.20284.2	DNIQGITKPAIR	8K(42.0105)	2	684.386					P62805	20.56	4.42756e-05	0.9999	H4 K31ac	Classical	Non-histone proteins
HF181116_RN_D3_1.21136.21136.2	VFLENVIR		2	500.297					P62805	14.578	0.00956093	0.9954	H4 60-67	Unmodified	Non-histone proteins
HF181130_D3_A.05767.05767.2	KATGAATPKK	10K(108.0211)	2	585.835	KATGAATPKk	1	K(0.00)A(0.00)T(0.00)G(0.00)A(0.00)A(0.00)T(0.00)P(0.00)K(0.00)K(10.64)	K10	P10412	10.64	0.164059	0.8898	H14 K148py	Uncommon	Non-histone proteins
HF181130_D3_A.06823.06823.2	TKAVSR	2K(86.0004)	2	379.207	TkAVSR	1	T(0.00)K(10.47)A(0.00)V(0.00)S(0.00)R(0.00)	K2	P0C0S5	10.466	0.101976	0.8178	H2AZ K15ma	Uncommon	Non-histone proteins
HF181130_D3_A.07478.07478.2	KAGGTPR		2	366.216					P16403	10.215	0.209532	0.8784	H12 26-32	Unmodified	Non-histone proteins
HF181130_D3_A.08117.08117.2	AAGAGAAKR		2	409.24					P16401	14.582	0.0301648	0.9671	H15 27-35	Unmodified	Non-histone proteins
HF181130_D3_A.09848.09848.3	LARSTKR	5T(79.9663), 6K(59.0450)	3	321.513	LARStKR	1	L(0.00)A(0.00)R(0.00)S(0.00)T(10.91)K(0.00)R(0.00)	T5	Q7Z2G1	10.913	0.121516	0.8087	H2BWT T127ph	Uncommon	Non-histone proteins
HF181130_D3_A.09848.09848.3	LARSTKR	5T(79.9663), 6K(59.0450)	3	321.513	LARStKR	1	L(0.00)A(0.00)R(0.00)S(0.00)T(10.91)K(0.00)R(0.00)	T5	Q7Z2G1	10.913	0.121516	0.8087	H2BWT K128me	Classical	Non-histone proteins
HF181130_D3_A.10594.10594.4	KSAPSTGGVKKPHR	1K(28.0313), 10K(42.0469)	4	394.491					P84243	22.655	0.0552707	0.9474	H33 K36tr	Classical	Non-histone proteins
HF181130_D3_A.11271.11271.4	KSAPSTGGVKKPHR	1K(28.0313), 6T(79.9663), 10K(28.0313)	4	399.472	KSAPStGGVKKPHR	1	K(0.00)S(0.00)A(0.00)P(0.00)S(0.00)T(18.84)G(0.00)G(0.00)V(0.00)K(0.00)K(0.00)P(0.00)H(0.00)R(0.00)	T6	P84243	18.835	0.00305287	0.9554	H33 T32ph	Uncommon	Non-histone proteins
HF181130_D3_A.11622.11622.3	LAHYSKR		3	322.188					Q96A08	11.253	0.204998	0.7867	H2B1A 81-87	Unmodified	Non-histone proteins
HF181130_D3_A.12114.12114.3	KSAPSTGGVKKPHR	1K(42.0469), 10K(28.0313), 11K(68.0262)	3	533.318	KSAPSTGGVKkPHR	1	K(0.00)S(0.00)A(0.00)P(0.00)S(0.00)T(0.00)G(0.00)G(0.00)V(0.00)K(0.00)K(20.23)P(0.00)H(0.00)R(0.00)	K11	P84243	20.232	6.50109e-05	0.9718	H33 K37cr	Uncommon	Non-histone proteins
HF181130_D3_A.12174.12174.2	AKTKAVSR		2	475.799					P0C0S5	16.104	0.0238858	0.9605	H2AZ 12-19	Unmodified	Non-histone proteins
HF181130_D3_A.12256.12256.2	AINKAQKK		2	495.814					Q99879	16.757	0.0148133	0.97	H2B1M 17-24	Unmodified	Non-histone proteins
HF181130_D3_A.12352.12352.2	SAGAAKR		2	375.722					P10412	19.085	0.0040156	0.997	H14 26-32	Unmodified	Non-histone proteins
HF181130_D3_A.12501.12501.2	KPAATRKSSK	7K(27.9949)	2	585.831	KPAATRkSSK	1	K(0.00)P(0.00)A(0.00)A(0.00)T(11.52)R(0.00)K(13.28)S(7.76)S(6.41)K(6.72)	K7	Q02539	13.282	0.0217697	0.8202	H11 K163fo	Uncommon	Non-histone proteins
HF181130_D3_A.12592.12592.2	AITKAQKK		2	489.317					P33778	15.803	0.0821533	0.7985	H2B1B 17-24	Unmodified	Non-histone proteins
HF181130_D3_A.12640.12640.2	KAINKAQK		2	495.814					Q99879	21.987	7.79806e-06	1	H2B1M 16-23	Unmodified	Non-histone proteins
HF181130_D3_A.12736.12736.3	DAVTYTEHAKRK		3	488.594					P62805	23.793	2.53628e-05	1	H4 68-79	Unmodified	Non-histone proteins
HF181130_D3_A.12788.12788.2	GSKKAITK		2	461.796					P33778	17.512	0.0850473	0.8693	H2B1B 13-20	Unmodified	Non-histone proteins
HF181130_D3_A.13039.13039.2	KAITKAQK		2	489.317					P33778	20.247	0.0033943	0.9884	H2B1B 16-23	Unmodified	Non-histone proteins
HF181130_D3_A.13105.13105.2	KKLEGGGER		2	532.304					Q92522	17.462	0.0029051	0.9863	H1X 118-126	Unmodified	Non-histone proteins
HF181130_D3_A.13485.13485.3	SAPSTGGVKKPHR		3	471.269					P84243	19.664	6.38908e-06	1	H33 28-40	Unmodified	Non-histone proteins
HF181130_D3_A.13797.13797.2	LPHYNKR		2	486.776					P57053	12.553	0.00936055	0.996	H2BFS 80-86	Unmodified	Non-histone proteins
HF181130_D3_A.13876.13876.2	LAHYSKR	4Y(79.9663), 6K(28.0313)	2	487.746	LAHySKR	1	L(0.00)A(0.00)H(0.00)Y(12.39)S(0.00)K(0.00)R(0.00)	Y4	Q96A08	12.392	0.0256295	0.9597	H2B1A Y84ph	Uncommon	Non-histone proteins
HF181130_D3_A.13876.13876.2	LAHYSKR	4Y(79.9663), 6K(28.0313)	2	487.746	LAHySKR	1	L(0.00)A(0.00)H(0.00)Y(12.39)S(0.00)K(0.00)R(0.00)	Y4	Q96A08	12.392	0.0256295	0.9597	H2B1A K86di	Classical	Non-histone proteins
HF181130_D3_A.14183.14183.2	KAGATAGKR	1K(132.0575)	2	523.807	kAGATAGKR	1	K(12.68)A(0.00)G(0.00)A(0.00)T(0.00)A(0.00)G(0.00)K(0.00)R(0.00)	K1	P16402	12.681	0.100413	0.9107	H13 K25n-	Uncommon	Non-histone proteins
HF181130_D3_A.14314.14314.3	IAGEASRLPHYNKR	13K(27.9949)	3	541.29	IAGEASRLPHYNkR	1	I(0.00)A(0.00)G(0.00)E(0.00)A(0.00)S(0.00)R(0.00)L(0.00)P(0.00)H(0.00)Y(0.00)N(0.00)K(18.38)R(0.00)	K13	P57053	18.378	0.00440459	0.971	H2BFS K85fo	Uncommon	Non-histone proteins
HF181130_D3_A.15523.15523.2	KAAGGATPKK	1K(42.0105), 9K(59.0450), 10K(108.0211)	2	591.835	KAAGGATPKk	1	K(0.00)A(0.00)A(0.00)G(0.00)G(0.00)A(0.00)T(0.00)P(0.00)K(0.00)K(10.40)	K10	P16403	13.178	0.223343	0.8678	H12 K139ac	Classical	Non-histone proteins
HF181130_D3_A.15523.15523.2	KAAGGATPKK	1K(42.0105), 9K(59.0450), 10K(108.0211)	2	591.835	KAAGGATPKk	1	K(0.00)A(0.00)A(0.00)G(0.00)G(0.00)A(0.00)T(0.00)P(0.00)K(0.00)K(10.40)	K10	P16403	13.178	0.223343	0.8678	H12 K147me	Classical	Non-histone proteins
HF181130_D3_A.15523.15523.2	KAAGGATPKK	1K(42.0105), 9K(59.0450), 10K(108.0211)	2	591.835	KAAGGATPKk	1	K(0.00)A(0.00)A(0.00)G(0.00)G(0.00)A(0.00)T(0.00)P(0.00)K(0.00)K(10.40)	K10	P16403	13.178	0.223343	0.8678	H12 K148py	Uncommon	Non-histone proteins
HF181130_D3_A.15700.15700.2	DAVTYTEHAKR	5Y(79.9663)	2	708.323	DAVTyTEHAKR	1	D(0.00)A(0.00)V(0.00)T(19.42)Y(21.59)T(19.39)E(0.00)H(0.00)A(0.00)K(0.00)R(0.00)	Y5	P62805	21.594	0.0126596	0.9927	H4 Y72ph	Uncommon	Non-histone proteins
HF181130_D3_A.15969.15969.2	DAVTYTEHAKR	4T(79.9663)	2	708.323	DAVtYTEHAKR	1	D(0.00)A(0.00)V(0.00)T(19.09)Y(18.22)T(16.00)E(0.00)H(0.00)A(0.00)K(0.00)R(0.00)	T4	P62805	25.006	0.000420242	0.9913	H4 T71ph	Uncommon	Non-histone proteins
HF181130_D3_A.16007.16007.2	DAVTYTEHAKR	10K(59.0450)	2	675.348					P62805	17.522	0.00698587	0.9969	H4 K77me	Classical	Non-histone proteins
HF181130_D3_A.16061.16061.2	VARKSAPATGGVKK	4K(59.0450), 13K(59.0450), 14K(27.9949)	2	754.459	VARKSAPATGGVKk	1	V(0.00)A(0.00)R(0.00)K(0.00)S(0.00)A(0.00)P(0.00)A(0.00)T(0.00)G(0.00)G(0.00)V(0.00)K(0.00)K(14.10)	K14	Q16695	14.098	0.0573314	0.9168	H31T K27me	Classical	Non-histone proteins
HF181130_D3_A.16061.16061.2	VARKSAPATGGVKK	4K(59.0450), 13K(59.0450), 14K(27.9949)	2	754.459	VARKSAPATGGVKk	1	V(0.00)A(0.00)R(0.00)K(0.00)S(0.00)A(0.00)P(0.00)A(0.00)T(0.00)G(0.00)G(0.00)V(0.00)K(0.00)K(14.10)	K14	Q16695	14.098	0.0573314	0.9168	H31T K36me	Classical	Non-histone proteins
HF181130_D3_A.16061.16061.2	VARKSAPATGGVKK	4K(59.0450), 13K(59.0450), 14K(27.9949)	2	754.459	VARKSAPATGGVKk	1	V(0.00)A(0.00)R(0.00)K(0.00)S(0.00)A(0.00)P(0.00)A(0.00)T(0.00)G(0.00)G(0.00)V(0.00)K(0.00)K(14.10)	K14	Q16695	14.098	0.0573314	0.9168	H31T K37fo	Uncommon	Non-histone proteins
HF181130_D3_A.16449.16449.2	DAVTYTEHAKR	11R(39.9949)	2	688.338	DAVTYTEHAKr	1	D(0.00)A(0.00)V(0.00)T(0.00)Y(0.00)T(0.00)E(0.00)H(0.00)A(0.00)K(0.00)R(18.99)	R11	P62805	18.986	0.000196712	0.9873	H4 R78g-	Uncommon	Non-histone proteins
HF181130_D3_A.16840.16840.2	KQLATKVAR	6K(42.0105)	2	556.349					Q16695	18.655	0.0135082	0.9305	H31T K23ac	Classical	Non-histone proteins
HF181130_D3_A.16995.16995.2	LSKKVIPKSTR	3K(108.0211), 4K(59.0450)	2	725.948	LSkKVIPKSTR	1	L(0.00)S(0.00)K(15.12)K(0.00)V(0.00)I(0.00)P(0.00)K(0.00)S(0.00)T(0.00)R(0.00)	K3	P22492	15.122	0.0120258	0.9825	H1T K112py	Uncommon	Non-histone proteins
HF181130_D3_A.16995.16995.2	LSKKVIPKSTR	3K(108.0211), 4K(59.0450)	2	725.948	LSkKVIPKSTR	1	L(0.00)S(0.00)K(15.12)K(0.00)V(0.00)I(0.00)P(0.00)K(0.00)S(0.00)T(0.00)R(0.00)	K3	P22492	15.122	0.0120258	0.9825	H1T K113me	Classical	Non-histone proteins
HF181130_D3_A.17241.17241.2	KAGATAGKR	1K(42.0105)	2	480.769					P16402	13.844	0.0971302	0.9105	H13 K25ac	Classical	Non-histone proteins
HF181130_D3_A.17376.17376.3	DNIQGITKPAIRR		3	514.293					P62805	17.355	0.00728691	0.9478	H4 24-36	Unmodified	Non-histone proteins
HF181130_D3_A.17442.17442.2	DAVTYTEHAKR	10K(28.0313), 11R(80.0262)	2	699.854	DAVTYTEHAKr	1	D(0.00)A(0.00)V(0.00)T(0.00)Y(0.00)T(0.00)E(0.00)H(0.00)A(0.00)K(0.00)R(19.19)	R11	P62805	19.185	0.00190597	0.9582	H4 R78ar	Uncommon	Non-histone proteins
HF181130_D3_A.17765.17765.3	RISGLIYEETR		3	449.582					P62805	16.342	0.00155091	0.9966	H4 45-55	Unmodified	Non-histone proteins
HF181130_D3_A.18748.18748.2	PEPTKSAPAPK		2	606.841					P58876	13.677	0.125911	0.8147	H2B1D 1-11	Unmodified	Non-histone proteins
HF181130_D3_A.18962.18962.2	ATKKAAGAGAAKR		2	690.921					P16401	22.868	0.00265034	0.988	H15 23-35	Unmodified	Non-histone proteins
HF181130_D3_A.19444.19444.3	KVLRDNIQGITKPAIR	1K(28.0313)	3	632.392					P62805	20.077	1.65154e-06	1	H4 K20di	Classical	Non-histone proteins
HF181130_D3_A.19508.19508.3	PDPSKSAPAPKK	5K(162.0528)	3	465.252	PDPSkSAPAPKK	1	P(0.00)D(0.00)P(0.00)S(0.00)K(16.09)S(0.00)A(0.00)P(0.00)A(0.00)P(0.00)K(0.00)K(0.00)	K5	Q8N257	16.091	0.0227971	0.9378	H2B3B K5he	Uncommon	Non-histone proteins
HF181130_D3_A.19934.19934.2	ISGLIYEETR	10R(39.9949)	2	610.811	ISGLIYEETr	1	I(0.00)S(0.00)G(0.00)L(0.00)I(0.00)Y(0.00)E(0.00)E(0.00)T(0.00)R(16.78)	R10	P62805	16.78	0.00257807	0.925	H4 R55g-	Uncommon	Non-histone proteins
HF181130_D3_A.19939.19939.2	PEPTKSAPAPKK		2	670.888					P58876	16.07	0.0131376	0.8293	H2B1D 1-12	Unmodified	Non-histone proteins
HF181130_D3_A.20008.20008.2	RILGLIYEETR	7Y(79.9663)	2	726.878	RILGLIyEETR	1	R(0.00)I(0.00)L(0.00)G(0.00)L(0.00)I(0.00)Y(7.19)E(0.00)E(0.00)T(2.52)R(0.00)	Y7	Q99525	16.296	0.0306636	0.9785	H4G Y51ph	Uncommon	Non-histone proteins
HF181130_D3_A.20108.20108.2	RISGLIYEETR	3S(79.9663)	2	718.856	RIsGLIYEETR	1	R(0.00)I(0.00)S(14.76)G(0.00)L(0.00)I(0.00)Y(5.77)E(0.00)E(0.00)T(0.57)R(0.00)	S3	P62805	17.132	0.00307145	0.9829	H4 S47ph	Uncommon	Non-histone proteins
HF181130_D3_A.20138.20138.2	RISGLIYEETR	1R(54.0105)	2	695.87	rISGLIYEETR	1	R(15.35)I(0.00)S(0.00)G(0.00)L(0.00)I(0.00)Y(0.00)E(0.00)E(0.00)T(0.00)R(0.00)	R1	P62805	15.348	0.0827475	0.9614	H4 R45mg	Uncommon	Non-histone proteins
HF181130_D3_A.20229.20229.2	GLGKGGAKRHRK	8K(28.0313), 12K(72.0211)	2	715.438	GLGKGGAKRHRk	1	G(0.00)L(0.00)G(0.00)K(0.00)G(0.00)G(0.00)A(0.00)K(0.00)R(0.00)H(0.00)R(0.00)K(19.23)	K12	P62805	19.225	0.000795711	0.9744	H4 K16di	Classical	Non-histone proteins
HF181130_D3_A.20229.20229.2	GLGKGGAKRHRK	8K(28.0313), 12K(72.0211)	2	715.438	GLGKGGAKRHRk	1	G(0.00)L(0.00)G(0.00)K(0.00)G(0.00)G(0.00)A(0.00)K(0.00)R(0.00)H(0.00)R(0.00)K(19.23)	K12	P62805	19.225	0.000795711	0.9744	H4 K20la	Uncommon	Non-histone proteins
HF181130_D3_A.20413.20413.2	KPLATKAAR	1K(114.0429)	2	562.846	kPLATKAAR	1	K(14.14)P(0.00)L(0.00)A(0.00)T(0.00)K(0.00)A(0.00)A(0.00)R(0.00)	K1	P0DPK5	14.135	0.00305451	0.9099	H3Y2 K18gl	Uncommon	Non-histone proteins
HF181130_D3_A.20603.20603.2	QGRTLYGFGG		2	550.782					P62805	14.166	0.0383266	0.8266	H4 93-102	Unmodified	Non-histone proteins
HF181130_D3_A.21645.21645.2	RISGLIYEETR	1R(144.0422)	2	763.4	rISGLIYEETR	1	R(22.26)I(0.00)S(0.00)G(0.00)L(0.00)I(0.00)Y(0.00)E(0.00)E(0.00)T(0.00)R(0.00)	R1	P62805	22.258	0.00029713	0.9972	H4 R45te	Uncommon	Non-histone proteins
HF181130_D3_A.21720.21720.3	KVLRDNIQGITKPAIR		3	638.058					P62805	26.236	1.13934e-06	1	H4 20-35	Unmodified	Non-histone proteins
HF181130_D3_A.21847.21847.2	DNIQGITKPAIR	8K(88.0160)	2	729.903	DNIQGITkPAIR	1	D(0.00)N(0.00)I(0.00)Q(0.00)G(0.00)I(0.00)T(0.00)K(11.42)P(0.00)A(0.00)I(0.00)R(0.00)	K8	P62805	16.747	0.0107776	0.8784	H4 K31gl	Uncommon	Non-histone proteins
HF181130_D3_A.21882.21882.2	GLGKGGAKRHRK	12K(42.0105)	2	681.413					P62805	13.387	0.0972997	0.8611	H4 K20ac	Classical	Non-histone proteins
HF181130_D3_A.21916.21916.2	DNIQGITKPAIR	8K(27.9949)	2	677.378	DNIQGITkPAIR	1	D(0.00)N(0.00)I(0.00)Q(0.00)G(0.00)I(0.00)T(20.68)K(22.80)P(0.00)A(0.00)I(0.00)R(0.00)	K8	P62805	22.797	0.000126143	0.9782	H4 K31fo	Uncommon	Non-histone proteins
HF181130_D3_A.22172.22172.2	DNIQGITKPAIRR	8K(86.0004)	2	806.946	DNIQGITkPAIRR	1	D(0.00)N(0.00)I(0.00)Q(0.00)G(0.00)I(0.00)T(0.00)K(11.74)P(0.00)A(0.00)I(0.00)R(0.00)R(0.00)	K8	P62805	13.539	0.00135366	0.9541	H4 K31ma	Uncommon	Non-histone proteins
HF181130_D3_A.22260.22260.2	DNIQGITKPAIRR	8K(104.0262)	2	815.959	DNIQGITkPAIRR	1	D(0.00)N(0.00)I(0.00)Q(0.00)G(0.00)I(0.00)T(0.00)K(12.18)P(0.00)A(0.00)I(0.00)R(0.00)R(0.00)	K8	P62805	13.184	0.02949	0.8927	H4 K31be	Uncommon	Non-histone proteins
HF181130_D3_A.22312.22312.2	DNIQGITKPAIR	8K(59.0450), 12R(54.0105)	2	742.423	DNIQGITKPAIr	1	D(0.00)N(0.00)I(0.00)Q(0.00)G(0.00)I(0.00)T(0.00)K(0.00)P(0.00)A(0.00)I(0.00)R(21.86)	R12	P62805	21.855	4.73959e-06	1	H4 K31me	Classical	Non-histone proteins
HF181130_D3_A.22312.22312.2	DNIQGITKPAIR	8K(59.0450), 12R(54.0105)	2	742.423	DNIQGITKPAIr	1	D(0.00)N(0.00)I(0.00)Q(0.00)G(0.00)I(0.00)T(0.00)K(0.00)P(0.00)A(0.00)I(0.00)R(21.86)	R12	P62805	21.855	4.73959e-06	1	H4 R35mg	Uncommon	Non-histone proteins
HF181130_D3_A.22345.22345.3	KVLRDNIQGITKPAIR	1K(59.0450)	3	642.73					P62805	24.501	1.19971e-06	1	H4 K20me	Classical	Non-histone proteins
HF181130_D3_A.22551.22551.2	DNIQGITKPAIR	8K(59.0450), 12R(39.9949)	2	735.415	DNIQGITKPAIr	1	D(0.00)N(0.00)I(0.00)Q(0.00)G(0.00)I(0.00)T(0.00)K(0.00)P(0.00)A(0.00)I(0.00)R(16.62)	R12	P62805	16.62	0.00502545	0.9101	H4 R35g-	Uncommon	Non-histone proteins
HF181130_D3_A.23376.23376.2	EIAQEFKTDLR		2	704.861					Q5TEC6	19.579	1.21836e-05	1	H3PS2 73-83	Unmodified	Non-histone proteins
HF181130_D3_A.23743.23743.3	DNIQGITKPAIRR	8K(42.0105), 13R(39.9949)	3	540.304	DNIQGITKPAIRr	1	D(0.00)N(0.00)I(0.00)Q(0.00)G(0.00)I(0.00)T(0.00)K(0.00)P(0.00)A(0.00)I(0.00)R(0.00)R(12.89)	R13	P62805	12.889	0.00957741	0.9356	H4 R36g-	Uncommon	Non-histone proteins
HF181130_D3_A.24654.24654.2	ISGLIYEETR	10R(80.0262)	2	630.827	ISGLIYEETr	1	I(0.00)S(0.00)G(0.00)L(0.00)I(0.00)Y(0.00)E(0.00)E(0.00)T(0.00)R(7.18)	R10	P62805	15.725	0.00878516	0.9202	H4 R55ar	Uncommon	Non-histone proteins
HF181130_D3_A.24846.24846.2	DNIQGITKPAIR	7T(79.9663)	2	730.882	DNIQGItKPAIR	1	D(0.00)N(0.00)I(0.00)Q(0.00)G(0.00)I(0.00)T(15.20)K(0.00)P(0.00)A(0.00)I(0.00)R(0.00)	T7	P62805	15.199	0.00289171	0.9952	H4 T30ph	Uncommon	Non-histone proteins
HF181130_D3_A.24937.24937.3	VTKAGGSAALSPSK	7S(79.9663), 14K(42.0469)	3	489.929	VTKAGGsAALSPSK	1	V(0.00)T(12.16)K(0.00)A(0.00)G(0.00)G(0.00)S(18.55)A(0.00)A(0.00)L(0.00)S(0.00)P(0.00)S(0.00)K(0.00)	S7	Q92522	18.548	0.0012715	0.9887	H1X S26ph	Uncommon	Non-histone proteins
HF181130_D3_A.24937.24937.3	VTKAGGSAALSPSK	7S(79.9663), 14K(42.0469)	3	489.929	VTKAGGsAALSPSK	1	V(0.00)T(12.16)K(0.00)A(0.00)G(0.00)G(0.00)S(18.55)A(0.00)A(0.00)L(0.00)S(0.00)P(0.00)S(0.00)K(0.00)	S7	Q92522	18.548	0.0012715	0.9887	H1X K33tr	Classical	Non-histone proteins
HF181130_D3_A.26720.26720.3	RKTVTAMDVVYALKR	1R(144.0422)	3	682.041	rKTVTAMDVVYALKR	1	R(15.45)K(0.00)T(0.00)V(0.00)T(0.00)A(0.00)M(0.00)D(0.00)V(0.00)V(0.00)Y(0.00)A(0.00)L(0.00)K(0.00)R(0.00)	R1	P62805	15.452	0.00109235	0.86	H4 R78te	Uncommon	Non-histone proteins
HF181130_D3_A.26723.26723.3	KTVTAMDVVYALKRQGR	13K(27.9949)	3	677.045	KTVTAMDVVYALkRQGR	1	K(4.17)T(0.00)V(0.00)T(8.74)A(0.00)M(0.00)D(0.00)V(0.00)V(0.00)Y(0.00)A(0.00)L(0.00)K(15.69)R(0.00)Q(0.00)G(0.00)R(0.00)	K13	P62805	15.688	0.0113271	0.956	H4 K91fo	Uncommon	Non-histone proteins
HF181130_D3_A.26728.26728.3	RKTVTAMDVVYALKR	2K(28.0313), 5T(79.9663)	3	653.693	RKTVtAMDVVYALKR	1	R(0.00)K(0.00)T(0.00)V(0.00)T(16.23)A(0.00)M(0.00)D(0.00)V(0.00)V(0.00)Y(7.82)A(0.00)L(0.00)K(0.00)R(0.00)	T5	P62805	16.231	4.39559e-05	0.9984	H4 K79di	Classical	Non-histone proteins
HF181130_D3_A.26728.26728.3	RKTVTAMDVVYALKR	2K(28.0313), 5T(79.9663)	3	653.693	RKTVtAMDVVYALKR	1	R(0.00)K(0.00)T(0.00)V(0.00)T(16.23)A(0.00)M(0.00)D(0.00)V(0.00)V(0.00)Y(7.82)A(0.00)L(0.00)K(0.00)R(0.00)	T5	P62805	16.231	4.39559e-05	0.9984	H4 T82ph	Uncommon	Non-histone proteins
HF181130_D3_A.26737.26737.3	RKTVTAMDVVYALKR	2K(86.0004)	3	658.034	RkTVTAMDVVYALKR	1	R(0.00)K(14.82)T(0.00)V(0.00)T(0.00)A(0.00)M(0.00)D(0.00)V(0.00)V(0.00)Y(0.00)A(0.00)L(0.00)K(0.00)R(0.00)	K2	P62805	14.824	0.0154612	0.9145	H4 K79ma	Uncommon	Non-histone proteins
HF181130_D3_A.26757.26757.3	KTVTAMDVVYALKRQGR	10Y(79.9663), 13K(28.0313)	3	700.376	KTVTAMDVVyALKRQGR	1	K(0.00)T(5.88)V(0.00)T(8.71)A(0.00)M(0.00)D(0.00)V(0.00)V(0.00)Y(11.63)A(0.00)L(0.00)K(0.00)R(0.00)Q(0.00)G(0.00)R(0.00)	Y10	P62805	13.371	0.0872948	0.855	H4 Y88ph	Uncommon	Non-histone proteins
HF181130_D3_A.26757.26757.3	KTVTAMDVVYALKRQGR	10Y(79.9663), 13K(28.0313)	3	700.376	KTVTAMDVVyALKRQGR	1	K(0.00)T(5.88)V(0.00)T(8.71)A(0.00)M(0.00)D(0.00)V(0.00)V(0.00)Y(11.63)A(0.00)L(0.00)K(0.00)R(0.00)Q(0.00)G(0.00)R(0.00)	Y10	P62805	13.371	0.0872948	0.855	H4 K91di	Classical	Non-histone proteins
HF181130_D3_A.26972.26972.3	RKTVTAMDVVYALKR	1R(144.0422), 2K(42.0105)	3	676.375	rKTVTAMDVVYALKR	1	R(15.20)K(0.00)T(0.00)V(0.00)T(0.00)A(0.00)M(0.00)D(0.00)V(0.00)V(0.00)Y(0.00)A(0.00)L(0.00)K(0.00)R(0.00)	R1	P62805	15.195	0.00417849	0.8917	H4 K79ac	Classical	Non-histone proteins
HF181130_D3_A.26993.26993.3	KTVTAMDVVYALKR		3	562.324					P62805	18.375	0.000123111	0.9988	H4 79-92	Unmodified	Non-histone proteins
HF181130_D3_A.27044.27044.2	KTVTAMDVVYALKR	1K(42.0469)	2	841.491					P62805	15.656	0.0125108	0.9529	H4 K79tr	Classical	Non-histone proteins
HF181130_D3_A.27639.27639.2	KTVTAMAVVYVLKR	10Y(79.9663), 13K(42.0469)	2	878.499	KTVTAMAVVyVLKR	1	K(0.00)T(3.59)V(0.00)T(7.96)A(0.00)M(0.00)A(0.00)V(0.00)V(0.00)Y(12.22)V(0.00)L(0.00)K(0.00)R(0.00)	Y10	Q99525	12.223	0.0450811	0.9712	H4G Y88ph	Uncommon	Non-histone proteins
HF181130_D3_A.27639.27639.2	KTVTAMAVVYVLKR	10Y(79.9663), 13K(42.0469)	2	878.499	KTVTAMAVVyVLKR	1	K(0.00)T(3.59)V(0.00)T(7.96)A(0.00)M(0.00)A(0.00)V(0.00)V(0.00)Y(12.22)V(0.00)L(0.00)K(0.00)R(0.00)	Y10	Q99525	12.223	0.0450811	0.9712	H4G K91tr	Classical	Non-histone proteins
HF181130_D3_A.30098.30098.2	ATGPPVSELITKAVAASKER	18K(68.0262)	2	1137.14	ATGPPVSELITKAVAASkER	1	A(0.00)T(0.00)G(0.00)P(0.00)P(0.00)V(0.00)S(0.00)E(0.00)L(0.00)I(0.00)T(0.00)K(0.00)A(0.00)V(0.00)A(0.00)A(0.00)S(0.00)K(4.23)E(0.00)R(0.00)	K18	P16401	23.746	2.10086e-06	1	H15 K54cr	Uncommon	Non-histone proteins
HF181130_D3_A.30921.30921.2	KTVTAMDVVYALKR	1K(28.0313), 14R(80.0262)	2	874.496	KTVTAMDVVYALKr	1	K(0.00)T(0.00)V(0.00)T(0.00)A(0.00)M(0.00)D(0.00)V(0.00)V(0.00)Y(0.00)A(0.00)L(0.00)K(0.00)R(2.60)	R14	P62805	15.985	0.0495637	0.9777	H4 R92ar	Uncommon	Non-histone proteins
HF181130_D3_B.07400.07400.2	SAGAAKR	6K(68.0262)	2	364.706	SAGAAkR	1	S(0.00)A(0.00)G(0.00)A(0.00)A(0.00)K(12.54)R(0.00)	K6	P10412	12.535	0.174281	0.9064	H14 K31cr	Uncommon	Non-histone proteins
HF181130_D3_B.07587.07587.2	AKGAKGK	5K(59.0450), 7K(68.0262)	2	416.264	AKGAKGk	1	A(0.00)K(0.00)G(0.00)A(0.00)K(0.00)G(0.00)K(13.22)	K7	P22492	13.224	0.0439447	0.9227	H1T K173me	Classical	Non-histone proteins
HF181130_D3_B.07587.07587.2	AKGAKGK	5K(59.0450), 7K(68.0262)	2	416.264	AKGAKGk	1	A(0.00)K(0.00)G(0.00)A(0.00)K(0.00)G(0.00)K(13.22)	K7	P22492	13.224	0.0439447	0.9227	H1T K175cr	Uncommon	Non-histone proteins
HF181130_D3_B.10196.10196.2	KSAGAAKR	1K(42.0105)	2	438.26					P10412	17.237	0.00348843	0.9972	H14 K25ac	Classical	Non-histone proteins
HF181130_D3_B.11541.11541.3	LAHYSKR	6K(72.0211)	3	319.511	LAHYSkR	1	L(0.00)A(0.00)H(0.00)Y(0.00)S(0.00)K(17.98)R(0.00)	K6	Q96A08	17.983	0.00033189	0.9888	H2B1A K86la	Uncommon	Non-histone proteins
HF181130_D3_B.13189.13189.3	KSAPSTGGVKKPHR	1K(42.0469), 2S(79.9663)	3	557.974	KsAPSTGGVKKPHR	1	K(0.00)S(22.10)A(0.00)P(0.00)S(20.59)T(18.36)G(0.00)G(0.00)V(0.00)K(0.00)K(0.00)P(0.00)H(0.00)R(0.00)	S2	P84243	22.102	1.39658e-05	1	H33 S28ph	Uncommon	Non-histone proteins
HF181130_D3_B.13884.13884.2	KAAGAKK	1K(86.0368), 6K(42.0105)	2	430.749	kAAGAKK	1	K(13.22)A(0.00)A(0.00)G(0.00)A(0.00)K(0.00)K(0.00)	K1	P16401	13.218	0.0478385	0.9309	H15 K143hy	Uncommon	Non-histone proteins
HF181130_D3_B.13884.13884.2	KAAGAKK	1K(86.0368), 6K(42.0105)	2	430.749	kAAGAKK	1	K(13.22)A(0.00)A(0.00)G(0.00)A(0.00)K(0.00)K(0.00)	K1	P16401	13.218	0.0478385	0.9309	H15 K148ac	Classical	Non-histone proteins
HF181130_D3_B.14804.14804.2	KPLATKAAR		2	512.814					P0DPK5	14.422	0.0165977	0.972	H3Y2 18-26	Unmodified	Non-histone proteins
HF181130_D3_B.14847.14847.2	KAGATAGKR	1K(162.0528)	2	556.315	kAGATAGKR	1	K(13.33)A(0.00)G(0.00)A(0.00)T(0.00)A(0.00)G(0.00)K(0.00)R(0.00)	K1	P16402	13.331	0.0686495	0.8457	H13 K25he	Uncommon	Non-histone proteins
HF181130_D3_B.15385.15385.3	VARKSAPATGGVKKPHR	4K(28.0313)	3	624.048					Q16695	25.619	0.000544844	0.8405	H31T K27di	Classical	Non-histone proteins
HF181130_D3_B.15390.15390.3	VARKSAPATGGVKKPHR	4K(28.0313), 13K(28.0313), 14K(72.0211)	3	627.379	VARKSAPATGGVKkPHR	1	V(0.00)A(0.00)R(0.00)K(0.00)S(0.00)A(0.00)P(0.00)A(0.00)T(0.00)G(0.00)G(0.00)V(0.00)K(0.00)K(23.01)P(0.00)H(0.00)R(0.00)	K14	Q16695	23.007	0.000924722	0.9961	H31T K36di	Classical	Non-histone proteins
HF181130_D3_B.15390.15390.3	VARKSAPATGGVKKPHR	4K(28.0313), 13K(28.0313), 14K(72.0211)	3	627.379	VARKSAPATGGVKkPHR	1	V(0.00)A(0.00)R(0.00)K(0.00)S(0.00)A(0.00)P(0.00)A(0.00)T(0.00)G(0.00)G(0.00)V(0.00)K(0.00)K(23.01)P(0.00)H(0.00)R(0.00)	K14	Q16695	23.007	0.000924722	0.9961	H31T K37la	Uncommon	Non-histone proteins
HF181130_D3_B.15536.15536.2	DAVTYTEHAKR	10K(86.0368)	2	688.844	DAVTYTEHAkR	1	D(0.00)A(0.00)V(0.00)T(0.00)Y(0.00)T(0.00)E(0.00)H(0.00)A(0.00)K(17.77)R(0.00)	K10	P62805	17.766	0.000341801	0.8967	H4 K77hy	Uncommon	Non-histone proteins
HF181130_D3_B.16712.16712.2	KSAPSTGGVKKPHR	10K(42.0469), 14R(80.0262)	2	831.484	KSAPSTGGVKKPHr	1	K(0.00)S(0.00)A(0.00)P(0.00)S(0.00)T(0.00)G(0.00)G(0.00)V(0.00)K(0.00)K(0.00)P(0.00)H(0.00)R(19.01)	R14	P84243	19.01	0.00138746	0.9153	H33 R40ar	Uncommon	Non-histone proteins
HF181130_D3_B.16805.16805.3	KRASPTGGIKKPHR	1K(27.9949)	3	557.666	kRASPTGGIKKPHR	1	K(20.02)R(0.00)A(0.00)S(15.40)P(0.00)T(13.28)G(0.00)G(0.00)I(0.00)K(0.00)K(0.00)P(0.00)H(0.00)R(0.00)	K1	P0DPK5	20.024	0.00175862	0.9758	H3Y2 K27fo	Uncommon	Non-histone proteins
HF181130_D3_B.16807.16807.2	LSKKVIPKSTR	3K(59.0450), 4K(108.0211)	2	725.948	LSKkVIPKSTR	1	L(0.00)S(0.00)K(0.00)K(13.60)V(0.00)I(0.00)P(0.00)K(0.00)S(0.00)T(0.00)R(0.00)	K4	P22492	13.602	0.0295282	0.9206	H1T K112me	Classical	Non-histone proteins
HF181130_D3_B.16807.16807.2	LSKKVIPKSTR	3K(59.0450), 4K(108.0211)	2	725.948	LSKkVIPKSTR	1	L(0.00)S(0.00)K(0.00)K(13.60)V(0.00)I(0.00)P(0.00)K(0.00)S(0.00)T(0.00)R(0.00)	K4	P22492	13.602	0.0295282	0.9206	H1T K113py	Uncommon	Non-histone proteins
HF181130_D3_B.17574.17574.2	TENSTSAPAAKPKR	11K(42.0105)	2	795.424					P07305	17.934	0.000474524	0.9994	H10 K11ac	Classical	Non-histone proteins
HF181130_D3_B.19913.19913.2	IATEAGQLAHYTK	13K(88.0160)	2	745.878	IATEAGQLAHYTk	1	I(0.00)A(0.00)T(0.00)E(0.00)A(0.00)G(0.00)Q(0.00)L(0.00)A(0.00)H(0.00)Y(0.00)T(0.00)K(12.31)	K13	P0C1H6	12.314	0.0790514	0.9377	H2BFM K107gl	Uncommon	Non-histone proteins
HF181130_D3_B.20083.20083.2	GLGKGGAKRHRK	8K(42.0105), 12K(68.0262)	2	715.426	GLGKGGAKRHRk	1	G(0.00)L(0.00)G(0.00)K(0.00)G(0.00)G(0.00)A(0.00)K(0.00)R(0.00)H(0.00)R(0.00)K(19.41)	K12	P62805	19.407	0.00069289	0.974	H4 K20cr	Uncommon	Non-histone proteins
HF181130_D3_B.20880.20880.2	KSAPSTGGVKKPHR	1K(42.0105), 10K(59.0450)	2	780.45					P84243	21.363	0.000182001	0.9933	H33 K27ac	Classical	Non-histone proteins
HF181130_D3_B.22100.22100.3	DNIQGITKPAIR	4Q(159.0684), 8K(59.0450)	3	533.64	DNIqGITKPAIR	1	D(0.00)N(0.00)I(0.00)Q(11.62)G(0.00)I(0.00)T(0.00)K(0.00)P(0.00)A(0.00)I(0.00)R(0.00)	Q4	P62805	15.991	4.01749e-05	0.9997	H4 Q27se	Uncommon	Non-histone proteins
HF181130_D3_B.22238.22238.2	AARKRASPTGGIKK	4K(42.0469), 13K(42.0469), 14K(162.0528)	2	894.048	AARKRASPTGGIKk	1	A(0.00)A(0.00)R(0.00)K(0.00)R(0.00)A(0.00)S(0.00)P(0.00)T(0.00)G(0.00)G(0.00)I(0.00)K(0.00)K(11.42)	K14	P0DPK5	11.423	0.0483275	0.8567	H3Y2 K27tr	Classical	Non-histone proteins
HF181130_D3_B.22238.22238.2	AARKRASPTGGIKK	4K(42.0469), 13K(42.0469), 14K(162.0528)	2	894.048	AARKRASPTGGIKk	1	A(0.00)A(0.00)R(0.00)K(0.00)R(0.00)A(0.00)S(0.00)P(0.00)T(0.00)G(0.00)G(0.00)I(0.00)K(0.00)K(11.42)	K14	P0DPK5	11.423	0.0483275	0.8567	H3Y2 K36tr	Classical	Non-histone proteins
HF181130_D3_B.22238.22238.2	AARKRASPTGGIKK	4K(42.0469), 13K(42.0469), 14K(162.0528)	2	894.048	AARKRASPTGGIKk	1	A(0.00)A(0.00)R(0.00)K(0.00)R(0.00)A(0.00)S(0.00)P(0.00)T(0.00)G(0.00)G(0.00)I(0.00)K(0.00)K(11.42)	K14	P0DPK5	11.423	0.0483275	0.8567	H3Y2 K37he	Uncommon	Non-histone proteins
HF181130_D3_B.23371.23371.2	LMREIAQDFKTDLR	10K(86.0004)	2	938.981	LMREIAQDFkTDLR	1	L(0.00)M(0.00)R(0.00)E(0.00)I(0.00)A(0.00)Q(0.00)D(0.00)F(0.00)K(5.92)T(0.00)D(0.00)L(0.00)R(0.00)	K10	Q16695	17.811	0.0217063	0.9676	H31T K79ma	Uncommon	Non-histone proteins
HF181130_D3_B.24051.24051.2	EIAQEFKTDLR	7K(59.0450)	2	704.879					Q5TEC6	18.184	6.9717e-05	0.9998	H3PS2 K79me	Classical	Non-histone proteins
HF181130_D3_B.25107.25107.2	KTVTAMAVVYVLKR	13K(86.0004)	2	855.489	KTVTAMAVVYVLkR	1	K(0.00)T(0.00)V(0.00)T(0.00)A(0.00)M(0.00)A(0.00)V(0.00)V(0.00)Y(0.00)V(0.00)L(0.00)K(19.62)R(0.00)	K13	Q99525	19.622	0.00141861	0.992	H4G K91ma	Uncommon	Non-histone proteins
HF181130_D3_B.26049.26049.2	KTVTAMDVVYALKR	1K(59.0450)	2	877.509					P62805	14.737	0.00060658	0.9332	H4 K79me	Classical	Non-histone proteins
HF181130_D3_B.26891.26891.3	RKTVTAMDVVYALKR	1R(54.0105), 2K(42.0105)	3	664.711	rKTVTAMDVVYALKR	1	R(17.04)K(0.00)T(0.00)V(0.00)T(0.00)A(0.00)M(0.00)D(0.00)V(0.00)V(0.00)Y(0.00)A(0.00)L(0.00)K(0.00)R(0.00)	R1	P62805	17.038	3.99932e-05	0.9939	H4 R78mg	Uncommon	Non-histone proteins
HF181130_D3_B.28241.28241.3	KTVTAMDVVYALKR	1K(27.9949)	3	574.992	kTVTAMDVVYALKR	1	K(15.32)T(0.00)V(0.00)T(14.31)A(0.00)M(0.00)D(0.00)V(0.00)V(0.00)Y(0.00)A(0.00)L(0.00)K(0.00)R(0.00)	K1	P62805	15.323	0.000667746	0.9987	H4 K79fo	Uncommon	Non-histone proteins

## Sheet: PRO2 MDA-MB-468
Spectrum	Peptide	Assigned Modifications	Charge	Calculated M/Z	MSFragger Localization	Number Best Positions	Position Scores	Best Positions	Proteins	Hyperscore	Expectation	PeptideProphetProbability	Site(s)	Class	Search
HF181116_RN_PRO2_1.05105.05105.3	KGHYAER	1K(42.0105)	3	301.488					P16104	14.344	0.0109396	0.9924	H2AX K36ac	Classicalal	1° Open
HF181116_RN_PRO2_1.06807.06807.2	JKGHYAER		2	463.74					P16104	13.768	0.0481948	0.9549	H2AX 36-42	Unmodified	1° Open
HF181116_RN_PRO2_1.07060.07060.2	GKTGGKAR	2K(42.0105), 6K(42.0105)	2	429.743					P16104	10.191	0.119468	0.8878	H2AX K5ac	Classicalal	1° Open
HF181116_RN_PRO2_1.07060.07060.2	GKTGGKAR	2K(42.0105), 6K(42.0105)	2	429.743					P16104	10.191	0.119468	0.8878	H2AX K9ac	Classicalal	1° Open
HF181116_RN_PRO2_1.08633.08633.2	GKTGGKAR		2	443.759					P16104	14.782	0.0850159	0.907	H2AX 4-11	Unmodified	1° Open
HF181116_RN_PRO2_1.09540.09540.4	KSAPSTGGVKKPHR	1K(42.0469)	4	404.24					P84243	11.238	0.00367705	0.9869	H33 K27tr	Classicalal	1° Open
HF181116_RN_PRO2_1.10883.10883.2	DAVTYTEHAKR	10K(42.0105)	2	666.831					P62805	18.189	0.00119605	0.9968	H4 K77ac	Classicalal	1° Open
HF181116_RN_PRO2_1.11021.11021.3	DAVTYTEHAKR		3	454.221					P62805	13.057	0.0229483	0.9723	H4 68-78	Unmodified	1° Open
HF181116_RN_PRO2_1.12515.12515.2	KPLATKAAR	1K(88.0160), 6K(42.0105)	2	543.319	kPLATKAAR	1	K(17.97)P(0.00)L(0.00)A(0.00)T(0.00)K(0.00)A(0.00)A(0.00)R(0.00)	K1	P0DPK5	17.969	0.00429289	0.9923	H3Y2 K18gl	Uncommon	1° Open
HF181116_RN_PRO2_1.12515.12515.2	KPLATKAAR	1K(88.0160), 6K(42.0105)	2	543.319	kPLATKAAR	1	K(17.97)P(0.00)L(0.00)A(0.00)T(0.00)K(0.00)A(0.00)A(0.00)R(0.00)	K1	P0DPK5	17.969	0.00429289	0.9923	H3Y2 K23ac	Classicalal	1° Open
HF181116_RN_PRO2_1.13972.13972.2	ISGLIYEETR		2	595.818					P62805	20.547	0.000547331	0.998	H4 46-55	Unmodified	1° Open
HF181116_RN_PRO2_1.14398.14398.2	JKQLATKVAR		2	575.845					Q16695	11.231	0.0656523	0.9376	H31T 18-26	Unmodified	1° Open
HF181116_RN_PRO2_1.15978.15978.2	JKSAPSTGGVKKPHR	2K(42.0105)	2	830.462					P84243	10.469	0.00572466	0.9907	H33 K27ac	Classicalal	1° Open
HF181116_RN_PRO2_1.16073.16073.2	JHLQLAVR		2	451.776					Q8IUE6	14.841	0.0082177	0.9915	H2A2B 82-88	Unmodified	1° Open
HF181116_RN_PRO2_1.17695.17695.2	DNIQGITKPAIR	8K(72.0211)	2	699.391	DNIQGITkPAIR	1	D(0.00)N(0.00)I(0.00)Q(0.00)G(0.00)I(0.00)T(0.00)K(11.44)P(0.00)A(0.00)I(0.00)R(0.00)	K8	P62805	11.441	0.00327152	0.9941	H4 K31la	Uncommon	1° Open
HF181116_RN_PRO2_1.18017.18017.2	DNIQGITKPAIR	8K(42.0105)	2	684.386					P62805	19.605	0.000529359	0.9984	H4 K31ac	Classicalal	1° Open
HF181116_RN_PRO2_1.18105.18105.2	DNIQGITKPAIR		2	698.383					P62805	17.414	0.00332277	0.9951	H4 24-35	Unmodified	1° Open
HF181116_RN_PRO2_2.09223.09223.2	KSAGAAKR	1K(42.0105), 7K(42.0105)	2	436.751					P10412	12.763	0.0483337	0.9576	H14 K25ac	Classicalal	1° Open
HF181116_RN_PRO2_2.09223.09223.2	KSAGAAKR	1K(42.0105), 7K(42.0105)	2	436.751					P10412	12.763	0.0483337	0.9576	H14 K31ac	Classicalal	1° Open
HF181116_RN_PRO2_2.10833.10833.2	KSAGAAKR		2	450.767					P10412	18.417	0.0104894	0.9892	H14 25-32	Unmodified	1° Open
HF181116_RN_PRO2_2.11673.11673.3	KSAPSTGGVKKPHR	1K(28.0313), 11K(72.0211)	3	535.974	KSAPSTGGVKkPHR	1	K(0.00)S(0.00)A(0.00)P(0.00)S(0.00)T(0.00)G(0.00)G(0.00)V(0.00)K(0.00)K(27.13)P(0.00)H(0.00)R(0.00)	K11	P84243	27.129	0.000117294	1	H33 K27di	Classicalal	1° Open
HF181116_RN_PRO2_2.11673.11673.3	KSAPSTGGVKKPHR	1K(28.0313), 11K(72.0211)	3	535.974	KSAPSTGGVKkPHR	1	K(0.00)S(0.00)A(0.00)P(0.00)S(0.00)T(0.00)G(0.00)G(0.00)V(0.00)K(0.00)K(27.13)P(0.00)H(0.00)R(0.00)	K11	P84243	27.129	0.000117294	1	H33 K37la	Uncommon	1° Open
HF181116_RN_PRO2_2.11716.11716.2	DAVTYTEHAKR	10K(72.0211)	2	681.836	DAVTYTEHAkR	1	D(0.00)A(0.00)V(0.00)T(0.00)Y(0.00)T(0.00)E(0.00)H(0.00)A(0.00)K(9.98)R(0.00)	K10	P62805	9.98	0.00758578	0.9916	H4 K77la	Uncommon	1° Open
HF181116_RN_PRO2_2.12071.12071.4	KSAPSTGGVKKPHR	10K(28.0313)	4	398.233					P84243	19.645	0.0999527	0.9365	H33 K36di	Classicalal	1° Open
HF181116_RN_PRO2_2.12678.12678.2	DAVTYTEHAKR	10K(27.9949)	2	659.823	DAVTYTEHAkR	1	D(0.00)A(0.00)V(0.00)T(8.73)Y(0.00)T(11.74)E(0.00)H(0.00)A(0.00)K(13.44)R(0.00)	K10	P62805	13.44	0.0327341	0.9429	H4 K77fo	Uncommon	1° Open
HF181116_RN_PRO2_2.13289.13289.3	LPHYNKR		3	331.855					P57053	12.408	0.105439	0.9514	H2BFS 80-86	Unmodified	1° Open
HF181116_RN_PRO2_2.13314.13314.3	KSAPSTGGVKKPHR	1K(42.0105), 11K(27.9949)	3	525.958	KSAPSTGGVKkPHR	1	K(0.00)S(6.42)A(0.00)P(0.00)S(11.80)T(13.45)G(0.00)G(0.00)V(0.00)K(0.00)K(21.85)P(0.00)H(0.00)R(0.00)	K11	P84243	21.847	6.71412e-09	1	H33 K37fo	Uncommon	1° Open
HF181116_RN_PRO2_2.13694.13694.3	DAVTYTEHAKR	11R(54.0105)	3	448.89	DAVTYTEHAKr	1	D(0.00)A(0.00)V(0.00)T(0.00)Y(0.00)T(0.00)E(0.00)H(0.00)A(0.00)K(0.00)R(10.50)	R11	P62805	10.501	0.177726	0.9044	H4 R78mg	Uncommon	1° Open
HF181116_RN_PRO2_2.13732.13732.3	KSAPSTGGVKKPHR	1K(42.0105), 11K(42.0105)	3	530.63					P84243	24.506	0.00532178	0.9975	H33 K37ac	Classicalal	1° Open
HF181116_RN_PRO2_2.14964.14964.2	DAVTYTEHAKR	10K(88.0160)	2	689.833	DAVTYTEHAkR	1	D(0.00)A(0.00)V(0.00)T(0.00)Y(0.00)T(0.00)E(0.00)H(0.00)A(0.00)K(15.01)R(0.00)	K10	P62805	15.014	0.0132282	0.9707	H4 K77gl	Uncommon	1° Open
HF181116_RN_PRO2_2.15064.15064.3	DAVTYTEHAKR	10K(70.0418)	3	457.569					P62805	16.149	0.00688256	0.9974	H4 K77me	Classicalal	1° Open
HF181116_RN_PRO2_2.15143.15143.3	KSAPSTGGVKKPHR		3	543.31					P84243	18.623	0.0304646	0.9833	H33 27-40	Unmodified	1° Open
HF181116_RN_PRO2_2.15460.15460.3	JKSAPSTGGVKKPHR	2K(28.0313), 11K(70.0418)	3	557.326					P84243	22.552	0.0290943	0.9712	H33 K36me	Classicalal	1° Open
HF181116_RN_PRO2_2.15882.15882.3	DAVTYTEHAKR	10K(42.0469), 11R(80.0262)	3	471.577	DAVTYTEHAKr	1	D(0.00)A(0.00)V(0.00)T(0.00)Y(0.00)T(0.00)E(0.00)H(0.00)A(0.00)K(0.00)R(20.47)	R11	P62805	20.473	0.00101566	0.9995	H4 K77tr	Classicalal	1° Open
HF181116_RN_PRO2_2.15882.15882.3	DAVTYTEHAKR	10K(42.0469), 11R(80.0262)	3	471.577	DAVTYTEHAKr	1	D(0.00)A(0.00)V(0.00)T(0.00)Y(0.00)T(0.00)E(0.00)H(0.00)A(0.00)K(0.00)R(20.47)	R11	P62805	20.473	0.00101566	0.9995	H4 R78ar	Uncommon	1° Open
HF181116_RN_PRO2_2.16934.16934.3	JKSAPSTGGVKKPHR	2K(70.0418), 11K(28.0313)	3	553.99					P84243	29.525	9.85712e-05	1	H33 K27me	Classicalal	1° Open
HF181116_RN_PRO2_2.18104.18104.2	JKSAPSTGGVKKPHR	2K(42.0105), 11K(42.0105)	2	823.455					P84243	13.395	0.0597379	0.9537	H33 K36ac	Classicalal	1° Open
HF181116_RN_PRO2_2.18365.18365.2	KQLATKVAR	1K(42.0105), 5T(79.9663), 6K(28.0313)	2	587.833	KQLAtKVAR	1	K(0.00)Q(0.00)L(0.00)A(0.00)T(12.50)K(0.00)V(0.00)A(0.00)R(0.00)	T5	Q16695	12.498	0.0184188	0.985	H31T K18ac	Classicalal	1° Open
HF181116_RN_PRO2_2.18365.18365.2	KQLATKVAR	1K(42.0105), 5T(79.9663), 6K(28.0313)	2	587.833	KQLAtKVAR	1	K(0.00)Q(0.00)L(0.00)A(0.00)T(12.50)K(0.00)V(0.00)A(0.00)R(0.00)	T5	Q16695	12.498	0.0184188	0.985	H31T T22ph	Uncommon	1° Open
HF181116_RN_PRO2_2.18365.18365.2	KQLATKVAR	1K(42.0105), 5T(79.9663), 6K(28.0313)	2	587.833	KQLAtKVAR	1	K(0.00)Q(0.00)L(0.00)A(0.00)T(12.50)K(0.00)V(0.00)A(0.00)R(0.00)	T5	Q16695	12.498	0.0184188	0.985	H31T K23di	Classicalal	1° Open
HF181116_RN_PRO2_2.18570.18570.3	APPTGGIKKPHR	8K(72.0211)	3	462.933	APPTGGIkKPHR	1	A(0.00)P(0.00)P(0.00)T(0.00)G(0.00)G(0.00)I(0.00)K(11.79)K(0.00)P(0.00)H(0.00)R(0.00)	K8	P0DPK2	11.787	0.150748	0.8892	H3Y1 K36la	Uncommon	1° Open
HF181116_RN_PRO2_2.20729.20729.2	DNIQGITKPAIR	8K(88.0160)	2	712.393	DNIQGITkPAIR	1	D(0.00)N(0.00)I(0.00)Q(0.00)G(0.00)I(0.00)T(0.00)K(20.35)P(0.00)A(0.00)I(0.00)R(0.00)	K8	P62805	20.351	0.00344548	0.9927	H4 K31gl	Uncommon	1° Open
HF181116_RN_PRO2_2.21572.21572.2	DNIQGITKPAIR	12R(39.9949)	2	683.378	DNIQGITKPAIr	1	D(0.00)N(0.00)I(0.00)Q(0.00)G(0.00)I(0.00)T(0.00)K(0.00)P(0.00)A(0.00)I(0.00)R(15.24)	R12	P62805	15.244	0.0651628	0.9133	H4 R35g-	Uncommon	1° Open
HF181116_RN_PRO2_2.22346.22346.3	JKSAPSTGGVKKPHR	2K(42.0469), 15R(54.0105)	3	571.993	JKSAPSTGGVKKPHr	1	J(0.00)K(0.00)S(0.00)A(0.00)P(0.00)S(0.00)T(0.00)G(0.00)G(0.00)V(0.00)K(0.00)K(0.00)P(0.00)H(0.00)R(2.35)	R15	P84243	17.18	0.00942086	0.9963	H33 R40mg	Uncommon	1° Open
HF181116_RN_PRO2_2.22707.22707.2	DNIQGITKPAIR	12R(54.0105)	2	690.386	DNIQGITKPAIr	1	D(0.00)N(0.00)I(0.00)Q(0.00)G(0.00)I(0.00)T(0.00)K(0.00)P(0.00)A(0.00)I(0.00)R(14.40)	R12	P62805	14.399	0.0188473	0.976	H4 R35mg	Uncommon	1° Open
HF181116_RN_PRO2_2.23378.23378.2	KPLATKAAR	1K(86.0004)	2	554.323	kPLATKAAR	1	K(14.64)P(0.00)L(0.00)A(0.00)T(0.00)K(0.00)A(0.00)A(0.00)R(0.00)	K1	P0DPK5	14.644	0.0291072	0.9697	H3Y2 K18ma	Uncommon	1° Open
HF181116_RN_PRO2_2.23763.23763.2	KTVTAMDVVYALKR	1K(86.0004)	2	868.966	kTVTAMDVVYALKR	1	K(12.96)T(0.00)V(0.00)T(0.00)A(0.00)M(0.00)D(0.00)V(0.00)V(0.00)Y(0.00)A(0.00)L(0.00)K(0.00)R(0.00)	K1	P62805	12.958	0.0242941	0.9461	H4 K79ma	Uncommon	1° Open
HF181116_RN_PRO2_2.26174.26174.3	KTVTAMDVVYALKR	1K(72.0211), 13K(42.0105)	3	570.315	kTVTAMDVVYALKR	1	K(15.55)T(0.00)V(0.00)T(0.00)A(0.00)M(0.00)D(0.00)V(0.00)V(0.00)Y(0.00)A(0.00)L(0.00)K(0.00)R(0.00)	K1	P62805	15.546	0.00973868	0.9963	H4 K79la	Uncommon	1° Open
HF181116_RN_PRO2_2.26174.26174.3	KTVTAMDVVYALKR	1K(72.0211), 13K(42.0105)	3	570.315	kTVTAMDVVYALKR	1	K(15.55)T(0.00)V(0.00)T(0.00)A(0.00)M(0.00)D(0.00)V(0.00)V(0.00)Y(0.00)A(0.00)L(0.00)K(0.00)R(0.00)	K1	P62805	15.546	0.00973868	0.9963	H4 K91ac	Classicalal	1° Open
HF181116_RN_PRO2_2.26710.26710.3	KTVTAMDVVYALKR	1K(88.0160)	3	583.654	kTVTAMDVVYALKR	1	K(13.58)T(0.00)V(0.00)T(0.00)A(0.00)M(0.00)D(0.00)V(0.00)V(0.00)Y(0.00)A(0.00)L(0.00)K(0.00)R(0.00)	K1	P62805	13.583	0.0953345	0.9291	H4 K79gl	Uncommon	1° Open
HF181116_RN_PRO2_2.27037.27037.2	JKTVTAMDVVYALKR	14K(72.0211)	2	866.981	JKTVTAMDVVYALkR	1	J(0.00)K(2.64)T(0.00)V(0.00)T(0.00)A(0.00)M(0.00)D(0.00)V(0.00)V(0.00)Y(0.00)A(0.00)L(0.00)K(19.89)R(0.00)	K14	P62805	19.889	0.00799374	0.9897	H4 K91la	Uncommon	1° Open
HF181116_RN_PRO2_2.27182.27182.2	GVLKVFLENVIR		2	728.93					P62805	13.332	0.0348337	0.9703	H4 56-67	Unmodified	1° Open
HF181116_RN_PRO2_2.27624.27624.2	JKTVTAMDVVYALKR	14K(88.0160)	2	874.978	JKTVTAMDVVYALkR	1	J(0.00)K(2.73)T(0.00)V(0.00)T(0.00)A(0.00)M(0.00)D(0.00)V(0.00)V(0.00)Y(0.00)A(0.00)L(0.00)K(16.30)R(0.00)	K14	P62805	16.299	0.0199641	0.9202	H4 K91gl	Uncommon	1° Open
HF181116_RN_PRO2_2.29463.29463.3	KTVTAMDVVYALKR	1K(42.0105)	3	564.983					P62805	11.197	0.0669499	0.9644	H4 K79ac	Classicalal	1° Open
HF181116_RN_PRO2_2.30001.30001.3	KTVTAMDVVYALKR		3	572.991					P62805	17.854	0.0145044	0.9952	H4 79-92	Unmodified	1° Open
HF181116_RN_PRO2_2.31471.31471.2	GVLKVFLENVIR	4K(42.0105)	2	719.936					P62805	19.097	0.00398795	0.9941	H4 K59ac	Classicalal	1° Open
HF181116_RN_PRO2_2.31536.31536.3	KATGPPVSELITKAVAASKER	1K(42.0105)	3	769.769					P16401	17.657	0.00288902	0.9992	H15 K36ac	Classicalal	1° Open
HF181116_RN_PRO2_2.31923.31923.2	KATGPPVSELITKAVAASKER		2	1161.16					P16401	21.039	0.00130392	0.9963	H15 36-56	Unmodified	1° Open
HF181116_RN_PRO2_2.31924.31924.3	LLLPGQMGKLAESEGTKAVLR	6Q(159.0684), 9K(42.0469), 17K(70.0418)	3	831.478	LLLPGqMGKLAESEGTKAVLR	1	L(0.00)L(0.00)L(0.00)P(0.00)G(0.00)Q(10.69)M(0.00)G(0.00)K(0.00)L(0.00)A(0.00)E(0.00)S(0.00)E(0.00)G(0.00)T(0.00)K(0.00)A(0.00)V(0.00)L(0.00)R(0.00)	Q6	Q7Z2G1	10.693	0.159129	0.9199	H2BWT Q148se	Uncommon	1° Open
HF181116_RN_PRO2_2.31924.31924.3	LLLPGQMGKLAESEGTKAVLR	6Q(159.0684), 9K(42.0469), 17K(70.0418)	3	831.478	LLLPGqMGKLAESEGTKAVLR	1	L(0.00)L(0.00)L(0.00)P(0.00)G(0.00)Q(10.69)M(0.00)G(0.00)K(0.00)L(0.00)A(0.00)E(0.00)S(0.00)E(0.00)G(0.00)T(0.00)K(0.00)A(0.00)V(0.00)L(0.00)R(0.00)	Q6	Q7Z2G1	10.693	0.159129	0.9199	H2BWT K151tr	Classicalal	1° Open
HF181116_RN_PRO2_2.31924.31924.3	LLLPGQMGKLAESEGTKAVLR	6Q(159.0684), 9K(42.0469), 17K(70.0418)	3	831.478	LLLPGqMGKLAESEGTKAVLR	1	L(0.00)L(0.00)L(0.00)P(0.00)G(0.00)Q(10.69)M(0.00)G(0.00)K(0.00)L(0.00)A(0.00)E(0.00)S(0.00)E(0.00)G(0.00)T(0.00)K(0.00)A(0.00)V(0.00)L(0.00)R(0.00)	Q6	Q7Z2G1	10.693	0.159129	0.9199	H2BWT K159me	Classicalal	1° Open
HF181116_RN_PRO2_2.32563.32563.2	JKTVTAMDVVYALKR	14K(42.0469), 15R(80.0262)	2	887.003	JKTVTAMDVVYALKr	1	J(0.00)K(0.00)T(0.00)V(0.00)T(0.00)A(0.00)M(0.00)D(0.00)V(0.00)V(0.00)Y(0.00)A(0.00)L(0.00)K(0.00)R(21.15)	R15	P62805	21.153	0.0012211	0.9032	H4 K91tr	Classicalal	1° Open
HF181116_RN_PRO2_2.32563.32563.2	JKTVTAMDVVYALKR	14K(42.0469), 15R(80.0262)	2	887.003	JKTVTAMDVVYALKr	1	J(0.00)K(0.00)T(0.00)V(0.00)T(0.00)A(0.00)M(0.00)D(0.00)V(0.00)V(0.00)Y(0.00)A(0.00)L(0.00)K(0.00)R(21.15)	R15	P62805	21.153	0.0012211	0.9032	H4 R92ar	Uncommon	1° Open
HF181116_RN_PRO2_2.33371.33371.3	NGLSLAALKKALAAGGYDVEKNNSR		3	910.159					P16401	14.71	0.00886135	0.9959	H15 57-81	Unmodified	1° Open
HF181116_RN_PRO2_2.34211.34211.2	JGVLKVFLENVIR	5K(72.0211)	2	762.955	JGVLkVFLENVIR	1	J(0.00)G(0.00)V(0.00)L(0.00)K(23.72)V(0.00)F(0.00)L(0.00)E(0.00)N(0.00)V(0.00)I(0.00)R(0.00)	K5	P62805	23.715	0.000883588	0.9306	H4 K59la	Uncommon	1° Open
HF181116_RN_PRO2_3.12072.12072.2	TTLTSR	6R(39.9949)	2	359.69	TTLTSr	1	T(0.00)T(0.00)L(0.00)T(0.00)S(0.00)R(8.08)	R6	A0A2R8Y619	11.65	0.00290068	0.9958	H2BE1 R88g-	Uncommon	1° Open
HF181116_RN_PRO2_3.12339.12339.2	JKGHYAER	2K(27.9949)	2	477.737	JkGHYAER	1	J(0.00)K(12.67)G(0.00)H(0.00)Y(0.00)A(0.00)E(0.00)R(0.00)	K2	P16104	15.423	0.00587827	0.9845	H2AX K36fo	Uncommon	1° Open
HF181116_RN_PRO2_3.14144.14144.2	DAVTYTEHAKR	10K(42.0469), 11R(39.9949)	2	686.846	DAVTYTEHAKr	1	D(0.00)A(0.00)V(0.00)T(0.00)Y(0.00)T(0.00)E(0.00)H(0.00)A(0.00)K(0.00)R(16.75)	R11	P62805	16.752	0.000153815	0.9932	H4 R78g-	Uncommon	1° Open
HF181116_RN_PRO2_3.16176.16176.2	KQLATKVAR	1K(42.0105), 9R(80.0262)	2	596.856	KQLATKVAr	1	K(0.00)Q(0.00)L(0.00)A(0.00)T(0.00)K(0.00)V(0.00)A(0.00)R(13.59)	R9	Q16695	13.588	0.0950605	0.9105	H31T R26ar	Uncommon	1° Open
HF181116_RN_PRO2_3.17602.17602.3	EIAQEFKTDLR		3	453.91					Q5TEC6	11.798	0.149796	0.9301	H3PS2 73-83	Unmodified	1° Open
HF181116_RN_PRO2_3.22432.22432.2	JKSAPSTGGVKKPHR	2K(70.0418), 15R(80.0262)	2	856.478	JKSAPSTGGVKKPHr	1	J(0.00)K(0.00)S(0.00)A(0.00)P(0.00)S(0.00)T(0.00)G(0.00)G(0.00)V(0.00)K(0.00)K(0.00)P(0.00)H(0.00)R(14.48)	R15	P84243	14.478	0.00704728	0.9922	H33 R40ar	Uncommon	1° Open
HF181116_RN_PRO2_3.25974.25974.3	KTVTAMDVVYALKR	1K(70.0418)	3	574.327					P62805	13.48	0.000296205	1	H4 K79me	Classicalal	1° Open
HF181116_RN_PRO2_3.26171.26171.2	KTVTAMDVVYALKR	1K(42.0105), 13K(68.0262)	2	852.971	KTVTAMDVVYALkR	1	K(0.00)T(0.00)V(0.00)T(0.00)A(0.00)M(0.00)D(0.00)V(0.00)V(0.00)Y(0.00)A(0.00)L(0.00)K(16.22)R(0.00)	K13	P62805	16.22	0.000533842	0.9101	H4 K91cr	Uncommon	1° Open
HF181116_RN_PRO2_3.26801.26801.2	JDNIQGITKPAIR	9K(86.0368)	2	734.412	JDNIQGITkPAIR	1	J(0.00)D(0.00)N(0.00)I(0.00)Q(0.00)G(0.00)I(0.00)T(0.00)K(18.06)P(0.00)A(0.00)I(0.00)R(0.00)	K9	P62805	18.063	0.0228692	0.905	H4 K31hy	Uncommon	1° Open
HF181116_RN_PRO2_3.31701.31701.3	KATGPPVSELITKAVAASKER	1K(42.0105), 13K(70.0418), 19K(42.0105)	3	769.769					P16401	7.536	0.0309742	0.982	H15 K48me	Classicalal	1° Open
HF181116_RN_PRO2_3.31701.31701.3	KATGPPVSELITKAVAASKER	1K(42.0105), 13K(70.0418), 19K(42.0105)	3	769.769					P16401	7.536	0.0309742	0.982	H15 K54ac	Classicalal	1° Open
HF181116_RN_PRO2_3.31798.31798.3	KATGPPVSELITKAVAASKER	13K(42.0105)	3	769.769					P16401	15.188	0.0119674	0.994	H15 K48ac	Classicalal	1° Open
HF181116_RN_PRO2_3.32073.32073.3	JEIAQEFKTDLR	9T(79.9663)	3	499.24	JEIAQEFKtDLR	1	J(0.00)E(0.00)I(0.00)A(0.00)Q(0.00)E(0.00)F(0.00)K(0.00)T(10.94)D(0.00)L(0.00)R(0.00)	T9	Q5TEC6	12.366	0.00192088	0.9886	H3PS2 T80ph	Uncommon	1° Open
HF181116_RN_PRO2_3.34219.34219.3	KTVTAMDVVYALKR	14R(54.0105)	3	587.659	KTVTAMDVVYALKr	1	K(0.00)T(0.00)V(0.00)T(0.00)A(0.00)M(0.00)D(0.00)V(0.00)V(0.00)Y(0.00)A(0.00)L(0.00)K(0.00)R(1.85)	R14	P62805	13.858	0.0813767	0.9688	H4 R92mg	Uncommon	1° Open
HF181116_RN_PRO2_1.05105.05105.3	KGHYAER	1K(42.0105)	3	301.488					P16104	14.344	0.0109396	0.9757	H2AX K36ac	Classicalal	2° Open
HF181116_RN_PRO2_1.06807.06807.2	JKGHYAER		2	463.74					P16104	13.768	0.000857038	0.9972	H2AX 36-42	Unmodified	2° Open
HF181116_RN_PRO2_1.08633.08633.2	GKTGGKAR		2	443.759					P16104	14.782	0.0850159	0.9057	H2AX 4-11	Unmodified	2° Open
HF181116_RN_PRO2_1.09540.09540.4	KSAPSTGGVKKPHR	1K(42.0469)	4	404.24					P84243	11.238	0.00367705	1	H33 K27tr	Classicalal	2° Open
HF181116_RN_PRO2_1.10883.10883.2	DAVTYTEHAKR	10K(42.0105)	2	666.831					P62805	18.189	0.00119605	0.9968	H4 K77ac	Classicalal	2° Open
HF181116_RN_PRO2_1.11021.11021.3	DAVTYTEHAKR		3	454.221					P62805	13.057	0.0229483	0.9127	H4 68-78	Unmodified	2° Open
HF181116_RN_PRO2_1.11613.11613.2	JGKTGGKAR	3K(42.0105), 7K(42.0105)	2	457.756					P16104	12.589	0.0300435	0.9549	H2AX K5ac	Classicalal	2° Open
HF181116_RN_PRO2_1.11613.11613.2	JGKTGGKAR	3K(42.0105), 7K(42.0105)	2	457.756					P16104	12.589	0.0300435	0.9549	H2AX K9ac	Classicalal	2° Open
HF181116_RN_PRO2_1.12515.12515.2	KPLATKAAR	1K(88.0160), 6K(42.0105)	2	543.319	kPLATKAAR	1	K(17.97)P(0.00)L(0.00)A(0.00)T(0.00)K(0.00)A(0.00)A(0.00)R(0.00)	K1	P0DPK5	17.969	0.00429289	0.9903	H3Y2 K18gl	Uncommon	2° Open
HF181116_RN_PRO2_1.12515.12515.2	KPLATKAAR	1K(88.0160), 6K(42.0105)	2	543.319	kPLATKAAR	1	K(17.97)P(0.00)L(0.00)A(0.00)T(0.00)K(0.00)A(0.00)A(0.00)R(0.00)	K1	P0DPK5	17.969	0.00429289	0.9903	H3Y2 K23ac	Classicalal	2° Open
HF181116_RN_PRO2_1.12674.12674.2	LPHYNKR	6K(42.0105)	2	493.264					P57053	9.539	0.009778	0.9874	H2BFS K85ac	Classicalal	2° Open
HF181116_RN_PRO2_1.13811.13811.2	KQLATKVAR	1K(42.0105)	2	563.832					Q16695	10.683	0.00506116	0.973	H31T K18ac	Classicalal	2° Open
HF181116_RN_PRO2_1.13972.13972.2	ISGLIYEETR		2	595.818					P62805	20.547	0.000547331	0.9986	H4 46-55	Unmodified	2° Open
HF181116_RN_PRO2_1.14398.14398.2	JKQLATKVAR		2	575.845					Q16695	11.231	0.036919	0.9689	H31T 18-26	Unmodified	2° Open
HF181116_RN_PRO2_1.16073.16073.2	JHLQLAVR		2	451.776					Q8IUE6	14.841	0.00462115	0.9928	H2A2B 82-88	Unmodified	2° Open
HF181116_RN_PRO2_1.17695.17695.2	DNIQGITKPAIR	8K(72.0211)	2	699.391	DNIQGITkPAIR	1	D(0.00)N(0.00)I(0.00)Q(0.00)G(0.00)I(0.00)T(0.00)K(11.44)P(0.00)A(0.00)I(0.00)R(0.00)	K8	P62805	11.441	0.103455	0.8706	H4 K31la	Uncommon	2° Open
HF181116_RN_PRO2_1.18017.18017.2	DNIQGITKPAIR	8K(42.0105)	2	684.386					P62805	19.605	0.000529359	0.9987	H4 K31ac	Classicalal	2° Open
HF181116_RN_PRO2_1.18105.18105.2	DNIQGITKPAIR		2	698.383					P62805	17.414	0.00332277	0.9936	H4 24-35	Unmodified	2° Open
HF181116_RN_PRO2_2.09799.09799.2	KSAGAAKR	1K(42.0105)	2	443.759					P10412	16.631	0.0164911	0.9849	H14 K25ac	Classicalal	2° Open
HF181116_RN_PRO2_2.10833.10833.2	KSAGAAKR		2	450.767					P10412	18.417	0.0104894	0.9847	H14 25-32	Unmodified	2° Open
HF181116_RN_PRO2_2.11673.11673.3	KSAPSTGGVKKPHR	1K(28.0313), 11K(72.0211)	3	535.974	KSAPSTGGVKkPHR	1	K(0.00)S(0.00)A(0.00)P(0.00)S(0.00)T(0.00)G(0.00)G(0.00)V(0.00)K(0.00)K(27.13)P(0.00)H(0.00)R(0.00)	K11	P84243	27.129	0.00371756	0.9914	H33 K27di	Classicalal	2° Open
HF181116_RN_PRO2_2.11673.11673.3	KSAPSTGGVKKPHR	1K(28.0313), 11K(72.0211)	3	535.974	KSAPSTGGVKkPHR	1	K(0.00)S(0.00)A(0.00)P(0.00)S(0.00)T(0.00)G(0.00)G(0.00)V(0.00)K(0.00)K(27.13)P(0.00)H(0.00)R(0.00)	K11	P84243	27.129	0.00371756	0.9914	H33 K37la	Uncommon	2° Open
HF181116_RN_PRO2_2.12071.12071.4	KSAPSTGGVKKPHR	10K(28.0313)	4	398.233					P84243	19.645	0.0284783	0.9978	H33 K36di	Classicalal	2° Open
HF181116_RN_PRO2_2.12678.12678.2	DAVTYTEHAKR	10K(27.9949)	2	659.823	DAVTYTEHAkR	1	D(0.00)A(0.00)V(0.00)T(8.73)Y(0.00)T(11.74)E(0.00)H(0.00)A(0.00)K(13.44)R(0.00)	K10	P62805	13.44	0.0184077	0.9418	H4 K77fo	Uncommon	2° Open
HF181116_RN_PRO2_2.12846.12846.2	DAVTYTEHAKR	10K(72.0211)	2	681.836	DAVTYTEHAkR	1	D(0.00)A(0.00)V(0.00)T(0.00)Y(0.00)T(0.00)E(0.00)H(0.00)A(0.00)K(20.93)R(0.00)	K10	P62805	20.929	0.000439288	0.999	H4 K77la	Uncommon	2° Open
HF181116_RN_PRO2_2.13289.13289.3	LPHYNKR		3	331.855					P57053	12.408	0.105439	0.8784	H2BFS 80-86	Unmodified	2° Open
HF181116_RN_PRO2_2.13314.13314.3	KSAPSTGGVKKPHR	1K(42.0105), 11K(27.9949)	3	525.958	KSAPSTGGVKkPHR	1	K(0.00)S(6.42)A(0.00)P(0.00)S(11.80)T(13.45)G(0.00)G(0.00)V(0.00)K(0.00)K(21.85)P(0.00)H(0.00)R(0.00)	K11	P84243	21.847	1.541e-11	1	H33 K27ac	Classicalal	2° Open
HF181116_RN_PRO2_2.13314.13314.3	KSAPSTGGVKKPHR	1K(42.0105), 11K(27.9949)	3	525.958	KSAPSTGGVKkPHR	1	K(0.00)S(6.42)A(0.00)P(0.00)S(11.80)T(13.45)G(0.00)G(0.00)V(0.00)K(0.00)K(21.85)P(0.00)H(0.00)R(0.00)	K11	P84243	21.847	1.541e-11	1	H33 K37fo	Uncommon	2° Open
HF181116_RN_PRO2_2.13732.13732.3	KSAPSTGGVKKPHR	1K(42.0105), 11K(42.0105)	3	530.63					P84243	24.506	0.000285838	1	H33 K37ac	Classicalal	2° Open
HF181116_RN_PRO2_2.13735.13735.2	DAVTYTEHAKR	11R(54.0105)	2	672.831	DAVTYTEHAKr	1	D(0.00)A(0.00)V(0.00)T(0.00)Y(0.00)T(0.00)E(0.00)H(0.00)A(0.00)K(0.00)R(13.32)	R11	P62805	13.317	0.0351358	0.9724	H4 R78mg	Uncommon	2° Open
HF181116_RN_PRO2_2.14964.14964.2	DAVTYTEHAKR	10K(88.0160)	2	689.833	DAVTYTEHAkR	1	D(0.00)A(0.00)V(0.00)T(0.00)Y(0.00)T(0.00)E(0.00)H(0.00)A(0.00)K(15.01)R(0.00)	K10	P62805	15.014	0.0132282	0.9638	H4 K77gl	Uncommon	2° Open
HF181116_RN_PRO2_2.15064.15064.3	DAVTYTEHAKR	10K(70.0418)	3	457.569					P62805	16.149	0.00688256	0.9925	H4 K77me	Classicalal	2° Open
HF181116_RN_PRO2_2.15143.15143.3	KSAPSTGGVKKPHR		3	543.31					P84243	18.623	0.0175033	0.9677	H33 27-40	Unmodified	2° Open
HF181116_RN_PRO2_2.15460.15460.3	JKSAPSTGGVKKPHR	2K(28.0313), 11K(70.0418)	3	557.326					P84243	22.552	0.0191224	0.9346	H33 K36me	Classicalal	2° Open
HF181116_RN_PRO2_2.15604.15604.2	KQLATKVAR	1K(42.0105), 9R(80.0262)	2	596.856	KQLATKVAr	1	K(0.00)Q(0.00)L(0.00)A(0.00)T(0.00)K(0.00)V(0.00)A(0.00)R(13.61)	R9	Q16695	13.608	0.0528445	0.953	H31T R26ar	Uncommon	2° Open
HF181116_RN_PRO2_2.15882.15882.3	DAVTYTEHAKR	10K(42.0469), 11R(80.0262)	3	471.577	DAVTYTEHAKr	1	D(0.00)A(0.00)V(0.00)T(0.00)Y(0.00)T(0.00)E(0.00)H(0.00)A(0.00)K(0.00)R(20.47)	R11	P62805	20.473	0.00101566	0.9966	H4 K77tr	Classicalal	2° Open
HF181116_RN_PRO2_2.15882.15882.3	DAVTYTEHAKR	10K(42.0469), 11R(80.0262)	3	471.577	DAVTYTEHAKr	1	D(0.00)A(0.00)V(0.00)T(0.00)Y(0.00)T(0.00)E(0.00)H(0.00)A(0.00)K(0.00)R(20.47)	R11	P62805	20.473	0.00101566	0.9966	H4 R78ar	Uncommon	2° Open
HF181116_RN_PRO2_2.16934.16934.3	JKSAPSTGGVKKPHR	2K(70.0418), 11K(28.0313)	3	553.99					P84243	29.525	0.000812037	1	H33 K27me	Classicalal	2° Open
HF181116_RN_PRO2_2.20691.20691.2	ISGLIYEETR	10R(54.0105)	2	625.817	ISGLIYEETr	1	I(0.00)S(0.00)G(0.00)L(0.00)I(0.00)Y(0.00)E(0.00)E(0.00)T(0.00)R(3.99)	R10	P62805	13.692	0.0503501	0.8679	H4 R55mg	Uncommon	2° Open
HF181116_RN_PRO2_2.20729.20729.2	DNIQGITKPAIR	8K(88.0160)	2	712.393	DNIQGITkPAIR	1	D(0.00)N(0.00)I(0.00)Q(0.00)G(0.00)I(0.00)T(0.00)K(20.35)P(0.00)A(0.00)I(0.00)R(0.00)	K8	P62805	20.351	0.00108956	0.9938	H4 K31gl	Uncommon	2° Open
HF181116_RN_PRO2_2.22707.22707.2	DNIQGITKPAIR	12R(54.0105)	2	690.386	DNIQGITKPAIr	1	D(0.00)N(0.00)I(0.00)Q(0.00)G(0.00)I(0.00)T(0.00)K(0.00)P(0.00)A(0.00)I(0.00)R(14.40)	R12	P62805	14.399	0.0335158	0.9536	H4 R35mg	Uncommon	2° Open
HF181116_RN_PRO2_2.22740.22740.2	VTIMPKDIQLVSR		2	785.437					Q5TEC6	9.323	0.0128461	0.9234	H3PS2 117-129	Unmodified	2° Open
HF181116_RN_PRO2_2.22875.22875.3	KTVTAMDVVYALKR		3	559.647					P62805	23.635	0.000622644	1	H4 79-92	Unmodified	2° Open
HF181116_RN_PRO2_2.23472.23472.3	GAPAAATAPAPTAHKAKKAAPGAAGSR	15K(42.0105), 27R(39.9949)	3	867.777	GAPAAATAPAPTAHKAKKAAPGAAGSr	1	G(0.00)A(0.00)P(0.00)A(0.00)A(0.00)A(0.00)T(0.00)A(0.00)P(0.00)A(0.00)P(0.00)T(0.00)A(0.00)H(0.00)K(0.00)A(0.00)K(0.00)K(0.00)A(0.00)A(0.00)P(0.00)G(0.00)A(0.00)A(0.00)G(0.00)S(0.00)R(12.63)	R27	Q92522	12.633	0.0926296	0.9258	H1X K142ac	Classicalal	2° Open
HF181116_RN_PRO2_2.23472.23472.3	GAPAAATAPAPTAHKAKKAAPGAAGSR	15K(42.0105), 27R(39.9949)	3	867.777	GAPAAATAPAPTAHKAKKAAPGAAGSr	1	G(0.00)A(0.00)P(0.00)A(0.00)A(0.00)A(0.00)T(0.00)A(0.00)P(0.00)A(0.00)P(0.00)T(0.00)A(0.00)H(0.00)K(0.00)A(0.00)K(0.00)K(0.00)A(0.00)A(0.00)P(0.00)G(0.00)A(0.00)A(0.00)G(0.00)S(0.00)R(12.63)	R27	Q92522	12.633	0.0926296	0.9258	H1X R154g-	Uncommon	2° Open
HF181116_RN_PRO2_2.25590.25590.3	KTVTAMDVVYALKR	1K(42.0105), 13K(42.0105)	3	565.643					P62805	19.193	8.57704e-08	1	H4 K79ac	Classicalal	2° Open
HF181116_RN_PRO2_2.25590.25590.3	KTVTAMDVVYALKR	1K(42.0105), 13K(42.0105)	3	565.643					P62805	19.193	8.57704e-08	1	H4 K91ac	Classicalal	2° Open
HF181116_RN_PRO2_2.26615.26615.3	JKTVTAMDVVYALKR	15R(54.0105)	3	579.646	JKTVTAMDVVYALKr	1	J(0.00)K(0.00)T(0.00)V(0.00)T(0.00)A(0.00)M(0.00)D(0.00)V(0.00)V(0.00)Y(0.00)A(0.00)L(0.00)K(0.00)R(15.30)	R15	P62805	15.3	0.0630957	0.9596	H4 R92mg	Uncommon	2° Open
HF181116_RN_PRO2_2.26710.26710.3	KTVTAMDVVYALKR	1K(72.0211)	3	583.654	kTVTAMDVVYALKR	1	K(14.68)T(0.00)V(0.00)T(0.00)A(0.00)M(0.00)D(0.00)V(0.00)V(0.00)Y(0.00)A(0.00)L(0.00)K(0.00)R(0.00)	K1	P62805	14.678	0.0507575	0.9635	H4 K79la	Uncommon	2° Open
HF181116_RN_PRO2_2.27540.27540.3	JKTVTAMDVVYALKR	14K(72.0211)	3	583.654	JKTVTAMDVVYALkR	1	J(0.00)K(1.74)T(0.00)V(0.00)T(0.00)A(0.00)M(0.00)D(0.00)V(0.00)V(0.00)Y(0.00)A(0.00)L(0.00)K(9.63)R(0.00)	K14	P62805	9.634	0.0386159	0.9819	H4 K91la	Uncommon	2° Open
HF181116_RN_PRO2_2.28273.28273.3	JKTVTAMDVVYALKR	14K(42.0469), 15R(39.9949)	3	588.99	JKTVTAMDVVYALKr	1	J(0.00)K(0.00)T(0.00)V(0.00)T(0.00)A(0.00)M(0.00)D(0.00)V(0.00)V(0.00)Y(0.00)A(0.00)L(0.00)K(0.00)R(16.26)	R15	P62805	16.262	0.0644912	0.9157	H4 K91tr	Classicalal	2° Open
HF181116_RN_PRO2_2.28273.28273.3	JKTVTAMDVVYALKR	14K(42.0469), 15R(39.9949)	3	588.99	JKTVTAMDVVYALKr	1	J(0.00)K(0.00)T(0.00)V(0.00)T(0.00)A(0.00)M(0.00)D(0.00)V(0.00)V(0.00)Y(0.00)A(0.00)L(0.00)K(0.00)R(16.26)	R15	P62805	16.262	0.0644912	0.9157	H4 R92g-	Uncommon	2° Open
HF181116_RN_PRO2_2.28374.28374.2	GVLKVFLENVIR		2	726.944					P62805	20.502	0.00315864	0.9904	H4 56-67	Unmodified	2° Open
HF181116_RN_PRO2_2.28473.28473.2	GVLKVFLENVIR	12R(54.0105)	2	728.93	GVLKVFLENVIr	1	G(0.00)V(0.00)L(0.00)K(0.00)V(0.00)F(0.00)L(0.00)E(0.00)N(0.00)V(0.00)I(0.00)R(1.26)	R12	P62805	14.821	0.0262875	0.9785	H4 R67mg	Uncommon	2° Open
HF181116_RN_PRO2_2.28956.28956.2	JKTVTAMDVVYALKR	14K(42.0469), 15R(80.0262)	2	895	JKTVTAMDVVYALKr	1	J(0.00)K(0.00)T(0.00)V(0.00)T(0.00)A(0.00)M(0.00)D(0.00)V(0.00)V(0.00)Y(0.00)A(0.00)L(0.00)K(0.00)R(20.42)	R15	P62805	20.423	0.000688829	0.9822	H4 R92ar	Uncommon	2° Open
HF181116_RN_PRO2_2.29002.29002.3	KTVTAMDVVYALKR	1K(68.0262)	3	582.323	kTVTAMDVVYALKR	1	K(19.53)T(0.00)V(0.00)T(0.00)A(0.00)M(0.00)D(0.00)V(0.00)V(0.00)Y(0.00)A(0.00)L(0.00)K(0.00)R(0.00)	K1	P62805	19.534	0.0174381	0.9862	H4 K79cr	Uncommon	2° Open
HF181116_RN_PRO2_2.29144.29144.2	JKTVTAMDVVYALKR	14K(86.0368)	2	889.983	JKTVTAMDVVYALkR	1	J(0.00)K(0.58)T(0.00)V(0.00)T(0.00)A(0.00)M(0.00)D(0.00)V(0.00)V(0.00)Y(0.00)A(0.00)L(0.00)K(20.51)R(0.00)	K14	P62805	20.508	6.48258e-05	0.9999	H4 K91hy	Uncommon	2° Open
HF181116_RN_PRO2_2.31471.31471.2	GVLKVFLENVIR	4K(42.0105)	2	719.936					P62805	19.097	0.00398795	0.993	H4 K59ac	Classicalal	2° Open
HF181116_RN_PRO2_2.31536.31536.3	KATGPPVSELITKAVAASKER	1K(42.0105)	3	769.769					P16401	17.657	0.00288902	0.9965	H15 K36ac	Classicalal	2° Open
HF181116_RN_PRO2_2.31582.31582.3	KTVTAMDVVYALKR	1K(28.0313), 14R(54.0105)	3	583.659	KTVTAMDVVYALKr	1	K(0.00)T(0.00)V(0.00)T(0.00)A(0.00)M(0.00)D(0.00)V(0.00)V(0.00)Y(0.00)A(0.00)L(0.00)K(0.00)R(5.64)	R14	P62805	17.488	0.0566239	0.9623	H4 K79di	Classicalal	2° Open
HF181116_RN_PRO2_2.31923.31923.2	KATGPPVSELITKAVAASKER		2	1161.16					P16401	21.039	0.00031888	0.9995	H15 36-56	Unmodified	2° Open
HF181116_RN_PRO2_2.33222.33222.2	KTVTAMDVVYALKR	1K(114.0429)	2	895.989	kTVTAMDVVYALKR	1	K(22.68)T(0.00)V(0.00)T(0.00)A(0.00)M(0.00)D(0.00)V(0.00)V(0.00)Y(0.00)A(0.00)L(0.00)K(0.00)R(0.00)	K1	P62805	22.682	3.88591e-05	0.9999	H4 K79gl	Uncommon	2° Open
HF181116_RN_PRO2_2.33767.33767.2	JKTVTAMDVVYALKR	14K(28.0313), 15R(80.0262)	2	916.005	JKTVTAMDVVYALKr	1	J(0.00)K(0.00)T(0.00)V(0.00)T(0.00)A(0.00)M(0.00)D(0.00)V(0.00)V(0.00)Y(0.00)A(0.00)L(0.00)K(0.00)R(34.08)	R15	P62805	34.08	1.8607e-05	1	H4 K91di	Classicalal	2° Open
HF181116_RN_PRO2_2.33954.33954.2	JKTVTAMAVVYVLKR	14K(28.0313)	2	873.017					Q99525	12.436	0.0583445	0.9164	H4G K91di	Classicalal	2° Open
HF181116_RN_PRO2_2.33987.33987.3	KATGPPVSELITKAVAASKER	1K(28.0313), 21R(144.0422)	3	807.12	KATGPPVSELITKAVAASKEr	1	K(0.00)A(0.00)T(0.00)G(0.00)P(0.00)P(0.00)V(0.00)S(0.00)E(0.00)L(0.00)I(0.00)T(0.00)K(0.00)A(0.00)V(0.00)A(0.00)A(0.00)S(0.00)K(0.00)E(0.00)R(0.52)	R21	P16401	17.43	0.00533707	0.9902	H15 K36di	Classicalal	2° Open
HF181116_RN_PRO2_2.33987.33987.3	KATGPPVSELITKAVAASKER	1K(28.0313), 21R(144.0422)	3	807.12	KATGPPVSELITKAVAASKEr	1	K(0.00)A(0.00)T(0.00)G(0.00)P(0.00)P(0.00)V(0.00)S(0.00)E(0.00)L(0.00)I(0.00)T(0.00)K(0.00)A(0.00)V(0.00)A(0.00)A(0.00)S(0.00)K(0.00)E(0.00)R(0.52)	R21	P16401	17.43	0.00533707	0.9902	H15 R56te	Uncommon	2° Open
HF181116_RN_PRO2_2.34211.34211.2	JGVLKVFLENVIR	5K(72.0211)	2	762.955	JGVLkVFLENVIR	1	J(0.00)G(0.00)V(0.00)L(0.00)K(23.72)V(0.00)F(0.00)L(0.00)E(0.00)N(0.00)V(0.00)I(0.00)R(0.00)	K5	P62805	23.715	0.000883588	0.9264	H4 K59la	Uncommon	2° Open
HF181116_RN_PRO2_3.09739.09739.2	KSAGAAKR	1K(42.0105), 7K(42.0105)	2	436.751					P10412	16.268	0.0114288	0.9878	H14 K31ac	Classicalal	2° Open
HF181116_RN_PRO2_3.12072.12072.2	TTLTSR	6R(39.9949)	2	359.69	TTLTSr	1	T(0.00)T(0.00)L(0.00)T(0.00)S(0.00)R(8.08)	R6	A0A2R8Y619	11.65	0.00290068	0.9941	H2BE1 R88g-	Uncommon	2° Open
HF181116_RN_PRO2_3.12339.12339.2	JKGHYAER	2K(27.9949)	2	477.737	JkGHYAER	1	J(0.00)K(12.67)G(0.00)H(0.00)Y(0.00)A(0.00)E(0.00)R(0.00)	K2	P16104	15.423	0.00587827	0.9727	H2AX K36fo	Uncommon	2° Open
HF181116_RN_PRO2_3.13667.13667.3	KSAPSTGGVKKPHR	1K(42.0105), 10K(42.0105), 11K(42.0105)	3	525.958					P84243	22.046	1.22605e-05	1	H33 K36ac	Classicalal	2° Open
HF181116_RN_PRO2_3.17060.17060.3	KSAPSTGGVKKPHR	14R(39.9949)	3	522.623	KSAPSTGGVKKPHr	1	K(0.00)S(0.00)A(0.00)P(0.00)S(0.00)T(0.00)G(0.00)G(0.00)V(0.00)K(0.00)K(0.00)P(0.00)H(0.00)R(2.21)	R14	P84243	18.238	0.00474571	0.9888	H33 R40g-	Uncommon	2° Open
HF181116_RN_PRO2_3.17602.17602.3	EIAQEFKTDLR		3	453.91					Q5TEC6	11.798	0.0842364	0.9363	H3PS2 73-83	Unmodified	2° Open
HF181116_RN_PRO2_3.19983.19983.2	JKPLATKAAGKR	2K(72.0211), 7K(70.0418), 11K(42.0469)	2	695.936	JkPLATKAAGKR	1	J(0.00)K(3.85)P(0.00)L(0.00)A(0.00)T(0.00)K(0.00)A(0.00)A(0.00)G(0.00)K(0.00)R(0.00)	K2	P0DPK2	10.899	0.00446941	0.9481	H3Y1 K18la	Uncommon	2° Open
HF181116_RN_PRO2_3.19983.19983.2	JKPLATKAAGKR	2K(72.0211), 7K(70.0418), 11K(42.0469)	2	695.936	JkPLATKAAGKR	1	J(0.00)K(3.85)P(0.00)L(0.00)A(0.00)T(0.00)K(0.00)A(0.00)A(0.00)G(0.00)K(0.00)R(0.00)	K2	P0DPK2	10.899	0.00446941	0.9481	H3Y1 K23me	Classicalal	2° Open
HF181116_RN_PRO2_3.19983.19983.2	JKPLATKAAGKR	2K(72.0211), 7K(70.0418), 11K(42.0469)	2	695.936	JkPLATKAAGKR	1	J(0.00)K(3.85)P(0.00)L(0.00)A(0.00)T(0.00)K(0.00)A(0.00)A(0.00)G(0.00)K(0.00)R(0.00)	K2	P0DPK2	10.899	0.00446941	0.9481	H3Y1 K27tr	Classicalal	2° Open
HF181116_RN_PRO2_3.23922.23922.3	GAPAAATAPAPTAHKAKKAAPGAAGSR	18K(70.0418), 27R(39.9949)	3	877.121	GAPAAATAPAPTAHKAKKAAPGAAGSr	1	G(0.00)A(0.00)P(0.00)A(0.00)A(0.00)A(0.00)T(0.00)A(0.00)P(0.00)A(0.00)P(0.00)T(0.00)A(0.00)H(0.00)K(0.00)A(0.00)K(0.00)K(0.00)A(0.00)A(0.00)P(0.00)G(0.00)A(0.00)A(0.00)G(0.00)S(0.00)R(11.19)	R27	Q92522	11.187	0.0210552	0.9887	H1X K145me	Classicalal	2° Open
HF181116_RN_PRO2_3.26801.26801.2	JDNIQGITKPAIR	9K(86.0368)	2	734.412	JDNIQGITkPAIR	1	J(0.00)D(0.00)N(0.00)I(0.00)Q(0.00)G(0.00)I(0.00)T(0.00)K(18.06)P(0.00)A(0.00)I(0.00)R(0.00)	K9	P62805	18.063	0.0228692	0.8893	H4 K31hy	Uncommon	2° Open
HF181116_RN_PRO2_3.31701.31701.3	KATGPPVSELITKAVAASKER	1K(86.0368), 13K(28.0313), 19K(42.0105)	3	769.769	kATGPPVSELITKAVAASKER	1	K(11.30)A(0.00)T(0.00)G(0.00)P(0.00)P(0.00)V(0.00)S(0.00)E(0.00)L(0.00)I(0.00)T(0.00)K(0.00)A(0.00)V(0.00)A(0.00)A(0.00)S(0.00)K(0.00)E(0.00)R(0.00)	K1	P16401	11.295	0.00355836	0.9961	H15 K36hy	Uncommon	2° Open
HF181116_RN_PRO2_3.31701.31701.3	KATGPPVSELITKAVAASKER	1K(86.0368), 13K(28.0313), 19K(42.0105)	3	769.769	kATGPPVSELITKAVAASKER	1	K(11.30)A(0.00)T(0.00)G(0.00)P(0.00)P(0.00)V(0.00)S(0.00)E(0.00)L(0.00)I(0.00)T(0.00)K(0.00)A(0.00)V(0.00)A(0.00)A(0.00)S(0.00)K(0.00)E(0.00)R(0.00)	K1	P16401	11.295	0.00355836	0.9961	H15 K48di	Classicalal	2° Open
HF181116_RN_PRO2_3.31701.31701.3	KATGPPVSELITKAVAASKER	1K(86.0368), 13K(28.0313), 19K(42.0105)	3	769.769	kATGPPVSELITKAVAASKER	1	K(11.30)A(0.00)T(0.00)G(0.00)P(0.00)P(0.00)V(0.00)S(0.00)E(0.00)L(0.00)I(0.00)T(0.00)K(0.00)A(0.00)V(0.00)A(0.00)A(0.00)S(0.00)K(0.00)E(0.00)R(0.00)	K1	P16401	11.295	0.00355836	0.9961	H15 K54ac	Classicalal	2° Open
HF181116_RN_PRO2_3.34299.34299.2	JISGLIYEETR	11R(80.0262)	2	657.832	JISGLIYEETr	1	J(0.00)I(0.00)S(0.00)G(0.00)L(0.00)I(0.00)Y(0.00)E(0.00)E(0.00)T(0.00)R(5.33)	R11	P62805	15.137	0.0389718	0.9467	H4 R55ar	Uncommon	2° Open
HF181116_RN_PRO2_3.34459.34459.2	JKTVTAMAVVYVLKR	14K(42.0105), 15R(39.9949)	2	902.997	JKTVTAMAVVYVLKr	1	J(0.00)K(0.00)T(0.00)V(0.00)T(0.00)A(0.00)M(0.00)A(0.00)V(0.00)V(0.00)Y(0.00)V(0.00)L(0.00)K(0.00)R(16.95)	R15	Q99525	16.95	0.043401	0.965	H4G K91ac	Classicalal	2° Open
HF181116_RN_PRO2_3.34459.34459.2	JKTVTAMAVVYVLKR	14K(42.0105), 15R(39.9949)	2	902.997	JKTVTAMAVVYVLKr	1	J(0.00)K(0.00)T(0.00)V(0.00)T(0.00)A(0.00)M(0.00)A(0.00)V(0.00)V(0.00)Y(0.00)V(0.00)L(0.00)K(0.00)R(16.95)	R15	Q99525	16.95	0.043401	0.965	H4G R92g-	Uncommon	2° Open
HF181116_RN_PRO2_3.34515.34515.3	JKATGPPVSELITKAVAASKER	14K(42.0469), 22R(54.0105)	3	811.791	JKATGPPVSELITKAVAASKEr	1	J(0.00)K(0.00)A(0.00)T(0.00)G(0.00)P(0.00)P(0.00)V(0.00)S(0.00)E(0.00)L(0.00)I(0.00)T(0.00)K(0.00)A(0.00)V(0.00)A(0.00)A(0.00)S(0.00)K(0.00)E(0.00)R(4.84)	R22	P16401	17.338	0.00347136	0.9377	H15 K48tr	Classicalal	2° Open
HF181116_RN_PRO2_3.34515.34515.3	JKATGPPVSELITKAVAASKER	14K(42.0469), 22R(54.0105)	3	811.791	JKATGPPVSELITKAVAASKEr	1	J(0.00)K(0.00)A(0.00)T(0.00)G(0.00)P(0.00)P(0.00)V(0.00)S(0.00)E(0.00)L(0.00)I(0.00)T(0.00)K(0.00)A(0.00)V(0.00)A(0.00)A(0.00)S(0.00)K(0.00)E(0.00)R(4.84)	R22	P16401	17.338	0.00347136	0.9377	H15 R56mg	Uncommon	2° Open
HF181116_RN_PRO2_1.06807.06807.2	KGHYAER		2	463.74					P16104	13.768	0.000857038	0.9735	H2AX 36-42	Unmodified	Standard
HF181116_RN_PRO2_1.13124.13124.3	GKGGKGLGKGGAKR	5K(42.0105), 9K(42.0105), 13K(42.0105)	3	484.947					P62805	26.168	0.00068077	0.998	H4 K8ac	Classicalal	Standard
HF181116_RN_PRO2_1.13124.13124.3	GKGGKGLGKGGAKR	5K(42.0105), 9K(42.0105), 13K(42.0105)	3	484.947					P62805	26.168	0.00068077	0.998	H4 K12ac	Classicalal	Standard
HF181116_RN_PRO2_1.13124.13124.3	GKGGKGLGKGGAKR	5K(42.0105), 9K(42.0105), 13K(42.0105)	3	484.947					P62805	26.168	0.00068077	0.998	H4 K16ac	Classicalal	Standard
HF181116_RN_PRO2_1.15176.15176.2	DAVTYTEHAKR	10K(42.0105)	2	694.844					P62805	24.676	2.85759e-05	0.9804	H4 K77ac	Classicalal	Standard
HF181116_RN_PRO2_1.16073.16073.2	HLQLAVR		2	451.776					Q8IUE6	14.841	0.000462115	0.979	H2A2B 82-88	Unmodified	Standard
HF181116_RN_PRO2_1.16182.16182.2	DAVTYTEHAKR		2	706.856					P62805	23.217	3.72178e-06	0.9947	H4 68-78	Unmodified	Standard
HF181116_RN_PRO2_1.17349.17349.2	GKGGKGLGKGGAKR	2K(42.0105), 5K(42.0105), 9K(42.0105), 13K(42.0105)	2	747.923					P62805	32.802	4.72607e-06	0.9951	H4 K5ac	Classicalal	Standard
HF181116_RN_PRO2_1.18826.18826.2	ISGLIYEETR		2	618.827					P62805	13.394	0.00106292	0.9705	H4 46-55	Unmodified	Standard
HF181116_RN_PRO2_1.20789.20789.2	GKGGKGLGKGGAKR		2	775.954					P62805	30.247	6.50504e-06	0.9922	H4 4-17	Unmodified	Standard
HF181116_RN_PRO2_1.22046.22046.2	DNIQGITKPAIR	8K(42.0105)	2	717.403					P62805	22.618	0.000295461	0.9772	H4 K31ac	Classicalal	Standard
HF181116_RN_PRO2_1.22746.22746.2	DNIQGITKPAIR		2	724.411					P62805	23.042	4.11623e-06	0.996	H4 24-35	Unmodified	Standard
HF181116_RN_PRO2_2.14550.14550.3	KSAPSTGGVKKPHR	1K(28.0313)	3	552.654					P84243	23.745	0.00274631	0.973	H33 K27di	Classicalal	Standard
HF181116_RN_PRO2_2.14643.14643.2	GKGGKGLGKGGAKR	2K(27.9949), 9K(42.0105), 13K(42.0105)	2	719.91	GkGGKGLGKGGAKR	1	G(0.00)K(21.98)G(0.00)G(0.00)K(20.50)G(0.00)L(0.00)G(0.00)K(0.00)G(0.00)G(0.00)A(0.00)K(0.00)R(0.00)	K2	P62805	21.976	0.000427563	0.9735	H4 K5fo	Uncommon	Standard
HF181116_RN_PRO2_2.14651.14651.3	GKGGKGLGKGGAKR	5K(27.9949), 9K(42.0105), 13K(42.0105)	3	480.276	GKGGkGLGKGGAKR	1	G(0.00)K(22.16)G(0.00)G(0.00)K(23.75)G(0.00)L(0.00)G(0.00)K(0.00)G(0.00)G(0.00)A(0.00)K(0.00)R(0.00)	K5	P62805	23.748	4.87529e-05	1	H4 K8fo	Uncommon	Standard
HF181116_RN_PRO2_2.15260.15260.3	KSAPSTGGVKKPHR		3	543.31					P84243	26.878	0.000137507	1	H33 27-40	Unmodified	Standard
HF181116_RN_PRO2_2.15482.15482.3	KSAPSTGGVKKPHR	1K(28.0313), 10K(70.0418)	3	553.99					P84243	23.214	0.000372821	0.9998	H33 K36me	Classicalal	Standard
HF181116_RN_PRO2_2.15515.15515.2	GKGGKGLGKGGAKR	5K(42.0105), 13K(27.9949)	2	731.922	GKGGKGLGKGGAkR	1	G(0.00)K(4.24)G(0.00)G(0.00)K(0.00)G(0.00)L(0.00)G(0.00)K(0.00)G(0.00)G(0.00)A(0.00)K(29.77)R(0.00)	K13	P62805	29.772	8.55067e-06	0.9914	H4 K16fo	Uncommon	Standard
HF181116_RN_PRO2_2.16407.16407.2	GKGGKGLGKGGAKR	5K(72.0211), 13K(42.0105)	2	748.931	GKGGkGLGKGGAKR	1	G(0.00)K(16.97)G(0.00)G(0.00)K(21.90)G(0.00)L(0.00)G(0.00)K(0.00)G(0.00)G(0.00)A(0.00)K(0.00)R(0.00)	K5	P62805	21.904	0.00140929	0.9696	H4 K8la	Uncommon	Standard
HF181116_RN_PRO2_2.16934.16934.3	KSAPSTGGVKKPHR	1K(70.0418), 10K(28.0313)	3	553.99					P84243	29.525	9.85712e-05	1	H33 K27me	Classicalal	Standard
HF181116_RN_PRO2_2.16934.16934.3	KSAPSTGGVKKPHR	1K(70.0418), 10K(28.0313)	3	553.99					P84243	29.525	9.85712e-05	1	H33 K36di	Classicalal	Standard
HF181116_RN_PRO2_2.17706.17706.2	DAVTYTEHAKR	10K(72.0211)	2	714.853	DAVTYTEHAkR	1	D(0.00)A(0.00)V(0.00)T(0.00)Y(0.00)T(0.00)E(0.00)H(0.00)A(0.00)K(18.71)R(0.00)	K10	P62805	18.709	4.98598e-05	0.9664	H4 K77la	Uncommon	Standard
HF181116_RN_PRO2_2.18731.18731.2	KSAPSTGGVKKPHR	1K(42.0105)	2	830.462					P84243	26.895	2.51913e-05	0.9866	H33 K27ac	Classicalal	Standard
HF181116_RN_PRO2_2.22346.22346.3	KSAPSTGGVKKPHR	1K(42.0469), 14R(54.0105)	3	571.993	KSAPSTGGVKKPHr	1	K(0.00)S(0.00)A(0.00)P(0.00)S(0.00)T(0.00)G(0.00)G(0.00)V(0.00)K(0.00)K(0.00)P(0.00)H(0.00)R(2.35)	R14	P84243	17.18	0.00384444	0.9672	H33 K27tr	Classicalal	Standard
HF181116_RN_PRO2_2.22346.22346.3	KSAPSTGGVKKPHR	1K(42.0469), 14R(54.0105)	3	571.993	KSAPSTGGVKKPHr	1	K(0.00)S(0.00)A(0.00)P(0.00)S(0.00)T(0.00)G(0.00)G(0.00)V(0.00)K(0.00)K(0.00)P(0.00)H(0.00)R(2.35)	R14	P84243	17.18	0.00384444	0.9672	H33 R40mg	Uncommon	Standard
HF181116_RN_PRO2_2.25690.25690.2	DNIQGITKPAIR	8K(72.0211)	2	727.404	DNIQGITkPAIR	1	D(0.00)N(0.00)I(0.00)Q(0.00)G(0.00)I(0.00)T(0.00)K(22.76)P(0.00)A(0.00)I(0.00)R(0.00)	K8	P62805	22.76	4.84172e-06	0.9936	H4 K31la	Uncommon	Standard
HF181116_RN_PRO2_2.28789.28789.3	KTVTAMDVVYALKR	1K(72.0211)	3	593.662	kTVTAMDVVYALKR	1	K(13.45)T(0.00)V(0.00)T(0.00)A(0.00)M(0.00)D(0.00)V(0.00)V(0.00)Y(0.00)A(0.00)L(0.00)K(0.00)R(0.00)	K1	P62805	13.445	0.00103217	0.9924	H4 K79la	Uncommon	Standard
HF181116_RN_PRO2_2.29101.29101.2	KTVTAMDVVYALKR	13K(42.0105)	2	846.971					P62805	26.091	7.11623e-06	0.9811	H4 K91ac	Classicalal	Standard
HF181116_RN_PRO2_2.30012.30012.2	KTVTAMDVVYALKR		2	858.983					P62805	28.091	7.11623e-06	0.9873	H4 79-92	Unmodified	Standard
HF181116_RN_PRO2_2.31339.31339.3	KATGPPVSELITKAVAASKER	13K(42.0105)	3	769.769					P16401	23.5	5.62341e-05	1	H15 K48ac	Classicalal	Standard
HF181116_RN_PRO2_2.31867.31867.3	KATGPPVSELITKAVAASKER		3	774.441					P16401	33.769	8.56544e-08	1	H15 36-56	Unmodified	Standard
HF181116_RN_PRO2_2.32102.32102.3	GVLKVFLENVIR		3	484.965					P62805	21.106	0.000396734	0.9998	H4 56-67	Unmodified	Standard
HF181116_RN_PRO2_2.33845.33845.2	KTVTAMDVVYALKR	1K(42.0105)	2	874.984					P62805	41.184	1.02762e-08	1	H4 K79ac	Classicalal	Standard
HF181116_RN_PRO2_2.34041.34041.2	GVLKVFLENVIR	4K(42.0105)	2	742.945					P62805	22.004	0.000236592	0.9768	H4 K59ac	Classicalal	Standard
HF181116_RN_PRO2_3.12536.12536.4	KSAPSTGGVKKPHR	1K(28.0313), 10K(42.0469)	4	411.247					P84243	17.311	0.0198267	0.97	H33 K36tr	Classicalal	Standard
HF181116_RN_PRO2_3.13117.13117.2	KGHYAER	1K(42.0105)	2	479.741					P16104	17.705	0.000888689	0.9686	H2AX K36ac	Classicalal	Standard
HF181116_RN_PRO2_3.18384.18384.3	KSAPSTGGVKKPHR	1K(42.0105), 11K(42.0105)	3	549.306					P84243	20.604	0.00297852	0.9665	H33 K37ac	Classicalal	Standard
HF181116_RN_PRO2_3.34528.34528.2	KTVTAMDVVYALKR	13K(42.0469), 14R(80.0262)	2	915.016	KTVTAMDVVYALKr	1	K(0.00)T(0.00)V(0.00)T(0.00)A(0.00)M(0.00)D(0.00)V(0.00)V(0.00)Y(0.00)A(0.00)L(0.00)K(0.00)R(33.74)	R14	P62805	33.74	4.89778e-07	1	H4 K91tr	Classicalal	Standard
HF181116_RN_PRO2_3.34528.34528.2	KTVTAMDVVYALKR	13K(42.0469), 14R(80.0262)	2	915.016	KTVTAMDVVYALKr	1	K(0.00)T(0.00)V(0.00)T(0.00)A(0.00)M(0.00)D(0.00)V(0.00)V(0.00)Y(0.00)A(0.00)L(0.00)K(0.00)R(33.74)	R14	P62805	33.74	4.89778e-07	1	H4 R92ar	Uncommon	Standard
HF181116_RN_PRO2_1.03403.03403.2	RGGVKR	5K(42.0105)	2	367.73					P62805	8.456	0.018239	0.9929	H4 K44ac	Classicalal	Tryptic peptides
HF181116_RN_PRO2_1.04551.04551.2	RGGVKR		2	374.738					P62805	9.885	0.0801217	0.9278	H4 40-45	Unmodified	Tryptic peptides
HF181116_RN_PRO2_1.05105.05105.3	KGHYAER	1K(42.0105)	3	301.488					P16104	14.344	0.0194536	0.9964	H2AX K36ac	Classicalal	Tryptic peptides
HF181116_RN_PRO2_1.05225.05225.2	SAGAAKR	6K(68.0262)	2	364.706	SAGAAkR	1	S(0.00)A(0.00)G(0.00)A(0.00)A(0.00)K(10.51)R(0.00)	K6	P10412	10.513	0.176502	0.9066	H14 K31cr	Uncommon	Tryptic peptides
HF181116_RN_PRO2_1.05396.05396.2	KSAGAAK	1K(70.0418), 7K(68.0262)	2	385.724	KSAGAAk	1	K(0.00)S(0.00)A(0.00)G(0.00)A(0.00)A(0.00)K(16.31)	K7	P10412	16.31	0.0627336	0.9152	H14 K25me	Classicalal	Tryptic peptides
HF181116_RN_PRO2_1.06807.06807.2	JKGHYAER		2	463.74					P16104	13.768	0.0152405	0.9755	H2AX 36-42	Unmodified	Tryptic peptides
HF181116_RN_PRO2_1.08633.08633.2	GKTGGKAR		2	443.759					P16104	14.782	0.0383405	0.9419	H2AX 4-11	Unmodified	Tryptic peptides
HF181116_RN_PRO2_1.09524.09524.2	GKGGKGLGK	2K(42.0105), 5K(42.0105)	2	443.261					P62805	15.616	0.00503897	0.9889	H4 K5ac	Classicalal	Tryptic peptides
HF181116_RN_PRO2_1.09524.09524.2	GKGGKGLGK	2K(42.0105), 5K(42.0105)	2	443.261					P62805	15.616	0.00503897	0.9889	H4 K8ac	Classicalal	Tryptic peptides
HF181116_RN_PRO2_1.10650.10650.2	GLGKGGAKR	8K(42.0105)	2	471.28					P62805	14.258	0.00388479	0.9868	H4 K16ac	Classicalal	Tryptic peptides
HF181116_RN_PRO2_1.10883.10883.2	DAVTYTEHAKR	10K(42.0105)	2	666.831					P62805	18.189	0.00212692	0.9986	H4 K77ac	Classicalal	Tryptic peptides
HF181116_RN_PRO2_1.11021.11021.3	DAVTYTEHAKR		3	454.221					P62805	13.057	0.0725688	0.9291	H4 68-78	Unmodified	Tryptic peptides
HF181116_RN_PRO2_1.12255.12255.2	JGGKGLGKGGAKR	8K(42.0105), 12K(42.0105)	2	613.354					P62805	18.895	8.64062e-06	1	H4 K12ac	Classicalal	Tryptic peptides
HF181116_RN_PRO2_1.12515.12515.2	KPLATKAAR	1K(88.0160), 6K(42.0105)	2	543.319	kPLATKAAR	1	K(17.97)P(0.00)L(0.00)A(0.00)T(0.00)K(0.00)A(0.00)A(0.00)R(0.00)	K1	P0DPK5	17.969	0.000590312	0.9961	H3Y2 K18gl	Uncommon	Tryptic peptides
HF181116_RN_PRO2_1.12515.12515.2	KPLATKAAR	1K(88.0160), 6K(42.0105)	2	543.319	kPLATKAAR	1	K(17.97)P(0.00)L(0.00)A(0.00)T(0.00)K(0.00)A(0.00)A(0.00)R(0.00)	K1	P0DPK5	17.969	0.000590312	0.9961	H3Y2 K23ac	Classicalal	Tryptic peptides
HF181116_RN_PRO2_1.13127.13127.2	JGGKGLGKGGAKR	8K(70.0418), 12K(27.9949)	2	625.366	JGGKGLGKGGAkR	1	J(0.00)G(0.00)G(0.00)K(5.99)G(0.00)L(0.00)G(0.00)K(0.00)G(0.00)G(0.00)A(0.00)K(21.40)R(0.00)	K12	P62805	21.4	0.00122351	0.9878	H4 K12me	Classicalal	Tryptic peptides
HF181116_RN_PRO2_1.13127.13127.2	JGGKGLGKGGAKR	8K(70.0418), 12K(27.9949)	2	625.366	JGGKGLGKGGAkR	1	J(0.00)G(0.00)G(0.00)K(5.99)G(0.00)L(0.00)G(0.00)K(0.00)G(0.00)G(0.00)A(0.00)K(21.40)R(0.00)	K12	P62805	21.4	0.00122351	0.9878	H4 K16fo	Uncommon	Tryptic peptides
HF181116_RN_PRO2_1.13204.13204.2	JDAVTYTEHAK		2	595.788					P62805	22.054	2.14439e-06	1	H4 68-77	Unmodified	Tryptic peptides
HF181116_RN_PRO2_1.13972.13972.2	ISGLIYEETR		2	595.818					P62805	20.547	0.000895295	0.9988	H4 46-55	Unmodified	Tryptic peptides
HF181116_RN_PRO2_1.16073.16073.2	JHLQLAVR		2	451.776					Q8IUE6	14.841	0.0082177	0.9964	H2A2B 82-88	Unmodified	Tryptic peptides
HF181116_RN_PRO2_1.18017.18017.2	DNIQGITKPAIR	8K(42.0105)	2	684.386					P62805	19.605	3.71521e-05	0.9987	H4 K31ac	Classicalal	Tryptic peptides
HF181116_RN_PRO2_1.18105.18105.2	DNIQGITKPAIR		2	698.383					P62805	17.414	7.70236e-05	0.996	H4 24-35	Unmodified	Tryptic peptides
HF181116_RN_PRO2_1.19580.19580.2	JGGKGLGKGGAKR		2	660.387					P62805	15.609	0.0221958	0.9436	H4 6-17	Unmodified	Tryptic peptides
HF181116_RN_PRO2_2.08855.08855.2	GKTGGKAR	2K(42.0105), 6K(42.0105)	2	429.743					P16104	12.926	0.0440048	0.9209	H2AX K5ac	Classicalal	Tryptic peptides
HF181116_RN_PRO2_2.08855.08855.2	GKTGGKAR	2K(42.0105), 6K(42.0105)	2	429.743					P16104	12.926	0.0440048	0.9209	H2AX K9ac	Classicalal	Tryptic peptides
HF181116_RN_PRO2_2.09799.09799.2	KSAGAAKR	1K(42.0105)	2	443.759					P10412	16.631	0.00665752	0.9971	H14 K25ac	Classicalal	Tryptic peptides
HF181116_RN_PRO2_2.09969.09969.2	JRGGVKR	6K(72.0211)	2	410.749	JRGGVkR	1	J(0.00)R(0.00)G(0.00)G(0.00)V(0.00)K(19.91)R(0.00)	K6	P62805	19.906	0.0250322	0.9478	H4 K44la	Uncommon	Tryptic peptides
HF181116_RN_PRO2_2.10833.10833.2	KSAGAAKR		2	450.767					P10412	18.417	0.00475246	0.9973	H14 25-32	Unmodified	Tryptic peptides
HF181116_RN_PRO2_2.11673.11673.3	KSAPSTGGVKKPHR	1K(28.0313), 11K(72.0211)	3	535.974	KSAPSTGGVKkPHR	1	K(0.00)S(0.00)A(0.00)P(0.00)S(0.00)T(0.00)G(0.00)G(0.00)V(0.00)K(0.00)K(27.13)P(0.00)H(0.00)R(0.00)	K11	P84243	27.129	0.00176106	0.9957	H33 K27di	Classicalal	Tryptic peptides
HF181116_RN_PRO2_2.11673.11673.3	KSAPSTGGVKKPHR	1K(28.0313), 11K(72.0211)	3	535.974	KSAPSTGGVKkPHR	1	K(0.00)S(0.00)A(0.00)P(0.00)S(0.00)T(0.00)G(0.00)G(0.00)V(0.00)K(0.00)K(27.13)P(0.00)H(0.00)R(0.00)	K11	P84243	27.129	0.00176106	0.9957	H33 K37la	Uncommon	Tryptic peptides
HF181116_RN_PRO2_2.11939.11939.3	KSAPSTGGVKKPHR	1K(42.0105), 10K(28.0313)	3	525.97					P84243	14.546	2.16814e-05	1	H33 K27ac	Classicalal	Tryptic peptides
HF181116_RN_PRO2_2.11939.11939.3	KSAPSTGGVKKPHR	1K(42.0105), 10K(28.0313)	3	525.97					P84243	14.546	2.16814e-05	1	H33 K36di	Classicalal	Tryptic peptides
HF181116_RN_PRO2_2.12678.12678.2	DAVTYTEHAKR	10K(27.9949)	2	659.823	DAVTYTEHAkR	1	D(0.00)A(0.00)V(0.00)T(8.73)Y(0.00)T(11.74)E(0.00)H(0.00)A(0.00)K(13.44)R(0.00)	K10	P62805	13.44	0.0582103	0.9222	H4 K77fo	Uncommon	Tryptic peptides
HF181116_RN_PRO2_2.12846.12846.2	DAVTYTEHAKR	10K(72.0211)	2	681.836	DAVTYTEHAkR	1	D(0.00)A(0.00)V(0.00)T(0.00)Y(0.00)T(0.00)E(0.00)H(0.00)A(0.00)K(20.93)R(0.00)	K10	P62805	20.929	0.00439289	0.9975	H4 K77la	Uncommon	Tryptic peptides
HF181116_RN_PRO2_2.13289.13289.3	LPHYNKR		3	331.855					P57053	12.408	0.196086	0.9421	H2BFS 80-86	Unmodified	Tryptic peptides
HF181116_RN_PRO2_2.13314.13314.3	KSAPSTGGVKKPHR	1K(42.0105), 11K(27.9949)	3	525.958	KSAPSTGGVKkPHR	1	K(0.00)S(6.42)A(0.00)P(0.00)S(11.80)T(13.45)G(0.00)G(0.00)V(0.00)K(0.00)K(21.85)P(0.00)H(0.00)R(0.00)	K11	P84243	21.847	6.90162e-06	1	H33 K37fo	Uncommon	Tryptic peptides
HF181116_RN_PRO2_2.13359.13359.2	KAINKAQK		2	506.811					Q99879	17.493	0.0264779	0.9478	H2B1M 16-23	Unmodified	Tryptic peptides
HF181116_RN_PRO2_2.13694.13694.3	DAVTYTEHAKR	11R(54.0105)	3	448.89	DAVTYTEHAKr	1	D(0.00)A(0.00)V(0.00)T(0.00)Y(0.00)T(0.00)E(0.00)H(0.00)A(0.00)K(0.00)R(10.50)	R11	P62805	10.501	0.398908	0.9058	H4 R78mg	Uncommon	Tryptic peptides
HF181116_RN_PRO2_2.13732.13732.3	KSAPSTGGVKKPHR	1K(42.0105), 11K(42.0105)	3	530.63					P84243	24.506	8.47242e-05	1	H33 K37ac	Classicalal	Tryptic peptides
HF181116_RN_PRO2_2.13746.13746.2	GLGKGGAKR		2	478.288					P62805	16.262	0.00554809	0.9891	H4 9-17	Unmodified	Tryptic peptides
HF181116_RN_PRO2_2.14044.14044.2	GGKGLGKGGAK		2	521.306					P62805	19.564	0.00282289	0.994	H4 6-16	Unmodified	Tryptic peptides
HF181116_RN_PRO2_2.14048.14048.2	KATKSPAK	1K(72.0211)	2	514.785	kATKSPAK	1	K(15.45)A(0.00)T(0.00)K(0.00)S(0.00)P(0.00)A(0.00)K(0.00)	K1	P16401	15.445	0.00911037	0.9858	H15 K184la	Uncommon	Tryptic peptides
HF181116_RN_PRO2_2.14976.14976.2	DAVTYTEHAKR	10K(88.0160)	2	694.838	DAVTYTEHAkR	1	D(0.00)A(0.00)V(0.00)T(0.00)Y(0.00)T(0.00)E(0.00)H(0.00)A(0.00)K(18.57)R(0.00)	K10	P62805	18.573	0.017051	0.9793	H4 K77gl	Uncommon	Tryptic peptides
HF181116_RN_PRO2_2.15014.15014.2	LPHYNKR	6K(42.0105)	2	498.268					P57053	12.696	0.0282488	0.9848	H2BFS K85ac	Classicalal	Tryptic peptides
HF181116_RN_PRO2_2.15064.15064.3	DAVTYTEHAKR	10K(70.0418)	3	457.569					P62805	16.149	0.00679271	0.9984	H4 K77me	Classicalal	Tryptic peptides
HF181116_RN_PRO2_2.15143.15143.3	KSAPSTGGVKKPHR		3	543.31					P84243	18.623	0.0113163	0.9634	H33 27-40	Unmodified	Tryptic peptides
HF181116_RN_PRO2_2.15460.15460.3	JKSAPSTGGVKKPHR	2K(28.0313), 11K(70.0418)	3	557.326					P84243	22.552	0.00782002	0.9452	H33 K36me	Classicalal	Tryptic peptides
HF181116_RN_PRO2_2.15871.15871.2	DAVTYTEHAKR	10K(42.0469), 11R(80.0262)	2	706.862	DAVTYTEHAKr	1	D(0.00)A(0.00)V(0.00)T(0.00)Y(0.00)T(0.00)E(0.00)H(0.00)A(0.00)K(0.00)R(20.22)	R11	P62805	20.217	0.00053385	0.9785	H4 K77tr	Classicalal	Tryptic peptides
HF181116_RN_PRO2_2.15871.15871.2	DAVTYTEHAKR	10K(42.0469), 11R(80.0262)	2	706.862	DAVTYTEHAKr	1	D(0.00)A(0.00)V(0.00)T(0.00)Y(0.00)T(0.00)E(0.00)H(0.00)A(0.00)K(0.00)R(20.22)	R11	P62805	20.217	0.00053385	0.9785	H4 R78ar	Uncommon	Tryptic peptides
HF181116_RN_PRO2_2.15972.15972.3	RISGLIYEETR		3	449.582					P62805	15.293	0.00694961	0.9983	H4 45-55	Unmodified	Tryptic peptides
HF181116_RN_PRO2_2.16486.16486.2	JKSAGAAKR	8K(42.0105)	2	471.772					P10412	12.281	0.0428018	0.9388	H14 K31ac	Classicalal	Tryptic peptides
HF181116_RN_PRO2_2.16934.16934.3	JKSAPSTGGVKKPHR	2K(70.0418), 11K(28.0313)	3	553.99					P84243	29.525	4.53688e-06	1	H33 K27me	Classicalal	Tryptic peptides
HF181116_RN_PRO2_2.17510.17510.3	KVLRDNIQGITKPAIR	1K(28.0313), 12K(42.0105)	3	631.386					P62805	13.71	0.0166262	0.974	H4 K20di	Classicalal	Tryptic peptides
HF181116_RN_PRO2_2.18234.18234.3	KVLRDNIQGITKPAIR	1K(42.0105)	3	647.39					P62805	18.106	0.00254664	0.9962	H4 K20ac	Classicalal	Tryptic peptides
HF181116_RN_PRO2_2.18626.18626.3	LARRGGVKRISGLIYEETR	11S(79.9663)	3	790.753	LARRGGVKRIsGLIYEETR	1	L(0.00)A(0.00)R(0.00)R(0.00)G(0.00)G(0.00)V(0.00)K(0.00)R(0.00)I(0.00)S(15.94)G(0.00)L(0.00)I(0.00)Y(9.42)E(0.00)E(0.00)T(6.20)R(0.00)	S11	P62805	20.448	0.0344557	0.9511	H4 S47ph	Uncommon	Tryptic peptides
HF181116_RN_PRO2_2.18648.18648.2	RILGLIYEETR	7Y(79.9663)	2	739.88	RILGLIyEETR	1	R(0.00)I(0.00)L(0.00)G(0.00)L(0.00)I(0.00)Y(7.51)E(0.00)E(0.00)T(2.99)R(0.00)	Y7	Q99525	16.358	0.0159653	0.9928	H4G Y51ph	Uncommon	Tryptic peptides
HF181116_RN_PRO2_2.18832.18832.2	JKAAGAGAAKR		2	534.812					P16401	13.269	0.00134517	0.9898	H15 26-35	Unmodified	Tryptic peptides
HF181116_RN_PRO2_2.18990.18990.3	JKSAPSTGGVKKPHR	2K(70.0418), 11K(70.0418), 12K(70.0418)	3	576.001					P84243	14.302	0.0652533	0.9288	H33 K37me	Classicalal	Tryptic peptides
HF181116_RN_PRO2_2.19010.19010.2	JGGKGLGKGGAKR	4K(27.9949), 8K(42.0105), 12K(42.0105)	2	627.352	JGGkGLGKGGAKR	1	J(0.00)G(0.00)G(0.00)K(17.77)G(0.00)L(0.00)G(0.00)K(0.00)G(0.00)G(0.00)A(0.00)K(0.00)R(0.00)	K4	P62805	17.766	0.00172642	0.9935	H4 K8fo	Uncommon	Tryptic peptides
HF181116_RN_PRO2_2.19176.19176.3	KTVTAMDVVYALK		3	485.602					P62805	14.832	2.14691e-06	1	H4 79-91	Unmodified	Tryptic peptides
HF181116_RN_PRO2_2.19684.19684.2	JTKKLVLSR	3K(70.0418), 4K(104.0262)	2	592.867	JTKkLVLSR	1	J(0.00)T(0.00)K(0.00)K(13.97)L(0.00)V(0.00)L(0.00)S(0.00)R(0.00)	K4	P22492	13.969	0.0236455	0.9608	H1T K132me	Classicalal	Tryptic peptides
HF181116_RN_PRO2_2.19684.19684.2	JTKKLVLSR	3K(70.0418), 4K(104.0262)	2	592.867	JTKkLVLSR	1	J(0.00)T(0.00)K(0.00)K(13.97)L(0.00)V(0.00)L(0.00)S(0.00)R(0.00)	K4	P22492	13.969	0.0236455	0.9608	H1T K133be	Uncommon	Tryptic peptides
HF181116_RN_PRO2_2.20439.20439.3	DNIQGITKPAIR	8K(72.0211)	3	466.596	DNIQGITkPAIR	1	D(0.00)N(0.00)I(0.00)Q(0.00)G(0.00)I(0.00)T(0.00)K(17.32)P(0.00)A(0.00)I(0.00)R(0.00)	K8	P62805	17.319	0.00524163	0.9926	H4 K31la	Uncommon	Tryptic peptides
HF181116_RN_PRO2_2.20471.20471.2	JAKTKAVSR		2	514.808					P0C0S5	16.756	0.00222643	0.9914	H2AZ 12-19	Unmodified	Tryptic peptides
HF181116_RN_PRO2_2.20487.20487.2	JGGKGLGKGGAKR	8K(27.9949)	2	646.371	JGGKGLGkGGAKR	1	J(0.00)G(0.00)G(0.00)K(0.00)G(0.00)L(0.00)G(0.00)K(22.97)G(0.00)G(0.00)A(0.00)K(0.00)R(0.00)	K8	P62805	22.968	0.000402412	0.9979	H4 K12fo	Uncommon	Tryptic peptides
HF181116_RN_PRO2_2.20526.20526.2	JAGKGLGKGGAK	4K(42.0105)	2	549.319					Q99525	16.596	0.000749907	0.9959	H4G K8ac	Classicalal	Tryptic peptides
HF181116_RN_PRO2_2.20709.20709.3	JGGVKRISGLIYEETR	5K(114.0429)	3	620.007	JGGVkRISGLIYEETR	1	J(0.00)G(0.00)G(0.00)V(0.00)K(16.24)R(0.00)I(0.00)S(0.00)G(0.00)L(0.00)I(0.00)Y(0.00)E(0.00)E(0.00)T(0.00)R(0.00)	K5	P62805	16.244	0.000826018	0.981	H4 K44gl	Uncommon	Tryptic peptides
HF181116_RN_PRO2_2.20729.20729.2	DNIQGITKPAIR	8K(88.0160)	2	712.393	DNIQGITkPAIR	1	D(0.00)N(0.00)I(0.00)Q(0.00)G(0.00)I(0.00)T(0.00)K(20.35)P(0.00)A(0.00)I(0.00)R(0.00)	K8	P62805	20.351	0.00310163	0.9864	H4 K31gl	Uncommon	Tryptic peptides
HF181116_RN_PRO2_2.21172.21172.2	DNIQGITKPAIR	8K(86.0368)	2	706.399	DNIQGITkPAIR	1	D(0.00)N(0.00)I(0.00)Q(0.00)G(0.00)I(0.00)T(0.00)K(18.38)P(0.00)A(0.00)I(0.00)R(0.00)	K8	P62805	18.377	0.00019466	0.946	H4 K31hy	Uncommon	Tryptic peptides
HF181116_RN_PRO2_2.21632.21632.3	KVLRDNIQGITKPAIR	4R(54.0105)	3	650.049	KVLrDNIQGITKPAIR	1	K(0.00)V(0.00)L(0.00)R(18.67)D(0.00)N(0.00)I(0.00)Q(0.00)G(0.00)I(0.00)T(0.00)K(0.00)P(0.00)A(0.00)I(0.00)R(1.84)	R4	P62805	18.674	0.00159984	0.9973	H4 R23mg	Uncommon	Tryptic peptides
HF181116_RN_PRO2_2.21671.21671.3	KVLRDNIQGITKPAIR		3	656.722					P62805	17.667	0.0055863	0.9845	H4 20-35	Unmodified	Tryptic peptides
HF181116_RN_PRO2_2.21819.21819.2	VFLENVIR		2	500.297					P62805	16.481	0.0354343	0.9829	H4 60-67	Unmodified	Tryptic peptides
HF181116_RN_PRO2_2.22078.22078.2	JKTVTAMDVVYALKR	14K(72.0211)	2	874.978	JKTVTAMDVVYALkR	1	J(0.00)K(2.87)T(0.00)V(0.00)T(0.00)A(0.00)M(0.00)D(0.00)V(0.00)V(0.00)Y(0.00)A(0.00)L(0.00)K(21.32)R(0.00)	K14	P62805	21.317	0.00032816	0.9708	H4 K91la	Uncommon	Tryptic peptides
HF181116_RN_PRO2_2.22170.22170.2	TVTAMDVVYALK		2	663.852					P62805	23.87	4.10677e-08	1	H4 80-91	Unmodified	Tryptic peptides
HF181116_RN_PRO2_2.22385.22385.3	JKVLRDNIQGITKPAIR	2K(27.9949)	3	661.394	JkVLRDNIQGITKPAIR	1	J(0.00)K(20.56)V(0.00)L(0.00)R(0.00)D(0.00)N(0.00)I(0.00)Q(0.00)G(0.00)I(0.00)T(11.70)K(0.00)P(0.00)A(0.00)I(0.00)R(0.00)	K2	P62805	20.557	0.000498764	0.9982	H4 K20fo	Uncommon	Tryptic peptides
HF181116_RN_PRO2_2.22594.22594.3	KVLRDNIQGITKPAIR	1K(70.0418)	3	650.062					P62805	25.764	2.47106e-06	1	H4 K20me	Classicalal	Tryptic peptides
HF181116_RN_PRO2_2.22845.22845.2	KTVTAMDVVYALK	1K(42.0105)	2	748.905					P62805	25.177	6.23322e-06	1	H4 K79ac	Classicalal	Tryptic peptides
HF181116_RN_PRO2_2.22875.22875.3	KTVTAMDVVYALKR		3	559.647					P62805	23.635	0.000103055	1	H4 79-92	Unmodified	Tryptic peptides
HF181116_RN_PRO2_2.22944.22944.3	JKLPFQRLMREIAQDFKTDLR	2K(42.0469), 18T(79.9663)	3	927.818	JKLPFQRLMREIAQDFKtDLR	1	J(0.00)K(0.00)L(0.00)P(0.00)F(0.00)Q(0.00)R(0.00)L(0.00)M(0.00)R(0.00)E(0.00)I(0.00)A(0.00)Q(0.00)D(0.00)F(0.00)K(0.00)T(6.71)D(0.00)L(0.00)R(0.00)	T18	Q16695	21.36	6.68958e-05	1	H31T K64tr	Classicalal	Tryptic peptides
HF181116_RN_PRO2_2.22944.22944.3	JKLPFQRLMREIAQDFKTDLR	2K(42.0469), 18T(79.9663)	3	927.818	JKLPFQRLMREIAQDFKtDLR	1	J(0.00)K(0.00)L(0.00)P(0.00)F(0.00)Q(0.00)R(0.00)L(0.00)M(0.00)R(0.00)E(0.00)I(0.00)A(0.00)Q(0.00)D(0.00)F(0.00)K(0.00)T(6.71)D(0.00)L(0.00)R(0.00)	T18	Q16695	21.36	6.68958e-05	1	H31T T80ph	Uncommon	Tryptic peptides
HF181116_RN_PRO2_2.22967.22967.2	LMREIAQDFKTDLR		2	904.472					Q16695	17.626	0.000686921	0.9695	H31T 70-83	Unmodified	Tryptic peptides
HF181116_RN_PRO2_2.23149.23149.4	KLPFQRLMREIAQDFKTDLR		4	661.613					Q16695	19.58	0.000648795	1	H31T 64-83	Unmodified	Tryptic peptides
HF181116_RN_PRO2_2.23728.23728.3	SLVNKGILVQTR	10Q(159.0684)	3	519.631	SLVNKGILVqTR	1	S(0.00)L(0.00)V(0.00)N(0.00)K(0.00)G(0.00)I(0.00)L(0.00)V(0.00)Q(12.05)T(0.00)R(0.00)	Q10	P22492	12.051	0.0811391	0.9238	H1T Q98se	Uncommon	Tryptic peptides
HF181116_RN_PRO2_2.24141.24141.3	RKTVTAMDVVYALKR		3	633.693					P62805	16.578	0.000307739	1	H4 78-92	Unmodified	Tryptic peptides
HF181116_RN_PRO2_2.24332.24332.2	JKTVTAMDVVYALKR	14K(42.0105)	2	859.973					P62805	17.239	0.000160745	0.9162	H4 K91ac	Classicalal	Tryptic peptides
HF181116_RN_PRO2_2.26153.26153.2	TVTAMDVVYALKR		2	774.92					P62805	11.681	0.0506699	0.9697	H4 80-92	Unmodified	Tryptic peptides
HF181116_RN_PRO2_2.26602.26602.3	JKVLRDNIQGITKPAIR	5R(39.9949), 13K(42.0105)	3	654.049	JKVLrDNIQGITKPAIR	1	J(0.00)K(0.00)V(0.00)L(0.00)R(15.47)D(0.00)N(0.00)I(0.00)Q(0.00)G(0.00)I(0.00)T(0.00)K(0.00)P(0.00)A(0.00)I(0.00)R(3.46)	R5	P62805	16.572	0.000243703	0.9966	H4 R23g-	Uncommon	Tryptic peptides
HF181116_RN_PRO2_2.26615.26615.3	JKTVTAMDVVYALKR	15R(54.0105)	3	579.646	JKTVTAMDVVYALKr	1	J(0.00)K(0.00)T(0.00)V(0.00)T(0.00)A(0.00)M(0.00)D(0.00)V(0.00)V(0.00)Y(0.00)A(0.00)L(0.00)K(0.00)R(15.30)	R15	P62805	15.3	0.00728006	0.9897	H4 R92mg	Uncommon	Tryptic peptides
HF181116_RN_PRO2_2.26710.26710.3	KTVTAMDVVYALKR	1K(72.0211)	3	583.654	kTVTAMDVVYALKR	1	K(14.68)T(0.00)V(0.00)T(0.00)A(0.00)M(0.00)D(0.00)V(0.00)V(0.00)Y(0.00)A(0.00)L(0.00)K(0.00)R(0.00)	K1	P62805	14.678	0.0706967	0.9876	H4 K79la	Uncommon	Tryptic peptides
HF181116_RN_PRO2_2.26957.26957.2	VLRDNIQGITKPAIR	10T(79.9663)	2	928.505	VLRDNIQGItKPAIR	1	V(0.00)L(0.00)R(0.00)D(0.00)N(0.00)I(0.00)Q(0.00)G(0.00)I(0.00)T(7.92)K(0.00)P(0.00)A(0.00)I(0.00)R(0.00)	T10	P62805	16.239	4.98867e-05	0.9897	H4 T30ph	Uncommon	Tryptic peptides
HF181116_RN_PRO2_2.27057.27057.3	JKTVTAMDVVYALKRQGR		3	698.705					P62805	18.591	0.00174998	0.9414	H4 79-95	Unmodified	Tryptic peptides
HF181116_RN_PRO2_2.27062.27062.3	JRKTVTAMDVVYALKR	3K(162.0528)	3	681.038	JRkTVTAMDVVYALKR	1	J(0.00)R(0.00)K(16.20)T(0.00)V(0.00)T(0.00)A(0.00)M(0.00)D(0.00)V(0.00)V(0.00)Y(0.00)A(0.00)L(0.00)K(0.00)R(0.00)	K3	P62805	16.203	0.000747329	0.9854	H4 K79he	Uncommon	Tryptic peptides
HF181116_RN_PRO2_2.27064.27064.3	JKTVTAMDVVYALKRQGR	14K(86.0004)	3	698.705	JKTVTAMDVVYALkRQGR	1	J(0.00)K(2.89)T(0.00)V(0.00)T(0.00)A(0.00)M(0.00)D(0.00)V(0.00)V(0.00)Y(0.00)A(0.00)L(0.00)K(19.12)R(0.00)Q(0.00)G(0.00)R(0.00)	K14	P62805	19.122	0.00215612	0.9343	H4 K91ma	Uncommon	Tryptic peptides
HF181116_RN_PRO2_2.27100.27100.2	JRKTVTAMDVVYALKR	2R(144.0422), 3K(28.0313)	2	1026.06	JrKTVTAMDVVYALKR	1	J(0.00)R(24.45)K(0.00)T(0.00)V(0.00)T(0.00)A(0.00)M(0.00)D(0.00)V(0.00)V(0.00)Y(0.00)A(0.00)L(0.00)K(0.00)R(0.00)	R2	P62805	24.447	2.65537e-07	1	H4 R78te	Uncommon	Tryptic peptides
HF181116_RN_PRO2_2.27100.27100.2	JRKTVTAMDVVYALKR	2R(144.0422), 3K(28.0313)	2	1026.06	JrKTVTAMDVVYALKR	1	J(0.00)R(24.45)K(0.00)T(0.00)V(0.00)T(0.00)A(0.00)M(0.00)D(0.00)V(0.00)V(0.00)Y(0.00)A(0.00)L(0.00)K(0.00)R(0.00)	R2	P62805	24.447	2.65537e-07	1	H4 K79di	Classicalal	Tryptic peptides
HF181116_RN_PRO2_2.27182.27182.2	GVLKVFLENVIR		2	728.93					P62805	13.332	0.046171	0.9297	H4 56-67	Unmodified	Tryptic peptides
HF181116_RN_PRO2_2.27370.27370.3	JRKTVTAMDVVYALKR	3K(100.0160)	3	660.359	JRkTVTAMDVVYALKR	1	J(0.00)R(0.00)K(16.21)T(0.00)V(0.00)T(0.00)A(0.00)M(0.00)D(0.00)V(0.00)V(0.00)Y(0.00)A(0.00)L(0.00)K(0.00)R(0.00)	K3	P62805	16.208	0.000571974	0.9905	H4 K79su	Uncommon	Tryptic peptides
HF181116_RN_PRO2_2.28097.28097.2	JKTVTAMDVVYALKR	14K(28.0313), 15R(80.0262)	2	887.992	JKTVTAMDVVYALKr	1	J(0.00)K(0.00)T(0.00)V(0.00)T(0.00)A(0.00)M(0.00)D(0.00)V(0.00)V(0.00)Y(0.00)A(0.00)L(0.00)K(0.00)R(18.78)	R15	P62805	18.78	0.000296529	0.9777	H4 K91di	Classicalal	Tryptic peptides
HF181116_RN_PRO2_2.28097.28097.2	JKTVTAMDVVYALKR	14K(28.0313), 15R(80.0262)	2	887.992	JKTVTAMDVVYALKr	1	J(0.00)K(0.00)T(0.00)V(0.00)T(0.00)A(0.00)M(0.00)D(0.00)V(0.00)V(0.00)Y(0.00)A(0.00)L(0.00)K(0.00)R(18.78)	R15	P62805	18.78	0.000296529	0.9777	H4 R92ar	Uncommon	Tryptic peptides
HF181116_RN_PRO2_2.28188.28188.3	RGGVKRISGLIYEETR	5K(27.9949)	3	618.679	RGGVkRISGLIYEETR	1	R(0.00)G(0.00)G(0.00)V(0.00)K(14.54)R(0.00)I(0.00)S(0.00)G(0.00)L(0.00)I(0.00)Y(0.00)E(0.00)E(0.00)T(5.65)R(0.00)	K5	P62805	16.176	0.00138948	0.9805	H4 K44fo	Uncommon	Tryptic peptides
HF181116_RN_PRO2_2.28273.28273.3	JKTVTAMDVVYALKR	14K(42.0469), 15R(39.9949)	3	588.99	JKTVTAMDVVYALKr	1	J(0.00)K(0.00)T(0.00)V(0.00)T(0.00)A(0.00)M(0.00)D(0.00)V(0.00)V(0.00)Y(0.00)A(0.00)L(0.00)K(0.00)R(16.26)	R15	P62805	16.262	0.0163951	0.9444	H4 K91tr	Classicalal	Tryptic peptides
HF181116_RN_PRO2_2.28273.28273.3	JKTVTAMDVVYALKR	14K(42.0469), 15R(39.9949)	3	588.99	JKTVTAMDVVYALKr	1	J(0.00)K(0.00)T(0.00)V(0.00)T(0.00)A(0.00)M(0.00)D(0.00)V(0.00)V(0.00)Y(0.00)A(0.00)L(0.00)K(0.00)R(16.26)	R15	P62805	16.262	0.0163951	0.9444	H4 R92g-	Uncommon	Tryptic peptides
HF181116_RN_PRO2_2.28473.28473.2	GVLKVFLENVIR	12R(54.0105)	2	728.93	GVLKVFLENVIr	1	G(0.00)V(0.00)L(0.00)K(0.00)V(0.00)F(0.00)L(0.00)E(0.00)N(0.00)V(0.00)I(0.00)R(1.26)	R12	P62805	14.821	0.00204885	0.994	H4 R67mg	Uncommon	Tryptic peptides
HF181116_RN_PRO2_2.29002.29002.3	KTVTAMDVVYALKR	1K(68.0262)	3	582.323	kTVTAMDVVYALKR	1	K(19.53)T(0.00)V(0.00)T(0.00)A(0.00)M(0.00)D(0.00)V(0.00)V(0.00)Y(0.00)A(0.00)L(0.00)K(0.00)R(0.00)	K1	P62805	19.534	0.00316577	0.9984	H4 K79cr	Uncommon	Tryptic peptides
HF181116_RN_PRO2_2.29144.29144.2	JKTVTAMDVVYALKR	14K(86.0368)	2	889.983	JKTVTAMDVVYALkR	1	J(0.00)K(0.58)T(0.00)V(0.00)T(0.00)A(0.00)M(0.00)D(0.00)V(0.00)V(0.00)Y(0.00)A(0.00)L(0.00)K(20.51)R(0.00)	K14	P62805	20.508	4.96396e-05	0.9351	H4 K91hy	Uncommon	Tryptic peptides
HF181116_RN_PRO2_2.29854.29854.3	KTVTAMDVVYALKR	1K(42.0469), 14R(39.9949)	3	583.659	KTVTAMDVVYALKr	1	K(0.00)T(0.00)V(0.00)T(0.00)A(0.00)M(0.00)D(0.00)V(0.00)V(0.00)Y(0.00)A(0.00)L(0.00)K(0.00)R(3.65)	R14	P62805	10.249	0.205471	0.9327	H4 K79tr	Classicalal	Tryptic peptides
HF181116_RN_PRO2_2.30733.30733.3	JLARHGGVKRILGLIYEETR	9K(28.0313), 10R(80.0262)	3	789.125	JLARHGGVKrILGLIYEETR	1	J(0.00)L(0.00)A(0.00)R(0.00)H(0.00)G(0.00)G(0.00)V(0.00)K(0.00)R(20.09)I(0.00)L(0.00)G(0.00)L(0.00)I(0.00)Y(0.00)E(0.00)E(0.00)T(0.00)R(0.00)	R10	Q99525	20.09	8.31205e-05	1	H4G K44di	Classicalal	Tryptic peptides
HF181116_RN_PRO2_2.30733.30733.3	JLARHGGVKRILGLIYEETR	9K(28.0313), 10R(80.0262)	3	789.125	JLARHGGVKrILGLIYEETR	1	J(0.00)L(0.00)A(0.00)R(0.00)H(0.00)G(0.00)G(0.00)V(0.00)K(0.00)R(20.09)I(0.00)L(0.00)G(0.00)L(0.00)I(0.00)Y(0.00)E(0.00)E(0.00)T(0.00)R(0.00)	R10	Q99525	20.09	8.31205e-05	1	H4G R45ar	Uncommon	Tryptic peptides
HF181116_RN_PRO2_2.31471.31471.2	GVLKVFLENVIR	4K(42.0105)	2	719.936					P62805	19.097	1.31561e-06	1	H4 K59ac	Classicalal	Tryptic peptides
HF181116_RN_PRO2_2.31536.31536.3	KATGPPVSELITKAVAASKER	1K(42.0105)	3	769.769					P16401	17.657	5.0492e-10	1	H15 K36ac	Classicalal	Tryptic peptides
HF181116_RN_PRO2_2.31923.31923.2	KATGPPVSELITKAVAASKER		2	1161.16					P16401	21.039	1.71481e-05	0.9999	H15 36-56	Unmodified	Tryptic peptides
HF181116_RN_PRO2_2.33445.33445.2	KTVTAMDVVYALKR	1K(114.0429)	2	895.989	kTVTAMDVVYALKR	1	K(25.18)T(0.00)V(0.00)T(0.00)A(0.00)M(0.00)D(0.00)V(0.00)V(0.00)Y(0.00)A(0.00)L(0.00)K(0.00)R(0.00)	K1	P62805	25.181	2.0884e-05	0.9597	H4 K79gl	Uncommon	Tryptic peptides
HF181116_RN_PRO2_2.33954.33954.2	JKTVTAMAVVYVLKR	14K(28.0313)	2	873.017					Q99525	12.436	0.0246082	0.9483	H4G K91di	Classicalal	Tryptic peptides
HF181116_RN_PRO2_2.33987.33987.3	KATGPPVSELITKAVAASKER	1K(28.0313), 21R(144.0422)	3	807.12	KATGPPVSELITKAVAASKEr	1	K(0.00)A(0.00)T(0.00)G(0.00)P(0.00)P(0.00)V(0.00)S(0.00)E(0.00)L(0.00)I(0.00)T(0.00)K(0.00)A(0.00)V(0.00)A(0.00)A(0.00)S(0.00)K(0.00)E(0.00)R(0.52)	R21	P16401	17.43	0.000733148	0.9992	H15 K36di	Classicalal	Tryptic peptides
HF181116_RN_PRO2_2.33987.33987.3	KATGPPVSELITKAVAASKER	1K(28.0313), 21R(144.0422)	3	807.12	KATGPPVSELITKAVAASKEr	1	K(0.00)A(0.00)T(0.00)G(0.00)P(0.00)P(0.00)V(0.00)S(0.00)E(0.00)L(0.00)I(0.00)T(0.00)K(0.00)A(0.00)V(0.00)A(0.00)A(0.00)S(0.00)K(0.00)E(0.00)R(0.52)	R21	P16401	17.43	0.000733148	0.9992	H15 R56te	Uncommon	Tryptic peptides
HF181116_RN_PRO2_2.34211.34211.2	JGVLKVFLENVIR	5K(72.0211)	2	762.955	JGVLkVFLENVIR	1	J(0.00)G(0.00)V(0.00)L(0.00)K(23.72)V(0.00)F(0.00)L(0.00)E(0.00)N(0.00)V(0.00)I(0.00)R(0.00)	K5	P62805	23.715	5.98975e-06	1	H4 K59la	Uncommon	Tryptic peptides
HF181116_RN_PRO2_3.10605.10605.2	AITKAQK		2	408.253					P33778	12.752	0.0217245	0.9317	H2B1B 17-23	Unmodified	Tryptic peptides
HF181116_RN_PRO2_3.12134.12134.3	KSAPSTGGVKKPHR	1K(42.0469)	3	538.65					P84243	23.411	0.000106136	1	H33 K27tr	Classicalal	Tryptic peptides
HF181116_RN_PRO2_3.12339.12339.2	JKGHYAER	2K(27.9949)	2	477.737	JkGHYAER	1	J(0.00)K(12.67)G(0.00)H(0.00)Y(0.00)A(0.00)E(0.00)R(0.00)	K2	P16104	15.423	0.0185887	0.9462	H2AX K36fo	Uncommon	Tryptic peptides
HF181116_RN_PRO2_3.12697.12697.3	DAVTYTEHAKRK	10K(28.0313), 12K(27.9949)	3	492.26	DAVTYTEHAKRk	1	D(0.00)A(0.00)V(0.00)T(8.01)Y(0.00)T(11.68)E(0.00)H(0.00)A(0.00)K(0.00)R(0.00)K(18.14)	K12	P62805	18.144	0.00343497	0.9938	H4 K77di	Classicalal	Tryptic peptides
HF181116_RN_PRO2_3.12697.12697.3	DAVTYTEHAKRK	10K(28.0313), 12K(27.9949)	3	492.26	DAVTYTEHAKRk	1	D(0.00)A(0.00)V(0.00)T(8.01)Y(0.00)T(11.68)E(0.00)H(0.00)A(0.00)K(0.00)R(0.00)K(18.14)	K12	P62805	18.144	0.00343497	0.9938	H4 K79fo	Uncommon	Tryptic peptides
HF181116_RN_PRO2_3.13667.13667.3	KSAPSTGGVKKPHR	1K(42.0105), 10K(42.0105), 11K(42.0105)	3	525.958					P84243	22.046	0.000546564	0.9998	H33 K36ac	Classicalal	Tryptic peptides
HF181116_RN_PRO2_3.14174.14174.2	KSAGAAK	7K(27.9949)	2	321.682	KSAGAAk	1	K(0.41)S(0.00)A(0.00)G(0.00)A(0.00)A(0.00)K(10.67)	K7	P10412	10.667	0.0908343	0.9399	H14 K31fo	Uncommon	Tryptic peptides
HF181116_RN_PRO2_3.16100.16100.2	JAAGAGAAKR		2	442.751					P16401	24.368	2.23186e-05	0.9999	H15 27-35	Unmodified	Tryptic peptides
HF181116_RN_PRO2_3.16799.16799.2	DAVTYTEHAKR	10K(86.0004)	2	693.83	DAVTYTEHAkR	1	D(0.00)A(0.00)V(0.00)T(0.00)Y(0.00)T(0.00)E(0.00)H(0.00)A(0.00)K(14.05)R(0.00)	K10	P62805	14.045	0.129942	0.915	H4 K77ma	Uncommon	Tryptic peptides
HF181116_RN_PRO2_3.17060.17060.3	KSAPSTGGVKKPHR	14R(39.9949)	3	522.623	KSAPSTGGVKKPHr	1	K(0.00)S(0.00)A(0.00)P(0.00)S(0.00)T(0.00)G(0.00)G(0.00)V(0.00)K(0.00)K(0.00)P(0.00)H(0.00)R(2.21)	R14	P84243	18.238	0.000540238	0.9996	H33 R40g-	Uncommon	Tryptic peptides
HF181116_RN_PRO2_3.19112.19112.2	JRISGLIYEETR	2R(80.0262)	2	732.89	JrISGLIYEETR	1	J(0.00)R(16.35)I(0.00)S(0.00)G(0.00)L(0.00)I(0.00)Y(0.00)E(0.00)E(0.00)T(0.00)R(0.00)	R2	P62805	16.351	0.00251971	0.9673	H4 R45ar	Uncommon	Tryptic peptides
HF181116_RN_PRO2_3.19204.19204.2	GLGKGGAKRHRK	4K(42.0105), 8K(42.0105), 12K(72.0211)	2	710.91	GLGKGGAKRHRk	1	G(0.00)L(0.00)G(0.00)K(0.00)G(0.00)G(0.00)A(0.00)K(0.00)R(0.00)H(0.00)R(0.00)K(19.86)	K12	P62805	19.86	0.000306706	0.9409	H4 K20la	Uncommon	Tryptic peptides
HF181116_RN_PRO2_3.22068.22068.2	DNIQGITKPAIRR	8K(27.9949)	2	755.428	DNIQGITkPAIRR	1	D(0.00)N(0.00)I(0.00)Q(0.00)G(0.00)I(0.00)T(11.00)K(12.51)P(0.00)A(0.00)I(0.00)R(0.00)R(0.00)	K8	P62805	12.508	0.0270471	0.9372	H4 K31fo	Uncommon	Tryptic peptides
HF181116_RN_PRO2_3.22365.22365.3	JKLPFQRLMREIAQDFKTDLR	17K(42.0105), 18T(79.9663)	3	922.474	JKLPFQRLMREIAQDFKtDLR	1	J(0.00)K(0.00)L(0.00)P(0.00)F(0.00)Q(0.00)R(0.00)L(0.00)M(0.00)R(0.00)E(0.00)I(0.00)A(0.00)Q(0.00)D(0.00)F(0.00)K(0.00)T(5.01)D(0.00)L(0.00)R(0.00)	T18	Q16695	18.37	0.00063079	0.985	H31T K79ac	Classicalal	Tryptic peptides
HF181116_RN_PRO2_3.22396.22396.3	JKLPFQRLMREIAQDFKTDLR	2K(114.0317), 17K(42.0105)	3	925.817	JkLPFQRLMREIAQDFKTDLR	1	J(0.00)K(20.94)L(0.00)P(0.00)F(0.00)Q(0.00)R(0.00)L(0.00)M(0.00)R(0.00)E(0.00)I(0.00)A(0.00)Q(0.00)D(0.00)F(0.00)K(0.00)T(0.00)D(0.00)L(0.00)R(0.00)	K2	Q16695	24.16	7.63229e-06	1	H31T K64gl	Uncommon	Tryptic peptides
HF181116_RN_PRO2_3.23140.23140.2	JDNIQGITKPAIRR		2	807.465					P62805	18.541	0.0015029	0.9916	H4 24-36	Unmodified	Tryptic peptides
HF181116_RN_PRO2_3.23524.23524.3	KLPFQRLMREIAQDFKTDLR	1K(27.9949)	3	873.812	kLPFQRLMREIAQDFKTDLR	1	K(24.05)L(0.00)P(0.00)F(0.00)Q(0.00)R(0.00)L(0.00)M(0.00)R(0.00)E(0.00)I(0.00)A(0.00)Q(0.00)D(0.00)F(0.00)K(0.00)T(6.11)D(0.00)L(0.00)R(0.00)	K1	Q16695	24.048	0.000185579	0.9997	H31T K64fo	Uncommon	Tryptic peptides
HF181116_RN_PRO2_3.23762.23762.2	KPLATKAAR	1K(86.0004)	2	549.319	kPLATKAAR	1	K(13.34)P(0.00)L(0.00)A(0.00)T(0.00)K(0.00)A(0.00)A(0.00)R(0.00)	K1	P0DPK5	13.338	0.0297545	0.9142	H3Y2 K18ma	Uncommon	Tryptic peptides
HF181116_RN_PRO2_3.24932.24932.2	JPLNSKARGATGSFK	6K(42.0469), 8R(54.0105)	2	784.433	JPLNSKArGATGSFK	1	J(0.00)P(0.00)L(0.00)N(0.00)S(0.00)K(0.00)A(0.00)R(12.18)G(0.00)A(0.00)T(0.00)G(0.00)S(0.00)F(0.00)K(0.00)	R8	Q8IZA3	12.18	0.00903916	0.9853	H18 K116tr	Classicalal	Tryptic peptides
HF181116_RN_PRO2_3.24932.24932.2	JPLNSKARGATGSFK	6K(42.0469), 8R(54.0105)	2	784.433	JPLNSKArGATGSFK	1	J(0.00)P(0.00)L(0.00)N(0.00)S(0.00)K(0.00)A(0.00)R(12.18)G(0.00)A(0.00)T(0.00)G(0.00)S(0.00)F(0.00)K(0.00)	R8	Q8IZA3	12.18	0.00903916	0.9853	H18 R118mg	Uncommon	Tryptic peptides
HF181116_RN_PRO2_3.27666.27666.2	JKQLATKVAR		2	603.858					Q16695	13.305	0.0273683	0.9569	H31T 18-26	Unmodified	Tryptic peptides
HF181116_RN_PRO2_3.28178.28178.2	JDNIQGITKPAIR	13R(54.0105)	2	718.399	JDNIQGITKPAIr	1	J(0.00)D(0.00)N(0.00)I(0.00)Q(0.00)G(0.00)I(0.00)T(0.00)K(0.00)P(0.00)A(0.00)I(0.00)R(16.13)	R13	P62805	16.134	0.0219533	0.9028	H4 R35mg	Uncommon	Tryptic peptides
HF181116_RN_PRO2_3.31217.31217.2	RISGLIYEETR	1R(144.0422)	2	740.886	rISGLIYEETR	1	R(18.55)I(0.00)S(0.00)G(0.00)L(0.00)I(0.00)Y(0.00)E(0.00)E(0.00)T(0.00)R(4.01)	R1	P62805	18.551	0.00234689	0.9433	H4 R45te	Uncommon	Tryptic peptides
HF181116_RN_PRO2_3.34299.34299.2	JISGLIYEETR	11R(80.0262)	2	657.832	JISGLIYEETr	1	J(0.00)I(0.00)S(0.00)G(0.00)L(0.00)I(0.00)Y(0.00)E(0.00)E(0.00)T(0.00)R(5.33)	R11	P62805	15.137	0.0285819	0.9632	H4 R55ar	Uncommon	Tryptic peptides
HF181116_RN_PRO2_3.34459.34459.2	JKTVTAMAVVYVLKR	14K(42.0105), 15R(39.9949)	2	902.997	JKTVTAMAVVYVLKr	1	J(0.00)K(0.00)T(0.00)V(0.00)T(0.00)A(0.00)M(0.00)A(0.00)V(0.00)V(0.00)Y(0.00)V(0.00)L(0.00)K(0.00)R(16.95)	R15	Q99525	16.95	0.00688917	0.9876	H4G K91ac	Classicalal	Tryptic peptides
HF181116_RN_PRO2_3.34459.34459.2	JKTVTAMAVVYVLKR	14K(42.0105), 15R(39.9949)	2	902.997	JKTVTAMAVVYVLKr	1	J(0.00)K(0.00)T(0.00)V(0.00)T(0.00)A(0.00)M(0.00)A(0.00)V(0.00)V(0.00)Y(0.00)V(0.00)L(0.00)K(0.00)R(16.95)	R15	Q99525	16.95	0.00688917	0.9876	H4G R92g-	Uncommon	Tryptic peptides
HF181116_RN_PRO2_1.03403.03403.2	RGGVKR	5K(42.0105)	2	367.73					P62805	8.456	0.018239	0.9939	H4 K44ac	Classicalal	Non-histone proteins
HF181116_RN_PRO2_1.04551.04551.2	RGGVKR		2	374.738					P62805	9.885	0.0801217	0.939	H4 40-45	Unmodified	Non-histone proteins
HF181116_RN_PRO2_1.05099.05099.2	KSAGAAK	1K(70.0418), 7K(68.0262)	2	385.724	KSAGAAk	1	K(0.00)S(0.00)A(0.00)G(0.00)A(0.00)A(0.00)K(16.13)	K7	P10412	16.134	0.0424047	0.9166	H14 K25me	Classicalal	Non-histone proteins
HF181116_RN_PRO2_1.05099.05099.2	KSAGAAK	1K(70.0418), 7K(68.0262)	2	385.724	KSAGAAk	1	K(0.00)S(0.00)A(0.00)G(0.00)A(0.00)A(0.00)K(16.13)	K7	P10412	16.134	0.0424047	0.9166	H14 K31cr	Uncommon	Non-histone proteins
HF181116_RN_PRO2_1.05105.05105.3	KGHYAER	1K(42.0105)	3	301.488					P16104	14.344	0.0345939	0.994	H2AX K36ac	Classicalal	Non-histone proteins
HF181116_RN_PRO2_1.06807.06807.2	JKGHYAER		2	463.74					P16104	13.768	0.0152405	0.9792	H2AX 36-42	Unmodified	Non-histone proteins
HF181116_RN_PRO2_1.09524.09524.2	GKGGKGLGK	2K(42.0105), 5K(42.0105)	2	443.261					P62805	15.616	0.00148174	0.9972	H4 K5ac	Classicalal	Non-histone proteins
HF181116_RN_PRO2_1.09524.09524.2	GKGGKGLGK	2K(42.0105), 5K(42.0105)	2	443.261					P62805	15.616	0.00148174	0.9972	H4 K8ac	Classicalal	Non-histone proteins
HF181116_RN_PRO2_1.10883.10883.2	DAVTYTEHAKR	10K(42.0105)	2	666.831					P62805	18.189	0.00212692	0.9989	H4 K77ac	Classicalal	Non-histone proteins
HF181116_RN_PRO2_1.11021.11021.3	DAVTYTEHAKR		3	454.221					P62805	13.057	0.0725688	0.9416	H4 68-78	Unmodified	Non-histone proteins
HF181116_RN_PRO2_1.11413.11413.2	GGKGLGKGGAKR	3K(42.0105), 7K(42.0105), 11K(42.0105)	2	611.35					P62805	15.39	0.00411401	0.9766	H4 K12ac	Classicalal	Non-histone proteins
HF181116_RN_PRO2_1.11413.11413.2	GGKGLGKGGAKR	3K(42.0105), 7K(42.0105), 11K(42.0105)	2	611.35					P62805	15.39	0.00411401	0.9766	H4 K16ac	Classicalal	Non-histone proteins
HF181116_RN_PRO2_1.11613.11613.2	JGKTGGKAR	3K(42.0105), 7K(42.0105)	2	457.756					P16104	12.589	0.0534257	0.9173	H2AX K5ac	Classicalal	Non-histone proteins
HF181116_RN_PRO2_1.11613.11613.2	JGKTGGKAR	3K(42.0105), 7K(42.0105)	2	457.756					P16104	12.589	0.0534257	0.9173	H2AX K9ac	Classicalal	Non-histone proteins
HF181116_RN_PRO2_1.12515.12515.2	KPLATKAAR	1K(88.0160), 6K(42.0105)	2	543.319	kPLATKAAR	1	K(17.97)P(0.00)L(0.00)A(0.00)T(0.00)K(0.00)A(0.00)A(0.00)R(0.00)	K1	P0DPK5	17.969	0.000850831	0.9984	H3Y2 K18gl	Uncommon	Non-histone proteins
HF181116_RN_PRO2_1.12515.12515.2	KPLATKAAR	1K(88.0160), 6K(42.0105)	2	543.319	kPLATKAAR	1	K(17.97)P(0.00)L(0.00)A(0.00)T(0.00)K(0.00)A(0.00)A(0.00)R(0.00)	K1	P0DPK5	17.969	0.000850831	0.9984	H3Y2 K23ac	Classicalal	Non-histone proteins
HF181116_RN_PRO2_1.12674.12674.2	LPHYNKR	6K(42.0105)	2	493.264					P57053	9.539	0.17388	0.9321	H2BFS K85ac	Classicalal	Non-histone proteins
HF181116_RN_PRO2_1.13204.13204.2	JDAVTYTEHAK		2	595.788					P62805	22.054	5.44944e-06	1	H4 68-77	Unmodified	Non-histone proteins
HF181116_RN_PRO2_1.13972.13972.2	ISGLIYEETR		2	595.818					P62805	20.547	0.000190894	1	H4 46-55	Unmodified	Non-histone proteins
HF181116_RN_PRO2_1.14012.14012.2	JGKTGGKAR		2	471.772					P16104	13.821	0.00363727	0.9916	H2AX 4-11	Unmodified	Non-histone proteins
HF181116_RN_PRO2_1.16073.16073.2	JHLQLAVR		2	451.776					Q8IUE6	14.841	0.0259866	0.992	H2A2B 82-88	Unmodified	Non-histone proteins
HF181116_RN_PRO2_1.18017.18017.2	DNIQGITKPAIR	8K(42.0105)	2	684.386					P62805	19.605	7.02433e-05	1	H4 K31ac	Classicalal	Non-histone proteins
HF181116_RN_PRO2_1.18105.18105.2	DNIQGITKPAIR		2	698.383					P62805	17.414	0.00074116	0.9986	H4 24-35	Unmodified	Non-histone proteins
HF181116_RN_PRO2_2.09223.09223.2	KSAGAAKR	1K(42.0105), 7K(42.0105)	2	436.751					P10412	12.763	0.129184	0.9513	H14 K25ac	Classicalal	Non-histone proteins
HF181116_RN_PRO2_2.09223.09223.2	KSAGAAKR	1K(42.0105), 7K(42.0105)	2	436.751					P10412	12.763	0.129184	0.9513	H14 K31ac	Classicalal	Non-histone proteins
HF181116_RN_PRO2_2.09969.09969.2	JRGGVKR	6K(72.0211)	2	410.749	JRGGVkR	1	J(0.00)R(0.00)G(0.00)G(0.00)V(0.00)K(19.91)R(0.00)	K6	P62805	19.906	0.0250322	0.9612	H4 K44la	Uncommon	Non-histone proteins
HF181116_RN_PRO2_2.10833.10833.2	KSAGAAKR		2	450.767					P10412	18.417	0.00542381	0.9967	H14 25-32	Unmodified	Non-histone proteins
HF181116_RN_PRO2_2.11564.11564.3	KSAPSTGGVKKPHR	1K(42.0469)	3	538.65					P84243	21.268	0.00117548	0.9965	H33 K27tr	Classicalal	Non-histone proteins
HF181116_RN_PRO2_2.11673.11673.3	KSAPSTGGVKKPHR	1K(28.0313), 11K(72.0211)	3	535.974	KSAPSTGGVKkPHR	1	K(0.00)S(0.00)A(0.00)P(0.00)S(0.00)T(0.00)G(0.00)G(0.00)V(0.00)K(0.00)K(27.13)P(0.00)H(0.00)R(0.00)	K11	P84243	27.129	0.000768852	1	H33 K27di	Classicalal	Non-histone proteins
HF181116_RN_PRO2_2.11673.11673.3	KSAPSTGGVKKPHR	1K(28.0313), 11K(72.0211)	3	535.974	KSAPSTGGVKkPHR	1	K(0.00)S(0.00)A(0.00)P(0.00)S(0.00)T(0.00)G(0.00)G(0.00)V(0.00)K(0.00)K(27.13)P(0.00)H(0.00)R(0.00)	K11	P84243	27.129	0.000768852	1	H33 K37la	Uncommon	Non-histone proteins
HF181116_RN_PRO2_2.11939.11939.3	KSAPSTGGVKKPHR	1K(42.0105), 10K(28.0313)	3	525.97					P84243	14.546	1.14418e-06	1	H33 K27ac	Classicalal	Non-histone proteins
HF181116_RN_PRO2_2.11939.11939.3	KSAPSTGGVKKPHR	1K(42.0105), 10K(28.0313)	3	525.97					P84243	14.546	1.14418e-06	1	H33 K36di	Classicalal	Non-histone proteins
HF181116_RN_PRO2_2.12678.12678.2	DAVTYTEHAKR	10K(27.9949)	2	659.823	DAVTYTEHAkR	1	D(0.00)A(0.00)V(0.00)T(8.73)Y(0.00)T(11.74)E(0.00)H(0.00)A(0.00)K(13.44)R(0.00)	K10	P62805	13.44	0.0582103	0.9571	H4 K77fo	Uncommon	Non-histone proteins
HF181116_RN_PRO2_2.12846.12846.2	DAVTYTEHAKR	10K(72.0211)	2	681.836	DAVTYTEHAkR	1	D(0.00)A(0.00)V(0.00)T(0.00)Y(0.00)T(0.00)E(0.00)H(0.00)A(0.00)K(20.93)R(0.00)	K10	P62805	20.929	3.96295e-07	1	H4 K77la	Uncommon	Non-histone proteins
HF181116_RN_PRO2_2.13289.13289.3	LPHYNKR		3	331.855					P57053	12.408	0.203601	0.965	H2BFS 80-86	Unmodified	Non-histone proteins
HF181116_RN_PRO2_2.13314.13314.3	KSAPSTGGVKKPHR	1K(42.0105), 11K(27.9949)	3	525.958	KSAPSTGGVKkPHR	1	K(0.00)S(6.42)A(0.00)P(0.00)S(11.80)T(13.45)G(0.00)G(0.00)V(0.00)K(0.00)K(21.85)P(0.00)H(0.00)R(0.00)	K11	P84243	21.847	2.77544e-07	1	H33 K37fo	Uncommon	Non-histone proteins
HF181116_RN_PRO2_2.13359.13359.2	KAINKAQK		2	506.811					Q99879	17.493	0.0180063	0.976	H2B1M 16-23	Unmodified	Non-histone proteins
HF181116_RN_PRO2_2.13732.13732.3	KSAPSTGGVKKPHR	1K(42.0105), 11K(42.0105)	3	530.63					P84243	24.506	1.35547e-05	1	H33 K37ac	Classicalal	Non-histone proteins
HF181116_RN_PRO2_2.13735.13735.2	DAVTYTEHAKR	11R(54.0105)	2	672.831	DAVTYTEHAKr	1	D(0.00)A(0.00)V(0.00)T(0.00)Y(0.00)T(0.00)E(0.00)H(0.00)A(0.00)K(0.00)R(13.32)	R11	P62805	13.317	0.221685	0.9137	H4 R78mg	Uncommon	Non-histone proteins
HF181116_RN_PRO2_2.13746.13746.2	GLGKGGAKR		2	478.288					P62805	16.262	0.0602108	0.9325	H4 9-17	Unmodified	Non-histone proteins
HF181116_RN_PRO2_2.14044.14044.2	GGKGLGKGGAK		2	521.306					P62805	19.564	0.00310108	0.9938	H4 6-16	Unmodified	Non-histone proteins
HF181116_RN_PRO2_2.14048.14048.2	KATKSPAK	1K(72.0211)	2	514.785	kATKSPAK	1	K(15.45)A(0.00)T(0.00)K(0.00)S(0.00)P(0.00)A(0.00)K(0.00)	K1	P16401	15.445	0.0162515	0.9749	H15 K184la	Uncommon	Non-histone proteins
HF181116_RN_PRO2_2.14976.14976.2	DAVTYTEHAKR	10K(88.0160)	2	694.838	DAVTYTEHAkR	1	D(0.00)A(0.00)V(0.00)T(0.00)Y(0.00)T(0.00)E(0.00)H(0.00)A(0.00)K(18.57)R(0.00)	K10	P62805	18.573	0.000183795	0.9999	H4 K77gl	Uncommon	Non-histone proteins
HF181116_RN_PRO2_2.15064.15064.3	DAVTYTEHAKR	10K(70.0418)	3	457.569					P62805	16.149	0.00181728	0.9999	H4 K77me	Classicalal	Non-histone proteins
HF181116_RN_PRO2_2.15143.15143.3	KSAPSTGGVKKPHR		3	543.31					P84243	18.623	0.00242496	0.9975	H33 27-40	Unmodified	Non-histone proteins
HF181116_RN_PRO2_2.15460.15460.3	JKSAPSTGGVKKPHR	2K(28.0313), 11K(70.0418)	3	557.326					P84243	22.552	0.00343225	0.9904	H33 K36me	Classicalal	Non-histone proteins
HF181116_RN_PRO2_2.15871.15871.2	DAVTYTEHAKR	10K(42.0469), 11R(80.0262)	2	706.862	DAVTYTEHAKr	1	D(0.00)A(0.00)V(0.00)T(0.00)Y(0.00)T(0.00)E(0.00)H(0.00)A(0.00)K(0.00)R(20.22)	R11	P62805	20.217	0.000293682	0.9962	H4 K77tr	Classicalal	Non-histone proteins
HF181116_RN_PRO2_2.15871.15871.2	DAVTYTEHAKR	10K(42.0469), 11R(80.0262)	2	706.862	DAVTYTEHAKr	1	D(0.00)A(0.00)V(0.00)T(0.00)Y(0.00)T(0.00)E(0.00)H(0.00)A(0.00)K(0.00)R(20.22)	R11	P62805	20.217	0.000293682	0.9962	H4 R78ar	Uncommon	Non-histone proteins
HF181116_RN_PRO2_2.15972.15972.3	RISGLIYEETR		3	449.582					P62805	15.293	0.00664313	0.9987	H4 45-55	Unmodified	Non-histone proteins
HF181116_RN_PRO2_2.16377.16377.2	JAKASKK		2	335.716					P07305	9.331	0.0619798	0.9299	H10 15-20	Unmodified	Non-histone proteins
HF181116_RN_PRO2_2.16490.16490.2	GGKGLGKGGAKR		2	632.374					P62805	23.751	0.0234055	0.9726	H4 6-17	Unmodified	Non-histone proteins
HF181116_RN_PRO2_2.16934.16934.3	JKSAPSTGGVKKPHR	2K(70.0418), 11K(28.0313)	3	553.99					P84243	29.525	1.10156e-07	1	H33 K27me	Classicalal	Non-histone proteins
HF181116_RN_PRO2_2.16961.16961.2	GGKGLGKGGAK	3K(42.0105), 7K(42.0105), 11K(27.9949)	2	521.288	GGKGLGKGGAk	1	G(0.00)G(0.00)K(0.00)G(0.00)L(0.00)G(0.00)K(0.00)G(0.00)G(0.00)A(0.00)K(14.81)	K11	P62805	14.806	0.0296143	0.9138	H4 K16fo	Uncommon	Non-histone proteins
HF181116_RN_PRO2_2.17510.17510.3	KVLRDNIQGITKPAIR	1K(28.0313), 12K(42.0105)	3	631.386					P62805	13.71	0.00306945	0.9972	H4 K20di	Classicalal	Non-histone proteins
HF181116_RN_PRO2_2.18234.18234.3	KVLRDNIQGITKPAIR	1K(42.0105)	3	647.39					P62805	18.106	0.00351213	0.9968	H4 K20ac	Classicalal	Non-histone proteins
HF181116_RN_PRO2_2.18626.18626.3	LARRGGVKRISGLIYEETR	11S(79.9663)	3	790.753	LARRGGVKRIsGLIYEETR	1	L(0.00)A(0.00)R(0.00)R(0.00)G(0.00)G(0.00)V(0.00)K(0.00)R(0.00)I(0.00)S(15.94)G(0.00)L(0.00)I(0.00)Y(9.42)E(0.00)E(0.00)T(6.20)R(0.00)	S11	P62805	20.448	0.0201164	0.9801	H4 S47ph	Uncommon	Non-histone proteins
HF181116_RN_PRO2_2.18648.18648.2	RILGLIYEETR	7Y(79.9663)	2	739.88	RILGLIyEETR	1	R(0.00)I(0.00)L(0.00)G(0.00)L(0.00)I(0.00)Y(7.51)E(0.00)E(0.00)T(2.99)R(0.00)	Y7	Q99525	16.358	0.0215941	0.9932	H4G Y51ph	Uncommon	Non-histone proteins
HF181116_RN_PRO2_2.18649.18649.2	JRISGLIYEETR	2R(80.0262)	2	727.885	JrISGLIYEETR	1	J(0.00)R(16.39)I(0.00)S(0.00)G(0.00)L(0.00)I(0.00)Y(0.00)E(0.00)E(0.00)T(0.00)R(0.00)	R2	P62805	16.385	0.0525987	0.9136	H4 R45ar	Uncommon	Non-histone proteins
HF181116_RN_PRO2_2.18832.18832.2	JKAAGAGAAKR		2	534.812					P16401	13.269	0.00450911	0.9857	H15 26-35	Unmodified	Non-histone proteins
HF181116_RN_PRO2_2.18884.18884.2	DNIQGITKPAIR	8K(72.0211)	2	699.391	DNIQGITkPAIR	1	D(0.00)N(0.00)I(0.00)Q(0.00)G(0.00)I(0.00)T(0.00)K(15.20)P(0.00)A(0.00)I(0.00)R(0.00)	K8	P62805	15.201	0.00181358	0.9481	H4 K31la	Uncommon	Non-histone proteins
HF181116_RN_PRO2_2.19010.19010.2	JGGKGLGKGGAKR	4K(27.9949), 8K(42.0105), 12K(42.0105)	2	627.352	JGGkGLGKGGAKR	1	J(0.00)G(0.00)G(0.00)K(17.77)G(0.00)L(0.00)G(0.00)K(0.00)G(0.00)G(0.00)A(0.00)K(0.00)R(0.00)	K4	P62805	17.766	0.00194195	0.993	H4 K8fo	Uncommon	Non-histone proteins
HF181116_RN_PRO2_2.19018.19018.3	JKSAPSTGGVKKPHR	11K(42.0105)	3	553.977					P84243	21.565	0.00196544	0.984	H33 K36ac	Classicalal	Non-histone proteins
HF181116_RN_PRO2_2.19176.19176.3	KTVTAMDVVYALK		3	485.602					P62805	14.832	8.08797e-07	1	H4 79-91	Unmodified	Non-histone proteins
HF181116_RN_PRO2_2.20471.20471.2	JAKTKAVSR		2	514.808					P0C0S5	16.756	0.0107122	0.9644	H2AZ 12-19	Unmodified	Non-histone proteins
HF181116_RN_PRO2_2.20487.20487.2	JGGKGLGKGGAKR	8K(27.9949)	2	646.371	JGGKGLGkGGAKR	1	J(0.00)G(0.00)G(0.00)K(0.00)G(0.00)L(0.00)G(0.00)K(22.97)G(0.00)G(0.00)A(0.00)K(0.00)R(0.00)	K8	P62805	22.968	0.00378544	0.992	H4 K12fo	Uncommon	Non-histone proteins
HF181116_RN_PRO2_2.20526.20526.2	JAGKGLGKGGAK	4K(42.0105)	2	549.319					Q99525	16.596	0.0121366	0.9794	H4G K8ac	Classicalal	Non-histone proteins
HF181116_RN_PRO2_2.20691.20691.2	ISGLIYEETR	10R(54.0105)	2	625.817	ISGLIYEETr	1	I(0.00)S(0.00)G(0.00)L(0.00)I(0.00)Y(0.00)E(0.00)E(0.00)T(0.00)R(3.99)	R10	P62805	13.692	0.0578917	0.9607	H4 R55mg	Uncommon	Non-histone proteins
HF181116_RN_PRO2_2.20729.20729.2	DNIQGITKPAIR	8K(88.0160)	2	712.393	DNIQGITkPAIR	1	D(0.00)N(0.00)I(0.00)Q(0.00)G(0.00)I(0.00)T(0.00)K(20.35)P(0.00)A(0.00)I(0.00)R(0.00)	K8	P62805	20.351	0.00121522	0.9973	H4 K31gl	Uncommon	Non-histone proteins
HF181116_RN_PRO2_2.21172.21172.2	DNIQGITKPAIR	8K(86.0368)	2	706.399	DNIQGITkPAIR	1	D(0.00)N(0.00)I(0.00)Q(0.00)G(0.00)I(0.00)T(0.00)K(18.38)P(0.00)A(0.00)I(0.00)R(0.00)	K8	P62805	18.377	0.00019577	0.9951	H4 K31hy	Uncommon	Non-histone proteins
HF181116_RN_PRO2_2.21632.21632.3	KVLRDNIQGITKPAIR	4R(54.0105)	3	650.049	KVLrDNIQGITKPAIR	1	K(0.00)V(0.00)L(0.00)R(18.67)D(0.00)N(0.00)I(0.00)Q(0.00)G(0.00)I(0.00)T(0.00)K(0.00)P(0.00)A(0.00)I(0.00)R(1.84)	R4	P62805	18.674	0.000976231	0.9999	H4 R23mg	Uncommon	Non-histone proteins
HF181116_RN_PRO2_2.21671.21671.3	KVLRDNIQGITKPAIR		3	656.722					P62805	17.667	0.00112165	0.9998	H4 20-35	Unmodified	Non-histone proteins
HF181116_RN_PRO2_2.21819.21819.2	VFLENVIR		2	500.297					P62805	16.481	0.041155	0.9842	H4 60-67	Unmodified	Non-histone proteins
HF181116_RN_PRO2_2.22012.22012.2	KTVTAMDVVYALKR		2	869.974					P62805	19.384	0.000320803	0.9595	H4 79-92	Unmodified	Non-histone proteins
HF181116_RN_PRO2_2.22078.22078.2	JKTVTAMDVVYALKR	14K(72.0211)	2	874.978	JKTVTAMDVVYALkR	1	J(0.00)K(2.87)T(0.00)V(0.00)T(0.00)A(0.00)M(0.00)D(0.00)V(0.00)V(0.00)Y(0.00)A(0.00)L(0.00)K(21.32)R(0.00)	K14	P62805	21.317	0.000279803	0.9918	H4 K91la	Uncommon	Non-histone proteins
HF181116_RN_PRO2_2.22170.22170.2	TVTAMDVVYALK		2	663.852					P62805	23.87	1.1882e-08	1	H4 80-91	Unmodified	Non-histone proteins
HF181116_RN_PRO2_2.22385.22385.3	JKVLRDNIQGITKPAIR	2K(27.9949)	3	661.394	JkVLRDNIQGITKPAIR	1	J(0.00)K(20.56)V(0.00)L(0.00)R(0.00)D(0.00)N(0.00)I(0.00)Q(0.00)G(0.00)I(0.00)T(11.70)K(0.00)P(0.00)A(0.00)I(0.00)R(0.00)	K2	P62805	20.557	0.000157456	1	H4 K20fo	Uncommon	Non-histone proteins
HF181116_RN_PRO2_2.22594.22594.3	KVLRDNIQGITKPAIR	1K(70.0418)	3	650.062					P62805	25.764	1.73247e-06	1	H4 K20me	Classicalal	Non-histone proteins
HF181116_RN_PRO2_2.22845.22845.2	KTVTAMDVVYALK	1K(42.0105)	2	748.905					P62805	25.177	2.20357e-06	1	H4 K79ac	Classicalal	Non-histone proteins
HF181116_RN_PRO2_2.22944.22944.3	JKLPFQRLMREIAQDFKTDLR	2K(42.0469), 18T(79.9663)	3	927.818	JKLPFQRLMREIAQDFKtDLR	1	J(0.00)K(0.00)L(0.00)P(0.00)F(0.00)Q(0.00)R(0.00)L(0.00)M(0.00)R(0.00)E(0.00)I(0.00)A(0.00)Q(0.00)D(0.00)F(0.00)K(0.00)T(6.71)D(0.00)L(0.00)R(0.00)	T18	Q16695	21.36	0.000150619	1	H31T K64tr	Classicalal	Non-histone proteins
HF181116_RN_PRO2_2.22944.22944.3	JKLPFQRLMREIAQDFKTDLR	2K(42.0469), 18T(79.9663)	3	927.818	JKLPFQRLMREIAQDFKtDLR	1	J(0.00)K(0.00)L(0.00)P(0.00)F(0.00)Q(0.00)R(0.00)L(0.00)M(0.00)R(0.00)E(0.00)I(0.00)A(0.00)Q(0.00)D(0.00)F(0.00)K(0.00)T(6.71)D(0.00)L(0.00)R(0.00)	T18	Q16695	21.36	0.000150619	1	H31T T80ph	Uncommon	Non-histone proteins
HF181116_RN_PRO2_2.22967.22967.2	LMREIAQDFKTDLR		2	904.472					Q16695	17.626	0.00121439	0.9703	H31T 70-83	Unmodified	Non-histone proteins
HF181116_RN_PRO2_2.23065.23065.3	KLPFQRLMREIAQDFKTDLR	1K(27.9949)	3	873.812	kLPFQRLMREIAQDFKTDLR	1	K(21.01)L(0.00)P(0.00)F(0.00)Q(0.00)R(0.00)L(0.00)M(0.00)R(0.00)E(0.00)I(0.00)A(0.00)Q(0.00)D(0.00)F(0.00)K(0.00)T(4.33)D(0.00)L(0.00)R(0.00)	K1	Q16695	21.008	0.000100039	1	H31T K64fo	Uncommon	Non-histone proteins
HF181116_RN_PRO2_2.23728.23728.3	SLVNKGILVQTR	10Q(159.0684)	3	519.631	SLVNKGILVqTR	1	S(0.00)L(0.00)V(0.00)N(0.00)K(0.00)G(0.00)I(0.00)L(0.00)V(0.00)Q(12.05)T(0.00)R(0.00)	Q10	P22492	12.051	0.0704331	0.942	H1T Q98se	Uncommon	Non-histone proteins
HF181116_RN_PRO2_2.24141.24141.3	RKTVTAMDVVYALKR		3	633.693					P62805	16.578	0.00660442	0.9928	H4 78-92	Unmodified	Non-histone proteins
HF181116_RN_PRO2_2.24332.24332.2	JKTVTAMDVVYALKR	14K(42.0105)	2	859.973					P62805	17.239	0.00056059	0.9601	H4 K91ac	Classicalal	Non-histone proteins
HF181116_RN_PRO2_2.26153.26153.2	TVTAMDVVYALKR		2	774.92					P62805	11.681	0.0901052	0.9669	H4 80-92	Unmodified	Non-histone proteins
HF181116_RN_PRO2_2.26602.26602.3	JKVLRDNIQGITKPAIR	5R(39.9949), 13K(42.0105)	3	654.049	JKVLrDNIQGITKPAIR	1	J(0.00)K(0.00)V(0.00)L(0.00)R(15.47)D(0.00)N(0.00)I(0.00)Q(0.00)G(0.00)I(0.00)T(0.00)K(0.00)P(0.00)A(0.00)I(0.00)R(3.46)	R5	P62805	16.572	0.000440663	0.9995	H4 R23g-	Uncommon	Non-histone proteins
HF181116_RN_PRO2_2.26615.26615.3	JKTVTAMDVVYALKR	15R(54.0105)	3	579.646	JKTVTAMDVVYALKr	1	J(0.00)K(0.00)T(0.00)V(0.00)T(0.00)A(0.00)M(0.00)D(0.00)V(0.00)V(0.00)Y(0.00)A(0.00)L(0.00)K(0.00)R(15.30)	R15	P62805	15.3	0.00516508	0.9944	H4 R92mg	Uncommon	Non-histone proteins
HF181116_RN_PRO2_2.26710.26710.3	KTVTAMDVVYALKR	1K(72.0211)	3	583.654	kTVTAMDVVYALKR	1	K(14.68)T(0.00)V(0.00)T(0.00)A(0.00)M(0.00)D(0.00)V(0.00)V(0.00)Y(0.00)A(0.00)L(0.00)K(0.00)R(0.00)	K1	P62805	14.678	0.127315	0.9734	H4 K79la	Uncommon	Non-histone proteins
HF181116_RN_PRO2_2.26957.26957.2	VLRDNIQGITKPAIR	10T(79.9663)	2	928.505	VLRDNIQGItKPAIR	1	V(0.00)L(0.00)R(0.00)D(0.00)N(0.00)I(0.00)Q(0.00)G(0.00)I(0.00)T(7.92)K(0.00)P(0.00)A(0.00)I(0.00)R(0.00)	T10	P62805	16.239	0.000768544	0.9944	H4 T30ph	Uncommon	Non-histone proteins
HF181116_RN_PRO2_2.27027.27027.3	JRKTVTAMDVVYALKR	3K(100.0160)	3	660.359	JRkTVTAMDVVYALKR	1	J(0.00)R(0.00)K(14.09)T(0.00)V(0.00)T(0.00)A(0.00)M(0.00)D(0.00)V(0.00)V(0.00)Y(0.00)A(0.00)L(0.00)K(0.00)R(0.00)	K3	P62805	14.094	0.00262867	0.9333	H4 K79su	Uncommon	Non-histone proteins
HF181116_RN_PRO2_2.27057.27057.3	JKTVTAMDVVYALKRQGR		3	698.705					P62805	18.591	0.00172838	0.9836	H4 79-95	Unmodified	Non-histone proteins
HF181116_RN_PRO2_2.27062.27062.3	JRKTVTAMDVVYALKR	3K(162.0528)	3	681.038	JRkTVTAMDVVYALKR	1	J(0.00)R(0.00)K(16.20)T(0.00)V(0.00)T(0.00)A(0.00)M(0.00)D(0.00)V(0.00)V(0.00)Y(0.00)A(0.00)L(0.00)K(0.00)R(0.00)	K3	P62805	16.203	0.000108566	1	H4 K79he	Uncommon	Non-histone proteins
HF181116_RN_PRO2_2.27064.27064.3	JKTVTAMDVVYALKRQGR	14K(86.0004)	3	698.705	JKTVTAMDVVYALkRQGR	1	J(0.00)K(2.89)T(0.00)V(0.00)T(0.00)A(0.00)M(0.00)D(0.00)V(0.00)V(0.00)Y(0.00)A(0.00)L(0.00)K(19.12)R(0.00)Q(0.00)G(0.00)R(0.00)	K14	P62805	19.122	0.000715715	0.9995	H4 K91ma	Uncommon	Non-histone proteins
HF181116_RN_PRO2_2.27068.27068.3	RKTVTAMDVVYALKR	1R(144.0422), 2K(42.0105)	3	673.699	rKTVTAMDVVYALKR	1	R(16.62)K(0.00)T(0.00)V(0.00)T(0.00)A(0.00)M(0.00)D(0.00)V(0.00)V(0.00)Y(0.00)A(0.00)L(0.00)K(0.00)R(0.00)	R1	P62805	16.616	0.00506544	0.9135	H4 R78te	Uncommon	Non-histone proteins
HF181116_RN_PRO2_2.27100.27100.2	JRKTVTAMDVVYALKR	2R(144.0422), 3K(28.0313)	2	1026.06	JrKTVTAMDVVYALKR	1	J(0.00)R(24.45)K(0.00)T(0.00)V(0.00)T(0.00)A(0.00)M(0.00)D(0.00)V(0.00)V(0.00)Y(0.00)A(0.00)L(0.00)K(0.00)R(0.00)	R2	P62805	24.447	6.69432e-07	1	H4 K79di	Classicalal	Non-histone proteins
HF181116_RN_PRO2_2.27182.27182.2	GVLKVFLENVIR		2	728.93					P62805	13.332	0.038398	0.9544	H4 56-67	Unmodified	Non-histone proteins
HF181116_RN_PRO2_2.27219.27219.2	JKQLATKVAR		2	603.858					Q16695	13.315	0.0508337	0.9403	H31T 18-26	Unmodified	Non-histone proteins
HF181116_RN_PRO2_2.28097.28097.2	JKTVTAMDVVYALKR	14K(28.0313), 15R(80.0262)	2	887.992	JKTVTAMDVVYALKr	1	J(0.00)K(0.00)T(0.00)V(0.00)T(0.00)A(0.00)M(0.00)D(0.00)V(0.00)V(0.00)Y(0.00)A(0.00)L(0.00)K(0.00)R(18.78)	R15	P62805	18.78	0.00177604	0.9636	H4 K91di	Classicalal	Non-histone proteins
HF181116_RN_PRO2_2.28097.28097.2	JKTVTAMDVVYALKR	14K(28.0313), 15R(80.0262)	2	887.992	JKTVTAMDVVYALKr	1	J(0.00)K(0.00)T(0.00)V(0.00)T(0.00)A(0.00)M(0.00)D(0.00)V(0.00)V(0.00)Y(0.00)A(0.00)L(0.00)K(0.00)R(18.78)	R15	P62805	18.78	0.00177604	0.9636	H4 R92ar	Uncommon	Non-histone proteins
HF181116_RN_PRO2_2.28188.28188.3	RGGVKRISGLIYEETR	5K(27.9949)	3	618.679	RGGVkRISGLIYEETR	1	R(0.00)G(0.00)G(0.00)V(0.00)K(14.54)R(0.00)I(0.00)S(0.00)G(0.00)L(0.00)I(0.00)Y(0.00)E(0.00)E(0.00)T(5.65)R(0.00)	K5	P62805	16.176	0.00516471	0.9347	H4 K44fo	Uncommon	Non-histone proteins
HF181116_RN_PRO2_2.28273.28273.3	JKTVTAMDVVYALKR	14K(42.0469), 15R(39.9949)	3	588.99	JKTVTAMDVVYALKr	1	J(0.00)K(0.00)T(0.00)V(0.00)T(0.00)A(0.00)M(0.00)D(0.00)V(0.00)V(0.00)Y(0.00)A(0.00)L(0.00)K(0.00)R(16.26)	R15	P62805	16.262	0.0187493	0.9607	H4 K91tr	Classicalal	Non-histone proteins
HF181116_RN_PRO2_2.28273.28273.3	JKTVTAMDVVYALKR	14K(42.0469), 15R(39.9949)	3	588.99	JKTVTAMDVVYALKr	1	J(0.00)K(0.00)T(0.00)V(0.00)T(0.00)A(0.00)M(0.00)D(0.00)V(0.00)V(0.00)Y(0.00)A(0.00)L(0.00)K(0.00)R(16.26)	R15	P62805	16.262	0.0187493	0.9607	H4 R92g-	Uncommon	Non-histone proteins
HF181116_RN_PRO2_2.28335.28335.3	DAVTYTEHAKRKTVTAMDVVYALKR		3	998.19					P62805	16.169	8.96637e-05	1	H4 68-92	Unmodified	Non-histone proteins
HF181116_RN_PRO2_2.28473.28473.2	GVLKVFLENVIR	12R(54.0105)	2	728.93	GVLKVFLENVIr	1	G(0.00)V(0.00)L(0.00)K(0.00)V(0.00)F(0.00)L(0.00)E(0.00)N(0.00)V(0.00)I(0.00)R(1.26)	R12	P62805	14.821	0.00589106	0.9873	H4 R67mg	Uncommon	Non-histone proteins
HF181116_RN_PRO2_2.29002.29002.3	KTVTAMDVVYALKR	1K(68.0262)	3	582.323	kTVTAMDVVYALKR	1	K(19.53)T(0.00)V(0.00)T(0.00)A(0.00)M(0.00)D(0.00)V(0.00)V(0.00)Y(0.00)A(0.00)L(0.00)K(0.00)R(0.00)	K1	P62805	19.534	0.00132865	0.9999	H4 K79cr	Uncommon	Non-histone proteins
HF181116_RN_PRO2_2.29144.29144.2	JKTVTAMDVVYALKR	14K(86.0368)	2	889.983	JKTVTAMDVVYALkR	1	J(0.00)K(0.58)T(0.00)V(0.00)T(0.00)A(0.00)M(0.00)D(0.00)V(0.00)V(0.00)Y(0.00)A(0.00)L(0.00)K(20.51)R(0.00)	K14	P62805	20.508	6.02672e-05	0.9999	H4 K91hy	Uncommon	Non-histone proteins
HF181116_RN_PRO2_2.30694.30694.2	JRISGLIYEETR	2R(144.0422)	2	773.903	JrISGLIYEETR	1	J(0.00)R(18.54)I(0.00)S(0.00)G(0.00)L(0.00)I(0.00)Y(0.00)E(0.00)E(0.00)T(0.00)R(0.00)	R2	P62805	18.544	0.00101242	0.939	H4 R45te	Uncommon	Non-histone proteins
HF181116_RN_PRO2_2.31471.31471.2	GVLKVFLENVIR	4K(42.0105)	2	719.936					P62805	19.097	0.000675941	0.9987	H4 K59ac	Classicalal	Non-histone proteins
HF181116_RN_PRO2_2.31536.31536.3	KATGPPVSELITKAVAASKER	1K(42.0105)	3	769.769					P16401	17.657	3.55032e-06	1	H15 K36ac	Classicalal	Non-histone proteins
HF181116_RN_PRO2_2.31923.31923.2	KATGPPVSELITKAVAASKER		2	1161.16					P16401	21.039	0.000300618	0.9995	H15 36-56	Unmodified	Non-histone proteins
HF181116_RN_PRO2_2.33222.33222.2	KTVTAMDVVYALKR	1K(114.0429)	2	895.989	kTVTAMDVVYALKR	1	K(22.68)T(0.00)V(0.00)T(0.00)A(0.00)M(0.00)D(0.00)V(0.00)V(0.00)Y(0.00)A(0.00)L(0.00)K(0.00)R(0.00)	K1	P62805	22.682	4.55322e-05	1	H4 K79gl	Uncommon	Non-histone proteins
HF181116_RN_PRO2_2.33776.33776.2	JKTVTAMDVVYALKR	2K(86.0004)	2	901.983	JkTVTAMDVVYALKR	1	J(0.00)K(15.27)T(0.00)V(0.00)T(0.00)A(0.00)M(0.00)D(0.00)V(0.00)V(0.00)Y(0.00)A(0.00)L(0.00)K(0.00)R(0.00)	K2	P62805	18.744	0.00034701	0.9631	H4 K79ma	Uncommon	Non-histone proteins
HF181116_RN_PRO2_2.33954.33954.2	JKTVTAMAVVYVLKR	14K(28.0313)	2	873.017					Q99525	12.436	0.0153481	0.9664	H4G K91di	Classicalal	Non-histone proteins
HF181116_RN_PRO2_2.33987.33987.3	KATGPPVSELITKAVAASKER	1K(28.0313), 21R(144.0422)	3	807.12	KATGPPVSELITKAVAASKEr	1	K(0.00)A(0.00)T(0.00)G(0.00)P(0.00)P(0.00)V(0.00)S(0.00)E(0.00)L(0.00)I(0.00)T(0.00)K(0.00)A(0.00)V(0.00)A(0.00)A(0.00)S(0.00)K(0.00)E(0.00)R(0.52)	R21	P16401	17.43	0.00116524	0.9997	H15 K36di	Classicalal	Non-histone proteins
HF181116_RN_PRO2_2.33987.33987.3	KATGPPVSELITKAVAASKER	1K(28.0313), 21R(144.0422)	3	807.12	KATGPPVSELITKAVAASKEr	1	K(0.00)A(0.00)T(0.00)G(0.00)P(0.00)P(0.00)V(0.00)S(0.00)E(0.00)L(0.00)I(0.00)T(0.00)K(0.00)A(0.00)V(0.00)A(0.00)A(0.00)S(0.00)K(0.00)E(0.00)R(0.52)	R21	P16401	17.43	0.00116524	0.9997	H15 R56te	Uncommon	Non-histone proteins
HF181116_RN_PRO2_2.34211.34211.2	JGVLKVFLENVIR	5K(72.0211)	2	762.955	JGVLkVFLENVIR	1	J(0.00)G(0.00)V(0.00)L(0.00)K(23.72)V(0.00)F(0.00)L(0.00)E(0.00)N(0.00)V(0.00)I(0.00)R(0.00)	K5	P62805	23.715	5.47792e-05	1	H4 K59la	Uncommon	Non-histone proteins
HF181116_RN_PRO2_3.12339.12339.2	JKGHYAER	2K(27.9949)	2	477.737	JkGHYAER	1	J(0.00)K(12.67)G(0.00)H(0.00)Y(0.00)A(0.00)E(0.00)R(0.00)	K2	P16104	15.423	0.0185887	0.9563	H2AX K36fo	Uncommon	Non-histone proteins
HF181116_RN_PRO2_3.12697.12697.3	DAVTYTEHAKRK	10K(28.0313), 12K(27.9949)	3	492.26	DAVTYTEHAKRk	1	D(0.00)A(0.00)V(0.00)T(8.01)Y(0.00)T(11.68)E(0.00)H(0.00)A(0.00)K(0.00)R(0.00)K(18.14)	K12	P62805	18.144	0.00146914	0.9995	H4 K77di	Classicalal	Non-histone proteins
HF181116_RN_PRO2_3.12697.12697.3	DAVTYTEHAKRK	10K(28.0313), 12K(27.9949)	3	492.26	DAVTYTEHAKRk	1	D(0.00)A(0.00)V(0.00)T(8.01)Y(0.00)T(11.68)E(0.00)H(0.00)A(0.00)K(0.00)R(0.00)K(18.14)	K12	P62805	18.144	0.00146914	0.9995	H4 K79fo	Uncommon	Non-histone proteins
HF181116_RN_PRO2_3.13889.13889.2	GKGGKGLGK		2	457.277					P62805	18.214	0.0392804	0.9463	H4 4-12	Unmodified	Non-histone proteins
HF181116_RN_PRO2_3.14174.14174.2	KSAGAAK	7K(27.9949)	2	321.682	KSAGAAk	1	K(0.41)S(0.00)A(0.00)G(0.00)A(0.00)A(0.00)K(10.67)	K7	P10412	10.667	0.0908343	0.9643	H14 K31fo	Uncommon	Non-histone proteins
HF181116_RN_PRO2_3.16100.16100.2	JAAGAGAAKR		2	442.751					P16401	24.368	1.94581e-05	1	H15 27-35	Unmodified	Non-histone proteins
HF181116_RN_PRO2_3.16139.16139.2	JGGKGLGKGGAKR	8K(70.0418), 12K(27.9949)	2	625.366	JGGKGLGKGGAkR	1	J(0.00)G(0.00)G(0.00)K(6.08)G(0.00)L(0.00)G(0.00)K(0.00)G(0.00)G(0.00)A(0.00)K(23.85)R(0.00)	K12	P62805	23.849	0.00829571	0.9856	H4 K12me	Classicalal	Non-histone proteins
HF181116_RN_PRO2_3.16799.16799.2	DAVTYTEHAKR	10K(86.0004)	2	693.83	DAVTYTEHAkR	1	D(0.00)A(0.00)V(0.00)T(0.00)Y(0.00)T(0.00)E(0.00)H(0.00)A(0.00)K(14.05)R(0.00)	K10	P62805	14.045	0.129942	0.9454	H4 K77ma	Uncommon	Non-histone proteins
HF181116_RN_PRO2_3.17060.17060.3	KSAPSTGGVKKPHR	14R(39.9949)	3	522.623	KSAPSTGGVKKPHr	1	K(0.00)S(0.00)A(0.00)P(0.00)S(0.00)T(0.00)G(0.00)G(0.00)V(0.00)K(0.00)K(0.00)P(0.00)H(0.00)R(2.21)	R14	P84243	18.238	0.00016181	1	H33 R40g-	Uncommon	Non-histone proteins
HF181116_RN_PRO2_3.17795.17795.2	JGGKGLGK		2	364.719					P62805	17.108	0.035985	0.9386	H4 6-12	Unmodified	Non-histone proteins
HF181116_RN_PRO2_3.18823.18823.4	KVLRDNIQGITKPAIR	1K(27.9949), 12K(70.0418)	4	480.79	kVLRDNIQGITKPAIR	1	K(11.97)V(0.00)L(0.00)R(0.00)D(0.00)N(0.00)I(0.00)Q(0.00)G(0.00)I(0.00)T(6.62)K(0.00)P(0.00)A(0.00)I(0.00)R(0.00)	K1	P62805	11.969	0.148985	0.9178	H4 K31me	Classicalal	Non-histone proteins
HF181116_RN_PRO2_3.19195.19195.2	JRISGLIYEETR	12R(144.0422)	2	773.903	JRISGLIYEETr	1	J(0.00)R(0.00)I(0.00)S(0.00)G(0.00)L(0.00)I(0.00)Y(0.00)E(0.00)E(0.00)T(0.00)R(3.81)	R12	P62805	20.969	1.7033e-05	1	H4 R55te	Uncommon	Non-histone proteins
HF181116_RN_PRO2_3.19204.19204.2	GLGKGGAKRHRK	4K(42.0105), 8K(42.0105), 12K(72.0211)	2	710.91	GLGKGGAKRHRk	1	G(0.00)L(0.00)G(0.00)K(0.00)G(0.00)G(0.00)A(0.00)K(0.00)R(0.00)H(0.00)R(0.00)K(19.86)	K12	P62805	19.86	0.00048716	0.9715	H4 K20la	Uncommon	Non-histone proteins
HF181116_RN_PRO2_3.20179.20179.2	JTKKLVLSR	3K(70.0418), 4K(104.0262)	2	592.867	JTKkLVLSR	1	J(0.00)T(0.00)K(0.00)K(15.13)L(0.00)V(0.00)L(0.00)S(0.00)R(0.00)	K4	P22492	15.133	0.025503	0.9698	H1T K132me	Classicalal	Non-histone proteins
HF181116_RN_PRO2_3.20179.20179.2	JTKKLVLSR	3K(70.0418), 4K(104.0262)	2	592.867	JTKkLVLSR	1	J(0.00)T(0.00)K(0.00)K(15.13)L(0.00)V(0.00)L(0.00)S(0.00)R(0.00)	K4	P22492	15.133	0.025503	0.9698	H1T K133be	Uncommon	Non-histone proteins
HF181116_RN_PRO2_3.20486.20486.2	DAVTYTEHAKRK	11R(39.9949)	2	729.87	DAVTYTEHAKrK	1	D(0.00)A(0.00)V(0.00)T(0.00)Y(0.00)T(0.00)E(0.00)H(0.00)A(0.00)K(0.00)R(16.07)K(0.00)	R11	P62805	16.074	2.38488e-05	1	H4 R78g-	Uncommon	Non-histone proteins
HF181116_RN_PRO2_3.22365.22365.3	JKLPFQRLMREIAQDFKTDLR	17K(42.0105), 18T(79.9663)	3	922.474	JKLPFQRLMREIAQDFKtDLR	1	J(0.00)K(0.00)L(0.00)P(0.00)F(0.00)Q(0.00)R(0.00)L(0.00)M(0.00)R(0.00)E(0.00)I(0.00)A(0.00)Q(0.00)D(0.00)F(0.00)K(0.00)T(5.01)D(0.00)L(0.00)R(0.00)	T18	Q16695	18.37	0.000510805	0.9998	H31T K79ac	Classicalal	Non-histone proteins
HF181116_RN_PRO2_3.22396.22396.3	JKLPFQRLMREIAQDFKTDLR	2K(114.0317), 17K(42.0105)	3	925.817	JkLPFQRLMREIAQDFKTDLR	1	J(0.00)K(20.94)L(0.00)P(0.00)F(0.00)Q(0.00)R(0.00)L(0.00)M(0.00)R(0.00)E(0.00)I(0.00)A(0.00)Q(0.00)D(0.00)F(0.00)K(0.00)T(0.00)D(0.00)L(0.00)R(0.00)	K2	Q16695	24.16	3.66731e-06	1	H31T K64gl	Uncommon	Non-histone proteins
HF181116_RN_PRO2_3.22703.22703.3	KTVTAMDVVYALKR	1K(42.0469), 14R(54.0105)	3	588.331	KTVTAMDVVYALKr	1	K(0.00)T(0.00)V(0.00)T(0.00)A(0.00)M(0.00)D(0.00)V(0.00)V(0.00)Y(0.00)A(0.00)L(0.00)K(0.00)R(2.71)	R14	P62805	13.889	0.00362707	0.9537	H4 K79tr	Classicalal	Non-histone proteins
HF181116_RN_PRO2_3.23140.23140.2	JDNIQGITKPAIRR		2	807.465					P62805	18.541	0.00757977	0.9791	H4 24-36	Unmodified	Non-histone proteins
HF181116_RN_PRO2_3.23223.23223.2	JLAHYSKR	7K(68.0262)	2	495.773	JLAHYSkR	1	J(0.00)L(0.00)A(0.00)H(0.00)Y(0.00)S(0.00)K(12.38)R(0.00)	K7	Q96A08	12.375	0.0997176	0.9601	H2B1A K86cr	Uncommon	Non-histone proteins
HF181116_RN_PRO2_3.23684.23684.4	KLPFQRLMREIAQDFKTDLR		4	661.613					Q16695	21.687	6.7866e-05	1	H31T 64-83	Unmodified	Non-histone proteins
HF181116_RN_PRO2_3.27541.27541.3	JKTVTAMDVVYALKRQGR	11Y(79.9663), 14K(28.0313)	3	712.71	JKTVTAMDVVyALKRQGR	1	J(0.00)K(0.00)T(6.57)V(0.00)T(9.40)A(0.00)M(0.00)D(0.00)V(0.00)V(0.00)Y(18.98)A(0.00)L(0.00)K(0.00)R(0.00)Q(0.00)G(0.00)R(0.00)	Y11	P62805	18.977	0.00134241	0.9926	H4 Y88ph	Uncommon	Non-histone proteins
HF181116_RN_PRO2_3.31238.31238.2	JISGLIYEETR	11R(39.9949)	2	629.819	JISGLIYEETr	1	J(0.00)I(0.00)S(0.00)G(0.00)L(0.00)I(0.00)Y(0.00)E(0.00)E(0.00)T(0.00)R(4.90)	R11	P62805	13.032	0.0138014	0.9737	H4 R55g-	Uncommon	Non-histone proteins
HF181116_RN_PRO2_3.34299.34299.2	JISGLIYEETR	11R(80.0262)	2	657.832	JISGLIYEETr	1	J(0.00)I(0.00)S(0.00)G(0.00)L(0.00)I(0.00)Y(0.00)E(0.00)E(0.00)T(0.00)R(5.33)	R11	P62805	15.137	0.083969	0.9526	H4 R55ar	Uncommon	Non-histone proteins
HF181116_RN_PRO2_3.34459.34459.2	JKTVTAMAVVYVLKR	14K(42.0105), 15R(39.9949)	2	902.997	JKTVTAMAVVYVLKr	1	J(0.00)K(0.00)T(0.00)V(0.00)T(0.00)A(0.00)M(0.00)A(0.00)V(0.00)V(0.00)Y(0.00)V(0.00)L(0.00)K(0.00)R(16.95)	R15	Q99525	16.95	0.00558632	0.9892	H4G K91ac	Classicalal	Non-histone proteins
HF181116_RN_PRO2_3.34459.34459.2	JKTVTAMAVVYVLKR	14K(42.0105), 15R(39.9949)	2	902.997	JKTVTAMAVVYVLKr	1	J(0.00)K(0.00)T(0.00)V(0.00)T(0.00)A(0.00)M(0.00)A(0.00)V(0.00)V(0.00)Y(0.00)V(0.00)L(0.00)K(0.00)R(16.95)	R15	Q99525	16.95	0.00558632	0.9892	H4G R92g-	Uncommon	Non-histone proteins

## Sheet: PROPIC MDA-MB-468
Spectrum	Peptide	Assigned Modifications	Charge	Calculated M/Z	MSFragger Localization	Number Best Positions	Position Scores	Best Positions	Proteins	Hyperscore	Expectation	PeptideProphetProbability	Site(s)	Class	Search
HF181116_RN_PIC_2.04790.04790.3	JKGHYAER		3	309.495					P16104	18.522	0.00312248	0.996	H2AX 36-42	Unmodified	1° Open
HF181116_RN_PIC_2.04806.04806.2	HLQLAVR		2	423.763					Q8IUE6	16.759	0.00153197	0.998	H2A2B 82-88	Unmodified	1° Open
HF181116_RN_PIC_2.04897.04897.2	DAVTYTEHAKR	10K(42.0105)	2	666.831					P62805	25.754	4.85848e-05	1	H4 K77ac	Classical	1° Open
HF181116_RN_PIC_2.05049.05049.3	DAVTYTEHAKR		3	454.221					P62805	11.351	0.00344548	0.9954	H4 68-78	Unmodified	1° Open
HF181116_RN_PIC_2.05226.05226.2	LPHYNKR		2	497.279					P57053	13.57	0.0303739	0.9563	H2BFS 80-86	Unmodified	1° Open
HF181116_RN_PIC_2.05314.05314.3	KSAPSTGGVKKPHR	1K(42.0105), 11K(42.0105)	3	530.63					P84243	19.847	0.00189432	0.9968	H33 K27ac	Classical	1° Open
HF181116_RN_PIC_2.05314.05314.3	KSAPSTGGVKKPHR	1K(42.0105), 11K(42.0105)	3	530.63					P84243	19.847	0.00189432	0.9968	H33 K37ac	Classical	1° Open
HF181116_RN_PIC_2.05420.05420.3	KSAPSTGGVKKPHR	1K(42.0105), 10K(42.0105)	3	530.63					P84243	18.95	0.00771791	0.8979	H33 K36ac	Classical	1° Open
HF181116_RN_PIC_2.06247.06247.4	BKSAPSTGGVKKPHR	2K(28.0313), 11K(28.0313)	4	420.994					P84243	17.702	0.00890226	0.9985	H33 K27di	Classical	1° Open
HF181116_RN_PIC_2.06247.06247.4	BKSAPSTGGVKKPHR	2K(28.0313), 11K(28.0313)	4	420.994					P84243	17.702	0.00890226	0.9985	H33 K36di	Classical	1° Open
HF181116_RN_PIC_2.06859.06859.2	KPLATKAAR	1K(88.0160), 6K(42.0105)	2	548.323	kPLATKAAR	1	K(19.47)P(0.00)L(0.00)A(0.00)T(0.00)K(0.00)A(0.00)A(0.00)R(0.00)	K1	P0DPK5	19.474	0.0101508	0.9899	H3Y2 K18gl	Uncommon	1° Open
HF181116_RN_PIC_2.06859.06859.2	KPLATKAAR	1K(88.0160), 6K(42.0105)	2	548.323	kPLATKAAR	1	K(19.47)P(0.00)L(0.00)A(0.00)T(0.00)K(0.00)A(0.00)A(0.00)R(0.00)	K1	P0DPK5	19.474	0.0101508	0.9899	H3Y2 K23ac	Classical	1° Open
HF181116_RN_PIC_2.06981.06981.3	KSAPSTGGVKKPHR		3	543.31					P84243	21.275	0.0183469	0.9823	H33 27-40	Unmodified	1° Open
HF181116_RN_PIC_2.07297.07297.3	DNIQGITKPAIR		3	445.925					P62805	17.096	0.0399025	0.9639	H4 24-35	Unmodified	1° Open
HF181116_RN_PIC_2.08181.08181.2	BKGHYAER	2K(42.0105)	2	511.246					P16104	15.014	0.0235234	0.9462	H2AX K36ac	Classical	1° Open
HF181116_RN_PIC_2.09819.09819.3	BKSAPSTGGVKKPHR	2K(42.0469), 11K(70.0418)	3	583.001					P84243	20.05	0.0129569	0.9868	H33 K27tr	Classical	1° Open
HF181116_RN_PIC_2.09819.09819.3	BKSAPSTGGVKKPHR	2K(42.0469), 11K(70.0418)	3	583.001					P84243	20.05	0.0129569	0.9868	H33 K36me	Classical	1° Open
HF181116_RN_PIC_2.09983.09983.2	ISGLIYEETR		2	595.818					P62805	25.311	3.52574e-05	1	H4 46-55	Unmodified	1° Open
HF181116_RN_PIC_2.11273.11273.3	BKSAPSTGGVKKPHR	2K(70.0418), 11K(28.0313)	3	574.993					P84243	22.281	0.00201721	0.9671	H33 K27me	Classical	1° Open
HF181116_RN_PIC_2.11735.11735.2	BGKTGGKAR	3K(42.0105)	2	501.274					P16104	14.758	0.048473	0.9548	H2AX K5ac	Classical	1° Open
HF181116_RN_PIC_2.12260.12260.2	DNIQGITKPAIR	8K(42.0105)	2	689.39					P62805	19.446	0.00580096	0.9957	H4 K31ac	Classical	1° Open
HF181116_RN_PIC_2.13355.13355.2	BGKTGGKAR		2	508.281					P16104	16.59	0.0300262	0.9738	H2AX 4-11	Unmodified	1° Open
HF181116_RN_PIC_2.13616.13616.2	BKSAGAAKR	8K(42.0105)	2	503.277					P10412	14.338	0.0195209	0.9853	H14 K31ac	Classical	1° Open
HF181116_RN_PIC_2.13939.13939.2	BLAHYSKR		2	525.28					Q96A08	14.564	0.0171396	0.9864	H2B1A 81-87	Unmodified	1° Open
HF181116_RN_PIC_2.13954.13954.2	BDAVTYTEHAKR	11K(72.0211)	2	741.355	BDAVTYTEHAkR	1	B(0.00)D(0.00)A(0.00)V(0.00)T(0.00)Y(0.00)T(0.00)E(0.00)H(0.00)A(0.00)K(17.88)R(0.00)	K11	P62805	17.884	0.00450816	0.9707	H4 K77la	Uncommon	1° Open
HF181116_RN_PIC_2.14571.14571.2	JKQLATKVAR	2K(42.0105), 7K(70.0418), 10R(80.0262)	2	631.877	JKQLATKVAr	1	J(0.00)K(0.00)Q(0.00)L(0.00)A(0.00)T(0.00)K(0.00)V(0.00)A(0.00)R(10.05)	R10	Q16695	10.05	0.00728618	0.9951	H31T K18ac	Classical	1° Open
HF181116_RN_PIC_2.14571.14571.2	JKQLATKVAR	2K(42.0105), 7K(70.0418), 10R(80.0262)	2	631.877	JKQLATKVAr	1	J(0.00)K(0.00)Q(0.00)L(0.00)A(0.00)T(0.00)K(0.00)V(0.00)A(0.00)R(10.05)	R10	Q16695	10.05	0.00728618	0.9951	H31T K23me	Classical	1° Open
HF181116_RN_PIC_2.14571.14571.2	JKQLATKVAR	2K(42.0105), 7K(70.0418), 10R(80.0262)	2	631.877	JKQLATKVAr	1	J(0.00)K(0.00)Q(0.00)L(0.00)A(0.00)T(0.00)K(0.00)V(0.00)A(0.00)R(10.05)	R10	Q16695	10.05	0.00728618	0.9951	H31T R26ar	Uncommon	1° Open
HF181116_RN_PIC_2.14723.14723.2	BDAVTYTEHAKR	12R(54.0105)	2	732.349	BDAVTYTEHAKr	1	B(0.00)D(0.00)A(0.00)V(0.00)T(0.00)Y(0.00)T(0.00)E(0.00)H(0.00)A(0.00)K(0.00)R(12.95)	R12	P62805	12.951	0.0243921	0.972	H4 R78mg	Uncommon	1° Open
HF181116_RN_PIC_2.14917.14917.2	BKSAGAAKR		2	510.285					P10412	13.098	0.0398566	0.9538	H14 25-32	Unmodified	1° Open
HF181116_RN_PIC_2.14984.14984.2	DAVTYTEHAKR	11R(144.0422)	2	745.86	DAVTYTEHAKr	1	D(0.00)A(0.00)V(0.00)T(0.00)Y(0.00)T(0.00)E(0.00)H(0.00)A(0.00)K(0.00)R(2.00)	R11	P62805	15.376	0.00603948	0.9349	H4 R78te	Uncommon	1° Open
HF181116_RN_PIC_2.16695.16695.2	BDAVTYTEHAKR	11K(42.0469), 12R(80.0262)	2	766.381	BDAVTYTEHAKr	1	B(0.00)D(0.00)A(0.00)V(0.00)T(0.00)Y(0.00)T(0.00)E(0.00)H(0.00)A(0.00)K(0.00)R(18.47)	R12	P62805	18.473	0.00101566	0.9852	H4 K77tr	Classical	1° Open
HF181116_RN_PIC_2.16695.16695.2	BDAVTYTEHAKR	11K(42.0469), 12R(80.0262)	2	766.381	BDAVTYTEHAKr	1	B(0.00)D(0.00)A(0.00)V(0.00)T(0.00)Y(0.00)T(0.00)E(0.00)H(0.00)A(0.00)K(0.00)R(18.47)	R12	P62805	18.473	0.00101566	0.9852	H4 R78ar	Uncommon	1° Open
HF181116_RN_PIC_2.16864.16864.3	KTVTAMDVVYALKR		3	578.323					P62805	17.822	0.0830807	0.853	H4 79-92	Unmodified	1° Open
HF181116_RN_PIC_2.17321.17321.2	KTVTAMDVVYALKR	1K(42.0105), 13K(42.0105)	2	847.961					P62805	14.086	0.0225684	0.9506	H4 K79ac	Classical	1° Open
HF181116_RN_PIC_2.17321.17321.2	KTVTAMDVVYALKR	1K(42.0105), 13K(42.0105)	2	847.961					P62805	14.086	0.0225684	0.9506	H4 K91ac	Classical	1° Open
HF181116_RN_PIC_2.18397.18397.2	BDAVTYTEHAKR	11K(88.0160)	2	749.352	BDAVTYTEHAkR	1	B(0.00)D(0.00)A(0.00)V(0.00)T(0.00)Y(0.00)T(0.00)E(0.00)H(0.00)A(0.00)K(10.58)R(0.00)	K11	P62805	10.584	0.00535797	0.9897	H4 K77gl	Uncommon	1° Open
HF181116_RN_PIC_2.19209.19209.2	JKPLATKAAR	2K(162.0528), 7K(42.0105)	2	613.355	JkPLATKAAR	1	J(0.00)K(8.03)P(0.00)L(0.00)A(0.00)T(0.00)K(0.00)A(0.00)A(0.00)R(0.00)	K2	P0DPK5	11.054	0.0040879	0.8697	H3Y2 K18he	Uncommon	1° Open
HF181116_RN_PIC_2.19321.19321.2	BDAVTYTEHAKR	11K(86.0004)	2	748.344	BDAVTYTEHAkR	1	B(0.00)D(0.00)A(0.00)V(0.00)T(0.00)Y(0.00)T(0.00)E(0.00)H(0.00)A(0.00)K(11.96)R(0.00)	K11	P62805	11.958	0.0024294	0.9974	H4 K77ma	Uncommon	1° Open
HF181116_RN_PIC_2.20689.20689.2	BEIAQEFKTDLR		2	734.875					Q5TEC6	14.256	0.0647143	0.8919	H3PS2 73-83	Unmodified	1° Open
HF181116_RN_PIC_2.20756.20756.2	BDNIQGITKPAIR	9K(72.0211)	2	763.914	BDNIQGITkPAIR	1	B(0.00)D(0.00)N(0.00)I(0.00)Q(0.00)G(0.00)I(0.00)T(0.00)K(15.16)P(0.00)A(0.00)I(0.00)R(0.00)	K9	P62805	15.162	0.0216023	0.9676	H4 K31la	Uncommon	1° Open
HF181116_RN_PIC_2.21028.21028.2	JKTVTAMDVVYALKR	14K(42.0469), 15R(80.0262)	2	895	JKTVTAMDVVYALKr	1	J(0.00)K(0.00)T(0.00)V(0.00)T(0.00)A(0.00)M(0.00)D(0.00)V(0.00)V(0.00)Y(0.00)A(0.00)L(0.00)K(0.00)R(20.08)	R15	P62805	20.082	0.00402253	0.9119	H4 K91tr	Classical	1° Open
HF181116_RN_PIC_2.21028.21028.2	JKTVTAMDVVYALKR	14K(42.0469), 15R(80.0262)	2	895	JKTVTAMDVVYALKr	1	J(0.00)K(0.00)T(0.00)V(0.00)T(0.00)A(0.00)M(0.00)D(0.00)V(0.00)V(0.00)Y(0.00)A(0.00)L(0.00)K(0.00)R(20.08)	R15	P62805	20.082	0.00402253	0.9119	H4 R92ar	Uncommon	1° Open
HF181116_RN_PIC_2.21232.21232.3	JKTVTAMDVVYALKR	2K(72.0211)	3	593.662	JkTVTAMDVVYALKR	1	J(0.00)K(8.09)T(0.00)V(0.00)T(0.00)A(0.00)M(0.00)D(0.00)V(0.00)V(0.00)Y(0.00)A(0.00)L(0.00)K(0.00)R(0.00)	K2	P62805	13.535	0.0551125	0.8137	H4 K79la	Uncommon	1° Open
HF181116_RN_PIC_2.22213.22213.2	BDNIQGITKPAIR	9K(88.0160)	2	771.911	BDNIQGITkPAIR	1	B(0.00)D(0.00)N(0.00)I(0.00)Q(0.00)G(0.00)I(0.00)T(0.00)K(23.98)P(0.00)A(0.00)I(0.00)R(0.00)	K9	P62805	23.98	7.58578e-05	1	H4 K31gl	Uncommon	1° Open
HF181116_RN_PIC_2.22704.22704.2	BDNIQGITKPAIR	9K(86.0368)	2	765.917	BDNIQGITkPAIR	1	B(0.00)D(0.00)N(0.00)I(0.00)Q(0.00)G(0.00)I(0.00)T(0.00)K(20.51)P(0.00)A(0.00)I(0.00)R(0.00)	K9	P62805	20.509	0.000994832	0.8655	H4 K31hy	Uncommon	1° Open
HF181116_RN_PIC_2.23022.23022.2	BDNIQGITKPAIR	9K(42.0469), 13R(144.0422)	2	815.944	BDNIQGITKPAIr	1	B(0.00)D(0.00)N(0.00)I(0.00)Q(0.00)G(0.00)I(0.00)T(0.00)K(0.00)P(0.00)A(0.00)I(0.00)R(7.40)	R13	P62805	7.403	0.0334388	0.9735	H4 K31tr	Classical	1° Open
HF181116_RN_PIC_2.23022.23022.2	BDNIQGITKPAIR	9K(42.0469), 13R(144.0422)	2	815.944	BDNIQGITKPAIr	1	B(0.00)D(0.00)N(0.00)I(0.00)Q(0.00)G(0.00)I(0.00)T(0.00)K(0.00)P(0.00)A(0.00)I(0.00)R(7.40)	R13	P62805	7.403	0.0334388	0.9735	H4 R35te	Uncommon	1° Open
HF181116_RN_PIC_2.23864.23864.2	BDNIQGITKPAIR	13R(54.0105)	2	749.904	BDNIQGITKPAIr	1	B(0.00)D(0.00)N(0.00)I(0.00)Q(0.00)G(0.00)I(0.00)T(0.00)K(0.00)P(0.00)A(0.00)I(0.00)R(12.44)	R13	P62805	12.44	0.00184077	0.995	H4 R35mg	Uncommon	1° Open
HF181116_RN_PIC_2.24650.24650.2	BKQLATKVAR		2	630.359					Q16695	13.199	0.0376054	0.8745	H31T 18-26	Unmodified	1° Open
HF181116_RN_PIC_2.26062.26062.2	BDNIQGITKPAIR	9K(42.0469), 13R(80.0262)	2	783.936	BDNIQGITKPAIr	1	B(0.00)D(0.00)N(0.00)I(0.00)Q(0.00)G(0.00)I(0.00)T(0.00)K(0.00)P(0.00)A(0.00)I(0.00)R(17.03)	R13	P62805	17.03	0.00737055	0.8397	H4 R35ar	Uncommon	1° Open
HF181116_RN_PIC_2.28971.28971.3	BEIAQEFKTDLR	9T(79.9663)	3	520.244	BEIAQEFKtDLR	1	B(0.00)E(0.00)I(0.00)A(0.00)Q(0.00)E(0.00)F(0.00)K(0.00)T(8.88)D(0.00)L(0.00)R(0.00)	T9	Q5TEC6	10.024	0.00739605	0.8433	H3PS2 T80ph	Uncommon	1° Open
HF181116_RN_PIC_2.29441.29441.2	JKTVTAMDVVYALKR	2K(104.0262)	2	918.994	JkTVTAMDVVYALKR	1	J(0.00)K(22.16)T(0.00)V(0.00)T(0.00)A(0.00)M(0.00)D(0.00)V(0.00)V(0.00)Y(0.00)A(0.00)L(0.00)K(0.00)R(0.00)	K2	P62805	27.232	0.000207491	0.9999	H4 K79be	Uncommon	1° Open
HF181130_PIC_A.06737.06737.4	JKSAPSTGGVKKPHR	2K(72.0211), 11K(28.0313)	4	416.239	JkSAPSTGGVKKPHR	1	J(0.00)K(14.77)S(0.00)A(0.00)P(0.00)S(0.00)T(0.00)G(0.00)G(0.00)V(0.00)K(0.00)K(0.00)P(0.00)H(0.00)R(0.00)	K2	P84243	16.087	0.0273888	0.9249	H33 K27la	Uncommon	1° Open
HF181130_PIC_A.06944.06944.4	BKSAPSTGGVKKPHR	2K(28.0313), 11K(42.0469), 12K(42.0105)	4	423.496					P84243	19.969	0.0925722	0.9007	H33 K36tr	Classical	1° Open
HF181130_PIC_A.09576.09576.3	JKSAPSTGGVKKPHR	2K(114.0429)	3	585.984	JkSAPSTGGVKKPHR	1	J(0.00)K(12.62)S(0.00)A(0.00)P(0.00)S(0.00)T(0.00)G(0.00)G(0.00)V(0.00)K(0.00)K(0.00)P(0.00)H(0.00)R(0.00)	K2	P84243	15.584	0.0384112	0.9645	H33 K27gl	Uncommon	1° Open
HF181130_PIC_A.10006.10006.3	KSAPSTGGVKKPHR	1K(42.0469), 2S(79.9663)	3	565.306	KsAPSTGGVKKPHR	1	K(0.00)S(21.55)A(0.00)P(0.00)S(17.20)T(14.99)G(0.00)G(0.00)V(0.00)K(0.00)K(0.00)P(0.00)H(0.00)R(0.00)	S2	P84243	21.547	0.00124568	0.9918	H33 S28ph	Uncommon	1° Open
HF181130_PIC_A.11362.11362.3	BKSAPSTGGVKKPHR	2K(28.0313), 11K(86.0368)	3	583.661	BKSAPSTGGVkKPHR	1	B(0.00)K(0.00)S(0.00)A(0.00)P(0.00)S(0.00)T(0.00)G(0.00)G(0.00)V(0.00)K(20.54)K(0.00)P(0.00)H(0.00)R(0.00)	K11	P84243	20.54	0.0328814	0.8375	H33 K36hy	Uncommon	1° Open
HF181130_PIC_A.11597.11597.2	KPLATKAAGKR	1K(42.0469), 6K(104.0262)	2	676.918	KPLATkAAGKR	1	K(0.00)P(0.00)L(0.00)A(0.00)T(0.00)K(13.27)A(0.00)A(0.00)G(0.00)K(0.00)R(0.00)	K6	P0DPK2	13.272	0.0641209	0.8896	H3Y1 K18tr	Classical	1° Open
HF181130_PIC_A.11597.11597.2	KPLATKAAGKR	1K(42.0469), 6K(104.0262)	2	676.918	KPLATkAAGKR	1	K(0.00)P(0.00)L(0.00)A(0.00)T(0.00)K(13.27)A(0.00)A(0.00)G(0.00)K(0.00)R(0.00)	K6	P0DPK2	13.272	0.0641209	0.8896	H3Y1 K23be	Uncommon	1° Open
HF181130_PIC_A.11944.11944.2	BILGLIYEETR	11R(144.0422)	2	735.38	BILGLIYEETr	1	B(0.00)I(0.00)L(0.00)G(0.00)L(0.00)I(0.00)Y(0.00)E(0.00)E(0.00)T(0.00)R(4.07)	R11	Q99525	16.321	0.0110854	0.8448	H4G R55te	Uncommon	1° Open
HF181130_PIC_A.12104.12104.3	KSAPSTGGVKKPHR	1K(42.0469), 10K(70.0418), 14R(54.0105)	3	557.99	KSAPSTGGVKKPHr	1	K(0.00)S(0.00)A(0.00)P(0.00)S(0.00)T(0.00)G(0.00)G(0.00)V(0.00)K(0.00)K(0.00)P(0.00)H(0.00)R(5.18)	R14	P84243	18.504	0.0187725	0.9682	H33 R40mg	Uncommon	1° Open
HF181130_PIC_A.12230.12230.2	KSAPSTGGVKKPHR	14R(39.9949)	2	801.442	KSAPSTGGVKKPHr	1	K(0.00)S(0.00)A(0.00)P(0.00)S(0.00)T(0.00)G(0.00)G(0.00)V(0.00)K(0.00)K(0.00)P(0.00)H(0.00)R(2.23)	R14	P84243	18.597	0.0168171	0.9737	H33 R40g-	Uncommon	1° Open
HF181130_PIC_A.12253.12253.2	BGKTGGKAR	3K(42.0105), 7K(42.0105)	2	494.266					P16104	15.78	0.0269154	0.9807	H2AX K9ac	Classical	1° Open
HF181130_PIC_A.13100.13100.3	JKAKGAKGKQQQKSPVKAR	19R(39.9949)	3	678.736	JKAKGAKGKQQQKSPVKAr	1	J(0.00)K(0.00)A(0.00)K(0.00)G(0.00)A(0.00)K(0.00)G(0.00)K(0.00)Q(0.00)Q(0.00)Q(0.00)K(0.00)S(0.00)P(0.00)V(0.00)K(0.00)A(0.00)R(17.52)	R19	P22492	17.523	0.00175489	0.9785	H1T R185g-	Uncommon	1° Open
HF181130_PIC_A.13490.13490.3	JKSAPSTGGVKKPHR	2K(132.0575), 11K(28.0313)	3	577.997	JkSAPSTGGVKKPHR	1	J(0.00)K(23.03)S(0.00)A(0.00)P(0.00)S(0.00)T(0.00)G(0.00)G(0.00)V(0.00)K(0.00)K(0.00)P(0.00)H(0.00)R(0.00)	K2	P84243	29.233	2.28819e-05	0.9853	H33 K27n-	Uncommon	1° Open
HF181130_PIC_A.15059.15059.3	JKSAPSTGGVKKPHR	2K(104.0262), 12K(42.0105)	3	569.977	JkSAPSTGGVKKPHR	1	J(0.00)K(15.51)S(0.00)A(0.00)P(0.00)S(0.00)T(0.00)G(0.00)G(0.00)V(0.00)K(0.00)K(0.00)P(0.00)H(0.00)R(0.00)	K2	P84243	18.68	0.000189035	0.9199	H33 K27be	Uncommon	1° Open
HF181130_PIC_A.15245.15245.3	KSAPSTGGVKKPHR	1K(42.0469), 10K(70.0418), 14R(144.0422)	3	588	KSAPSTGGVKKPHr	1	K(0.00)S(0.00)A(0.00)P(0.00)S(0.00)T(0.00)G(0.00)G(0.00)V(0.00)K(0.00)K(0.00)P(0.00)H(0.00)R(3.72)	R14	P84243	22.139	0.00130991	0.9183	H33 R40te	Uncommon	1° Open
HF181130_PIC_A.15667.15667.2	JDNIQGITKPAIR	5Q(159.0684)	2	798.941	JDNIqGITKPAIR	1	J(0.00)D(0.00)N(0.00)I(0.00)Q(13.66)G(0.00)I(0.00)T(0.00)K(0.00)P(0.00)A(0.00)I(0.00)R(0.00)	Q5	P62805	15.81	0.0148765	0.8886	H4 Q27se	Uncommon	1° Open
HF181130_PIC_A.15698.15698.2	JKTVTAMDVVYALKR	14K(72.0211)	2	874.978	JKTVTAMDVVYALkR	1	J(0.00)K(2.99)T(0.00)V(0.00)T(0.00)A(0.00)M(0.00)D(0.00)V(0.00)V(0.00)Y(0.00)A(0.00)L(0.00)K(27.78)R(0.00)	K14	P62805	27.777	0.00012851	1	H4 K91la	Uncommon	1° Open
HF181130_PIC_A.15839.15839.2	BDAVTYTEHAKR	11K(27.9949)	2	719.341	BDAVTYTEHAkR	1	B(0.00)D(0.00)A(0.00)V(0.00)T(14.49)Y(0.00)T(19.76)E(0.00)H(0.00)A(0.00)K(28.54)R(0.00)	K11	P62805	28.537	9.78926e-06	1	H4 K77fo	Uncommon	1° Open
HF181130_PIC_A.15997.15997.2	KSAPSTGGVKKPHR	1K(162.0528)	2	867.475	kSAPSTGGVKKPHR	1	K(28.04)S(0.00)A(0.00)P(0.00)S(0.00)T(0.00)G(0.00)G(0.00)V(0.00)K(0.00)K(0.00)P(0.00)H(0.00)R(0.00)	K1	P84243	30.632	3.04946e-08	1	H33 K27he	Uncommon	1° Open
HF181130_PIC_A.16778.16778.2	KPLATKAAR	1K(86.0004)	2	549.319	kPLATKAAR	1	K(21.77)P(0.00)L(0.00)A(0.00)T(0.00)K(0.00)A(0.00)A(0.00)R(0.00)	K1	P0DPK5	21.766	0.00152581	0.9987	H3Y2 K18ma	Uncommon	1° Open
HF181130_PIC_A.16982.16982.2	JKPLATKAAR	2K(42.0105), 6T(79.9663)	2	595.321	JKPLAtKAAR	1	J(0.00)K(0.00)P(0.00)L(0.00)A(0.00)T(6.43)K(0.00)A(0.00)A(0.00)R(0.00)	T6	P0DPK5	11.14	0.0691831	0.8855	H3Y2 K18ac	Classical	1° Open
HF181130_PIC_A.16982.16982.2	JKPLATKAAR	2K(42.0105), 6T(79.9663)	2	595.321	JKPLAtKAAR	1	J(0.00)K(0.00)P(0.00)L(0.00)A(0.00)T(6.43)K(0.00)A(0.00)A(0.00)R(0.00)	T6	P0DPK5	11.14	0.0691831	0.8855	H3Y2 T22ph	Uncommon	1° Open
HF181130_PIC_A.17646.17646.3	JKSAPSTGGVKKPHR	2K(86.0368)	3	568.653	JkSAPSTGGVKKPHR	1	J(0.00)K(18.52)S(0.00)A(0.00)P(0.00)S(0.00)T(0.00)G(0.00)G(0.00)V(0.00)K(0.00)K(0.00)P(0.00)H(0.00)R(0.00)	K2	P84243	20.313	0.00523658	0.9025	H33 K27hy	Uncommon	1° Open
HF181130_PIC_A.17811.17811.3	BGAPAAATAPAPTAHKAKKAAPGAAGSR		3	895.48					Q92522	36.596	2.8e-13	1	H1X 128-154	Unmodified	1° Open
HF181130_PIC_A.18851.18851.3	BKSAPSTGGVKKPHR	2K(70.0418), 11K(72.0211)	3	589.656	BKSAPSTGGVkKPHR	1	B(0.00)K(0.00)S(0.00)A(0.00)P(0.00)S(0.00)T(0.00)G(0.00)G(0.00)V(0.00)K(14.89)K(0.00)P(0.00)H(0.00)R(0.00)	K11	P84243	14.894	0.0637274	0.9074	H33 K36la	Uncommon	1° Open
HF181130_PIC_A.19363.19363.2	BDAVTYTEHAKR	11K(70.0418)	2	740.365					P62805	17.266	0.0114419	0.9482	H4 K77me	Classical	1° Open
HF181130_PIC_A.21546.21546.2	BKPLATKAAR	2K(86.0368), 7K(42.0105)	2	601.848	BkPLATKAAR	1	B(0.00)K(12.63)P(0.00)L(0.00)A(0.00)T(0.00)K(0.00)A(0.00)A(0.00)R(0.00)	K2	P0DPK5	12.626	0.0930036	0.8597	H3Y2 K18hy	Uncommon	1° Open
HF181130_PIC_A.26155.26155.2	BDNIQGITKPAIR	9K(86.0004)	2	770.903	BDNIQGITkPAIR	1	B(0.00)D(0.00)N(0.00)I(0.00)Q(0.00)G(0.00)I(0.00)T(0.00)K(19.14)P(0.00)A(0.00)I(0.00)R(0.00)	K9	P62805	19.137	0.00389718	0.8901	H4 K31ma	Uncommon	1° Open
HF181130_PIC_A.27173.27173.3	KATGPPVSELITKAVAASKER		3	774.441					P16401	38.514	4.93654e-06	1	H15 36-56	Unmodified	1° Open
HF181130_PIC_A.27288.27288.2	BDNIQGITKPAIR	9K(28.0313), 13R(39.9949)	2	756.912	BDNIQGITKPAIr	1	B(0.00)D(0.00)N(0.00)I(0.00)Q(0.00)G(0.00)I(0.00)T(0.00)K(0.00)P(0.00)A(0.00)I(0.00)R(8.27)	R13	P62805	15.532	0.0310456	0.9167	H4 K31di	Classical	1° Open
HF181130_PIC_A.27288.27288.2	BDNIQGITKPAIR	9K(28.0313), 13R(39.9949)	2	756.912	BDNIQGITKPAIr	1	B(0.00)D(0.00)N(0.00)I(0.00)Q(0.00)G(0.00)I(0.00)T(0.00)K(0.00)P(0.00)A(0.00)I(0.00)R(8.27)	R13	P62805	15.532	0.0310456	0.9167	H4 R35g-	Uncommon	1° Open
HF181130_PIC_A.27364.27364.2	BKPLATKAAR	2K(104.0262)	2	617.851	BkPLATKAAR	1	B(0.00)K(12.68)P(0.00)L(0.00)A(0.00)T(0.00)K(0.00)A(0.00)A(0.00)R(0.00)	K2	P0DPK5	12.684	0.0284446	0.8415	H3Y2 K18be	Uncommon	1° Open
HF181130_PIC_A.28377.28377.2	BDNIQGITKPAIR	9K(68.0262)	2	761.916	BDNIQGITkPAIR	1	B(0.00)D(0.00)N(0.00)I(0.00)Q(0.00)G(0.00)I(0.00)T(0.00)K(11.88)P(0.00)A(0.00)I(0.00)R(0.00)	K9	P62805	11.883	0.0985616	0.8845	H4 K31cr	Uncommon	1° Open
HF181130_PIC_A.32026.32026.3	JKTVTAMDVVYALKR	2K(132.0575)	3	622.342	JkTVTAMDVVYALKR	1	J(0.00)K(11.81)T(0.00)V(0.00)T(0.00)A(0.00)M(0.00)D(0.00)V(0.00)V(0.00)Y(0.00)A(0.00)L(0.00)K(0.00)R(0.00)	K2	P62805	14.745	0.0488371	0.8785	H4 K79n-	Uncommon	1° Open
HF181130_PIC_A.32038.32038.2	JKTVTAMDVVYALKR	2K(42.0469), 3T(79.9663)	2	927.987	JKtVTAMDVVYALKR	1	J(0.00)K(0.00)T(24.97)V(0.00)T(19.96)A(0.00)M(0.00)D(0.00)V(0.00)V(0.00)Y(8.97)A(0.00)L(0.00)K(0.00)R(0.00)	T3	P62805	27.594	5.09602e-08	1	H4 K79tr	Classical	1° Open
HF181130_PIC_A.32038.32038.2	JKTVTAMDVVYALKR	2K(42.0469), 3T(79.9663)	2	927.987	JKtVTAMDVVYALKR	1	J(0.00)K(0.00)T(24.97)V(0.00)T(19.96)A(0.00)M(0.00)D(0.00)V(0.00)V(0.00)Y(8.97)A(0.00)L(0.00)K(0.00)R(0.00)	T3	P62805	27.594	5.09602e-08	1	H4 T80ph	Uncommon	1° Open
HF181130_PIC_A.32682.32682.3	BKTVTAMDVVYALKR	15R(39.9949)	3	622.666	BKTVTAMDVVYALKr	1	B(0.00)K(0.00)T(0.00)V(0.00)T(0.00)A(0.00)M(0.00)D(0.00)V(0.00)V(0.00)Y(0.00)A(0.00)L(0.00)K(0.00)R(2.97)	R15	P62805	15.012	0.00744732	0.8773	H4 R92g-	Uncommon	1° Open
HF181130_PIC_A.33442.33442.2	BKTVTAMDVVYALKR	14K(28.0313), 15R(80.0262)	2	947.511	BKTVTAMDVVYALKr	1	B(0.00)K(0.00)T(0.00)V(0.00)T(0.00)A(0.00)M(0.00)D(0.00)V(0.00)V(0.00)Y(0.00)A(0.00)L(0.00)K(0.00)R(21.18)	R15	P62805	21.178	0.00120365	0.9789	H4 K91di	Classical	1° Open
HF181130_PIC_A.33470.33470.2	BKTVTAMDVVYALKR	14K(88.0160)	2	929.492	BKTVTAMDVVYALkR	1	B(0.00)K(0.00)T(0.00)V(0.00)T(0.00)A(0.00)M(0.00)D(0.00)V(0.00)V(0.00)Y(0.00)A(0.00)L(0.00)K(14.69)R(0.00)	K14	P62805	14.692	0.0895365	0.8971	H4 K91gl	Uncommon	1° Open
HF181130_PIC_B.03181.03181.2	BEIAQEFKTDLR	8K(42.0105)	2	755.88					Q5TEC6	11.231	0.0036919	0.9361	H3PS2 K79ac	Classical	1° Open
HF181130_PIC_B.07003.07003.2	BKPLATKAAGKR	2K(72.0211)	2	701.396	BkPLATKAAGKR	1	B(0.00)K(10.28)P(0.00)L(0.00)A(0.00)T(0.00)K(0.00)A(0.00)A(0.00)G(0.00)K(2.76)R(0.00)	K2	P0DPK2	10.276	0.0639735	0.8927	H3Y1 K18la	Uncommon	1° Open
HF181130_PIC_B.08881.08881.2	JKSAPSTGGVKKPHR	11K(28.0313), 12K(104.0262)	2	819.46	JKSAPSTGGVKkPHR	1	J(0.00)K(10.19)S(0.00)A(0.00)P(0.00)S(0.00)T(0.00)G(0.00)G(0.00)V(0.00)K(0.00)K(17.69)P(0.00)H(0.00)R(0.00)	K12	P84243	17.688	0.0159588	0.9895	H33 K37be	Uncommon	1° Open
HF181130_PIC_B.10834.10834.2	KSAPSTGGVKKPHR	10K(114.0429)	2	838.466	KSAPSTGGVkKPHR	1	K(0.00)S(0.00)A(0.00)P(0.00)S(0.00)T(0.00)G(0.00)G(0.00)V(0.00)K(14.62)K(0.00)P(0.00)H(0.00)R(0.00)	K10	P84243	14.623	0.0419579	0.9439	H33 K36gl	Uncommon	1° Open
HF181130_PIC_B.13348.13348.2	KPLATKAAR	6K(42.0105), 9R(54.0105)	2	561.319	KPLATKAAr	1	K(0.00)P(0.00)L(0.00)A(0.00)T(0.00)K(0.00)A(0.00)A(0.00)R(1.12)	R9	P0DPK5	13.757	0.0485009	0.9483	H3Y2 R26mg	Uncommon	1° Open
HF181130_PIC_B.13954.13954.2	JFKYLLKQALATGMR	4Y(79.9663), 7K(28.0313)	2	935.5	JFKyLLKQALATGMR	1	J(0.00)F(0.00)K(0.00)Y(11.06)L(0.00)L(0.00)K(0.00)Q(0.00)A(0.00)L(0.00)A(0.00)T(0.91)G(0.00)M(0.00)R(0.00)	Y4	Q8IZA3	11.061	0.0724019	0.9247	H18 Y94ph	Uncommon	1° Open
HF181130_PIC_B.13954.13954.2	JFKYLLKQALATGMR	4Y(79.9663), 7K(28.0313)	2	935.5	JFKyLLKQALATGMR	1	J(0.00)F(0.00)K(0.00)Y(11.06)L(0.00)L(0.00)K(0.00)Q(0.00)A(0.00)L(0.00)A(0.00)T(0.91)G(0.00)M(0.00)R(0.00)	Y4	Q8IZA3	11.061	0.0724019	0.9247	H18 K97di	Classical	1° Open
HF181130_PIC_B.14912.14912.2	BKPLATKAAR	10R(80.0262)	2	605.851	BKPLATKAAr	1	B(0.00)K(0.00)P(0.00)L(0.00)A(0.00)T(0.00)K(0.00)A(0.00)A(0.00)R(2.20)	R10	P0DPK5	13.486	0.0566892	0.8479	H3Y2 R26ar	Uncommon	1° Open
HF181130_PIC_B.15413.15413.2	BKSAPSTGGVKKPHR	2K(42.0105), 11K(42.0469), 12K(86.0368)	2	869.984	BKSAPSTGGVKkPHR	1	B(0.00)K(0.00)S(0.00)A(0.00)P(0.00)S(0.00)T(0.00)G(0.00)G(0.00)V(0.00)K(0.00)K(14.58)P(0.00)H(0.00)R(0.00)	K12	P84243	14.575	0.0112236	0.9402	H33 K37hy	Uncommon	1° Open
HF181130_PIC_B.17498.17498.2	JKTVTAMAVVYVLKR	15R(39.9949)	2	837.984	JKTVTAMAVVYVLKr	1	J(0.00)K(0.00)T(0.00)V(0.00)T(0.00)A(0.00)M(0.00)A(0.00)V(0.00)V(0.00)Y(0.00)V(0.00)L(0.00)K(0.00)R(16.41)	R15	Q99525	16.413	0.00760638	0.8445	H4G R92g-	Uncommon	1° Open
HF181130_PIC_B.18096.18096.2	BKSAPSTGGVKKPHR	2K(70.0418), 11K(28.0313), 12K(100.0160)	2	883.981	BKSAPSTGGVKkPHR	1	B(0.00)K(0.00)S(0.00)A(0.00)P(0.00)S(0.00)T(0.00)G(0.00)G(0.00)V(0.00)K(0.00)K(21.47)P(0.00)H(0.00)R(0.00)	K12	P84243	21.471	0.00229905	0.9897	H33 K37su	Uncommon	1° Open
HF181130_PIC_B.19706.19706.2	BDAVTYTEHAKR	11K(28.0313), 12R(80.0262)	2	759.373	BDAVTYTEHAKr	1	B(0.00)D(0.00)A(0.00)V(0.00)T(0.00)Y(0.00)T(0.00)E(0.00)H(0.00)A(0.00)K(0.00)R(18.40)	R12	P62805	18.401	0.00188257	0.9789	H4 K77di	Classical	1° Open
HF181130_PIC_B.19812.19812.2	JKPLATKAAR	2K(28.0313), 6T(79.9663)	2	588.331	JKPLAtKAAR	1	J(0.00)K(0.00)P(0.00)L(0.00)A(0.00)T(6.20)K(0.00)A(0.00)A(0.00)R(0.00)	T6	P0DPK5	10.479	0.101216	0.8423	H3Y2 K18di	Classical	1° Open
HF181130_PIC_B.22734.22734.2	GVLKVFLENVIR		2	726.944					P62805	26.784	1.51008e-05	1	H4 56-67	Unmodified	1° Open
HF181130_PIC_B.23890.23890.2	BDNIQGITKPAIR	9K(27.9949)	2	741.9	BDNIQGITkPAIR	1	B(0.00)D(0.00)N(0.00)I(0.00)Q(0.00)G(0.00)I(0.00)T(16.01)K(17.85)P(0.00)A(0.00)I(0.00)R(0.00)	K9	P62805	17.851	0.0145295	0.7995	H4 K31fo	Uncommon	1° Open
HF181130_PIC_B.25646.25646.3	KATGPPVSELITKAVAASKER	1K(27.9949)	3	765.097	kATGPPVSELITKAVAASKER	1	K(32.67)A(0.00)T(30.69)G(0.00)P(0.00)P(0.00)V(0.00)S(27.00)E(0.00)L(0.00)I(0.00)T(20.37)K(0.00)A(0.00)V(0.00)A(0.00)A(0.00)S(7.84)K(0.00)E(0.00)R(0.00)	K1	P16401	32.671	2.3837e-07	1	H15 K36fo	Uncommon	1° Open
HF181130_PIC_B.26119.26119.3	KATGPPVSELITKAVAASKER	1K(28.0313), 13K(72.0211)	3	773.777	KATGPPVSELITkAVAASKER	1	K(0.00)A(0.00)T(0.00)G(0.00)P(0.00)P(0.00)V(0.00)S(0.00)E(0.00)L(0.00)I(0.00)T(0.00)K(17.28)A(0.00)V(0.00)A(0.00)A(0.00)S(0.00)K(0.00)E(0.00)R(0.00)	K13	P16401	17.283	0.00416043	0.948	H15 K36di	Classical	1° Open
HF181130_PIC_B.26119.26119.3	KATGPPVSELITKAVAASKER	1K(28.0313), 13K(72.0211)	3	773.777	KATGPPVSELITkAVAASKER	1	K(0.00)A(0.00)T(0.00)G(0.00)P(0.00)P(0.00)V(0.00)S(0.00)E(0.00)L(0.00)I(0.00)T(0.00)K(17.28)A(0.00)V(0.00)A(0.00)A(0.00)S(0.00)K(0.00)E(0.00)R(0.00)	K13	P16401	17.283	0.00416043	0.948	H15 K48la	Uncommon	1° Open
HF181130_PIC_B.27062.27062.2	JKTVTAMDVVYALKR	14K(86.0368)	2	881.986	JKTVTAMDVVYALkR	1	J(0.00)K(3.50)T(0.00)V(0.00)T(0.00)A(0.00)M(0.00)D(0.00)V(0.00)V(0.00)Y(0.00)A(0.00)L(0.00)K(19.96)R(0.00)	K14	P62805	19.962	0.00431023	0.9013	H4 K91hy	Uncommon	1° Open
HF181130_PIC_B.28871.28871.2	JKTVTAMDVVYALKR	2K(68.0262)	2	887.992	JkTVTAMDVVYALKR	1	J(0.00)K(12.43)T(0.00)V(0.00)T(0.00)A(0.00)M(0.00)D(0.00)V(0.00)V(0.00)Y(0.00)A(0.00)L(0.00)K(0.00)R(0.00)	K2	P62805	16.704	0.00131934	0.8289	H4 K79cr	Uncommon	1° Open
HF181130_PIC_B.30418.30418.2	KTVTAMDVVYALKR	1K(162.0528), 13K(42.0105)	2	907.982	kTVTAMDVVYALKR	1	K(17.55)T(0.00)V(0.00)T(0.00)A(0.00)M(0.00)D(0.00)V(0.00)V(0.00)Y(0.00)A(0.00)L(0.00)K(0.00)R(0.00)	K1	P62805	17.549	0.00307433	0.9033	H4 K79he	Uncommon	1° Open
HF181130_PIC_B.32411.32411.3	KATGPPVSELITKAVAASKER	1K(114.0429)	3	793.78	kATGPPVSELITKAVAASKER	1	K(15.37)A(0.00)T(0.00)G(0.00)P(0.00)P(0.00)V(0.00)S(0.00)E(0.00)L(0.00)I(0.00)T(0.00)K(0.00)A(0.00)V(0.00)A(0.00)A(0.00)S(0.00)K(0.00)E(0.00)R(0.00)	K1	P16401	15.371	0.0107709	0.821	H15 K36gl	Uncommon	1° Open
HF181130_PIC_B.33279.33279.3	BKATGPPVSELITKAVAASKER	14K(42.0469)	3	809.46					P16401	16.732	0.00874984	0.801	H15 K48tr	Classical	1° Open
HF181116_RN_PIC_2.04790.04790.3	JKGHYAER		3	309.495					P16104	18.522	0.00555265	0.9909	H2AX 36-42	Unmodified	2° Open
HF181116_RN_PIC_2.04806.04806.2	HLQLAVR		2	423.763					Q8IUE6	16.759	0.00153197	0.9978	H2A2B 82-88	Unmodified	2° Open
HF181116_RN_PIC_2.04897.04897.2	DAVTYTEHAKR	10K(42.0105)	2	666.831					P62805	25.754	4.85848e-05	1	H4 K77ac	Classical	2° Open
HF181116_RN_PIC_2.05049.05049.3	DAVTYTEHAKR		3	454.221					P62805	11.351	0.108956	0.8285	H4 68-78	Unmodified	2° Open
HF181116_RN_PIC_2.05223.05223.4	BKSAPSTGGVKKPHR	2K(28.0313), 11K(28.0313), 12K(72.0211)	4	427.495	BKSAPSTGGVKkPHR	1	B(0.00)K(0.00)S(0.00)A(0.00)P(0.00)S(0.00)T(0.00)G(0.00)G(0.00)V(0.00)K(0.00)K(12.82)P(0.00)H(0.00)R(0.00)	K12	P84243	12.824	0.0132416	0.9798	H33 K27di	Classical	2° Open
HF181116_RN_PIC_2.05223.05223.4	BKSAPSTGGVKKPHR	2K(28.0313), 11K(28.0313), 12K(72.0211)	4	427.495	BKSAPSTGGVKkPHR	1	B(0.00)K(0.00)S(0.00)A(0.00)P(0.00)S(0.00)T(0.00)G(0.00)G(0.00)V(0.00)K(0.00)K(12.82)P(0.00)H(0.00)R(0.00)	K12	P84243	12.824	0.0132416	0.9798	H33 K36di	Classical	2° Open
HF181116_RN_PIC_2.05223.05223.4	BKSAPSTGGVKKPHR	2K(28.0313), 11K(28.0313), 12K(72.0211)	4	427.495	BKSAPSTGGVKkPHR	1	B(0.00)K(0.00)S(0.00)A(0.00)P(0.00)S(0.00)T(0.00)G(0.00)G(0.00)V(0.00)K(0.00)K(12.82)P(0.00)H(0.00)R(0.00)	K12	P84243	12.824	0.0132416	0.9798	H33 K37la	Uncommon	2° Open
HF181116_RN_PIC_2.05226.05226.2	LPHYNKR		2	497.279					P57053	13.57	0.0303739	0.9722	H2BFS 80-86	Unmodified	2° Open
HF181116_RN_PIC_2.05314.05314.3	KSAPSTGGVKKPHR	1K(42.0105), 11K(42.0105)	3	530.63					P84243	19.847	0.00021116	0.9973	H33 K27ac	Classical	2° Open
HF181116_RN_PIC_2.05314.05314.3	KSAPSTGGVKKPHR	1K(42.0105), 11K(42.0105)	3	530.63					P84243	19.847	0.00021116	0.9973	H33 K37ac	Classical	2° Open
HF181116_RN_PIC_2.05420.05420.3	KSAPSTGGVKKPHR	1K(42.0105), 10K(42.0105)	3	530.63					P84243	18.95	0.0168052	0.8518	H33 K36ac	Classical	2° Open
HF181116_RN_PIC_2.06235.06235.2	LAHYSKR	6K(28.0313)	2	507.281					Q96A08	10.165	0.121269	0.7706	H2B1A K86di	Classical	2° Open
HF181116_RN_PIC_2.06859.06859.2	KPLATKAAR	1K(88.0160), 6K(42.0105)	2	548.323	kPLATKAAR	1	K(19.47)P(0.00)L(0.00)A(0.00)T(0.00)K(0.00)A(0.00)A(0.00)R(0.00)	K1	P0DPK5	19.474	0.0101508	0.994	H3Y2 K18gl	Uncommon	2° Open
HF181116_RN_PIC_2.06859.06859.2	KPLATKAAR	1K(88.0160), 6K(42.0105)	2	548.323	kPLATKAAR	1	K(19.47)P(0.00)L(0.00)A(0.00)T(0.00)K(0.00)A(0.00)A(0.00)R(0.00)	K1	P0DPK5	19.474	0.0101508	0.994	H3Y2 K23ac	Classical	2° Open
HF181116_RN_PIC_2.06981.06981.3	KSAPSTGGVKKPHR		3	543.31					P84243	21.275	0.0858261	0.8837	H33 27-40	Unmodified	2° Open
HF181116_RN_PIC_2.07297.07297.3	DNIQGITKPAIR		3	445.925					P62805	17.096	0.0399025	0.9517	H4 24-35	Unmodified	2° Open
HF181116_RN_PIC_2.08085.08085.3	BKSAPSTGGVKKPHR	2K(42.0469), 12K(42.0105)	3	570.321					P84243	19.992	0.13503	0.8196	H33 K27tr	Classical	2° Open
HF181116_RN_PIC_2.08181.08181.2	BKGHYAER	2K(42.0105)	2	511.246					P16104	15.014	0.0235234	0.9629	H2AX K36ac	Classical	2° Open
HF181116_RN_PIC_2.08746.08746.3	KSAPSTGGVKKPHR	1K(132.0575), 10K(42.0105)	3	563.982	kSAPSTGGVKKPHR	1	K(17.42)S(0.00)A(0.00)P(0.00)S(0.00)T(0.00)G(0.00)G(0.00)V(0.00)K(0.00)K(0.00)P(0.00)H(0.00)R(0.00)	K1	P84243	17.422	0.013253	0.8855	H33 K27n-	Uncommon	2° Open
HF181116_RN_PIC_2.09819.09819.3	BKSAPSTGGVKKPHR	2K(42.0469), 11K(70.0418)	3	583.001					P84243	20.05	0.0129569	0.9884	H33 K36me	Classical	2° Open
HF181116_RN_PIC_2.09975.09975.2	ISGLIYEETR	10R(39.9949)	2	610.811	ISGLIYEETr	1	I(0.00)S(0.00)G(0.00)L(0.00)I(0.00)Y(0.00)E(0.00)E(0.00)T(0.00)R(14.34)	R10	P62805	14.335	0.0195546	0.7671	H4 R55g-	Uncommon	2° Open
HF181116_RN_PIC_2.09983.09983.2	ISGLIYEETR		2	595.818					P62805	25.311	3.52574e-05	1	H4 46-55	Unmodified	2° Open
HF181116_RN_PIC_2.11273.11273.3	BKSAPSTGGVKKPHR	2K(70.0418), 11K(28.0313)	3	574.993					P84243	22.281	0.00201721	0.8904	H33 K27me	Classical	2° Open
HF181116_RN_PIC_2.11725.11725.2	BGKTGGKAR	3K(42.0105)	2	496.27					P16104	12.519	0.175894	0.8016	H2AX K5ac	Classical	2° Open
HF181116_RN_PIC_2.11931.11931.2	BGKTGGKAR	7K(42.0105)	2	501.274					P16104	14.697	0.158763	0.8207	H2AX K9ac	Classical	2° Open
HF181116_RN_PIC_2.12260.12260.2	DNIQGITKPAIR	8K(42.0105)	2	689.39					P62805	19.446	0.00580096	0.9971	H4 K31ac	Classical	2° Open
HF181116_RN_PIC_2.13194.13194.2	BDAVTYTEHAKR	11K(28.0313), 12R(39.9949)	2	739.357	BDAVTYTEHAKr	1	B(0.00)D(0.00)A(0.00)V(0.00)T(0.00)Y(0.00)T(0.00)E(0.00)H(0.00)A(0.00)K(0.00)R(9.20)	R12	P62805	9.2	0.011885	0.8358	H4 K77di	Classical	2° Open
HF181116_RN_PIC_2.13194.13194.2	BDAVTYTEHAKR	11K(28.0313), 12R(39.9949)	2	739.357	BDAVTYTEHAKr	1	B(0.00)D(0.00)A(0.00)V(0.00)T(0.00)Y(0.00)T(0.00)E(0.00)H(0.00)A(0.00)K(0.00)R(9.20)	R12	P62805	9.2	0.011885	0.8358	H4 R78g-	Uncommon	2° Open
HF181116_RN_PIC_2.13355.13355.2	BGKTGGKAR		2	508.281					P16104	16.59	0.0300262	0.9799	H2AX 4-11	Unmodified	2° Open
HF181116_RN_PIC_2.13616.13616.2	BKSAGAAKR	8K(42.0105)	2	503.277					P10412	14.338	0.0347136	0.9763	H14 K31ac	Classical	2° Open
HF181116_RN_PIC_2.13939.13939.2	BLAHYSKR		2	525.28					Q96A08	14.564	0.0963829	0.8945	H2B1A 81-87	Unmodified	2° Open
HF181116_RN_PIC_2.13954.13954.2	BDAVTYTEHAKR	11K(72.0211)	2	741.355	BDAVTYTEHAkR	1	B(0.00)D(0.00)A(0.00)V(0.00)T(0.00)Y(0.00)T(0.00)E(0.00)H(0.00)A(0.00)K(17.88)R(0.00)	K11	P62805	17.884	0.00450816	0.9821	H4 K77la	Uncommon	2° Open
HF181116_RN_PIC_2.14571.14571.2	JKQLATKVAR	2K(42.0105), 7K(70.0418), 10R(80.0262)	2	631.877	JKQLATKVAr	1	J(0.00)K(0.00)Q(0.00)L(0.00)A(0.00)T(0.00)K(0.00)V(0.00)A(0.00)R(10.05)	R10	Q16695	10.05	0.00728618	0.9966	H31T K18ac	Classical	2° Open
HF181116_RN_PIC_2.14571.14571.2	JKQLATKVAR	2K(42.0105), 7K(70.0418), 10R(80.0262)	2	631.877	JKQLATKVAr	1	J(0.00)K(0.00)Q(0.00)L(0.00)A(0.00)T(0.00)K(0.00)V(0.00)A(0.00)R(10.05)	R10	Q16695	10.05	0.00728618	0.9966	H31T K23me	Classical	2° Open
HF181116_RN_PIC_2.14571.14571.2	JKQLATKVAR	2K(42.0105), 7K(70.0418), 10R(80.0262)	2	631.877	JKQLATKVAr	1	J(0.00)K(0.00)Q(0.00)L(0.00)A(0.00)T(0.00)K(0.00)V(0.00)A(0.00)R(10.05)	R10	Q16695	10.05	0.00728618	0.9966	H31T R26ar	Uncommon	2° Open
HF181116_RN_PIC_2.14723.14723.2	BDAVTYTEHAKR	12R(54.0105)	2	732.349	BDAVTYTEHAKr	1	B(0.00)D(0.00)A(0.00)V(0.00)T(0.00)Y(0.00)T(0.00)E(0.00)H(0.00)A(0.00)K(0.00)R(12.95)	R12	P62805	12.951	0.043376	0.9544	H4 R78mg	Uncommon	2° Open
HF181116_RN_PIC_2.14917.14917.2	BKSAGAAKR		2	510.285					P10412	13.098	0.0708761	0.9269	H14 25-32	Unmodified	2° Open
HF181116_RN_PIC_2.14984.14984.2	DAVTYTEHAKR	11R(144.0422)	2	745.86	DAVTYTEHAKr	1	D(0.00)A(0.00)V(0.00)T(0.00)Y(0.00)T(0.00)E(0.00)H(0.00)A(0.00)K(0.00)R(2.00)	R11	P62805	15.376	0.0107399	0.9238	H4 R78te	Uncommon	2° Open
HF181116_RN_PIC_2.16695.16695.2	BDAVTYTEHAKR	11K(42.0469), 12R(80.0262)	2	766.381	BDAVTYTEHAKr	1	B(0.00)D(0.00)A(0.00)V(0.00)T(0.00)Y(0.00)T(0.00)E(0.00)H(0.00)A(0.00)K(0.00)R(18.47)	R12	P62805	18.473	0.00321181	0.9276	H4 K77tr	Classical	2° Open
HF181116_RN_PIC_2.16695.16695.2	BDAVTYTEHAKR	11K(42.0469), 12R(80.0262)	2	766.381	BDAVTYTEHAKr	1	B(0.00)D(0.00)A(0.00)V(0.00)T(0.00)Y(0.00)T(0.00)E(0.00)H(0.00)A(0.00)K(0.00)R(18.47)	R12	P62805	18.473	0.00321181	0.9276	H4 R78ar	Uncommon	2° Open
HF181116_RN_PIC_2.16864.16864.3	KTVTAMDVVYALKR		3	578.323					P62805	17.822	0.0830807	0.8732	H4 79-92	Unmodified	2° Open
HF181116_RN_PIC_2.17309.17309.3	KTVTAMDVVYALKR	1K(42.0105), 13K(42.0105)	3	568.979					P62805	13.921	0.0816366	0.7771	H4 K79ac	Classical	2° Open
HF181116_RN_PIC_2.17309.17309.3	KTVTAMDVVYALKR	1K(42.0105), 13K(42.0105)	3	568.979					P62805	13.921	0.0816366	0.7771	H4 K91ac	Classical	2° Open
HF181116_RN_PIC_2.18397.18397.2	BDAVTYTEHAKR	11K(88.0160)	2	749.352	BDAVTYTEHAkR	1	B(0.00)D(0.00)A(0.00)V(0.00)T(0.00)Y(0.00)T(0.00)E(0.00)H(0.00)A(0.00)K(10.58)R(0.00)	K11	P62805	10.584	0.00535797	0.9961	H4 K77gl	Uncommon	2° Open
HF181116_RN_PIC_2.19321.19321.2	BDAVTYTEHAKR	11K(86.0004)	2	748.344	BDAVTYTEHAkR	1	B(0.00)D(0.00)A(0.00)V(0.00)T(0.00)Y(0.00)T(0.00)E(0.00)H(0.00)A(0.00)K(11.96)R(0.00)	K11	P62805	11.958	0.0432016	0.9698	H4 K77ma	Uncommon	2° Open
HF181116_RN_PIC_2.20443.20443.2	JKPLATKAAR	2K(162.0528)	2	620.363	JkPLATKAAR	1	J(0.00)K(14.02)P(0.00)L(0.00)A(0.00)T(0.00)K(0.00)A(0.00)A(0.00)R(0.00)	K2	P0DPK5	17.354	0.0108768	0.8835	H3Y2 K18he	Uncommon	2° Open
HF181116_RN_PIC_2.20689.20689.2	BEIAQEFKTDLR		2	734.875					Q5TEC6	14.256	0.0647143	0.9419	H3PS2 73-83	Unmodified	2° Open
HF181116_RN_PIC_2.20756.20756.2	BDNIQGITKPAIR	9K(72.0211)	2	763.914	BDNIQGITkPAIR	1	B(0.00)D(0.00)N(0.00)I(0.00)Q(0.00)G(0.00)I(0.00)T(0.00)K(15.16)P(0.00)A(0.00)I(0.00)R(0.00)	K9	P62805	15.162	0.0216023	0.9625	H4 K31la	Uncommon	2° Open
HF181116_RN_PIC_2.22213.22213.2	BDNIQGITKPAIR	9K(88.0160)	2	771.911	BDNIQGITkPAIR	1	B(0.00)D(0.00)N(0.00)I(0.00)Q(0.00)G(0.00)I(0.00)T(0.00)K(23.98)P(0.00)A(0.00)I(0.00)R(0.00)	K9	P62805	23.98	0.000134896	1	H4 K31gl	Uncommon	2° Open
HF181116_RN_PIC_2.22802.22802.2	BDNIQGITKPAIR	9K(86.0368)	2	765.917	BDNIQGITkPAIR	1	B(0.00)D(0.00)N(0.00)I(0.00)Q(0.00)G(0.00)I(0.00)T(0.00)K(9.73)P(0.00)A(0.00)I(0.00)R(0.00)	K9	P62805	9.727	0.00877506	0.9093	H4 K31hy	Uncommon	2° Open
HF181116_RN_PIC_2.23022.23022.2	BDNIQGITKPAIR	9K(42.0469), 13R(144.0422)	2	815.944	BDNIQGITKPAIr	1	B(0.00)D(0.00)N(0.00)I(0.00)Q(0.00)G(0.00)I(0.00)T(0.00)K(0.00)P(0.00)A(0.00)I(0.00)R(7.40)	R13	P62805	7.403	0.0334388	0.9792	H4 K31tr	Classical	2° Open
HF181116_RN_PIC_2.23022.23022.2	BDNIQGITKPAIR	9K(42.0469), 13R(144.0422)	2	815.944	BDNIQGITKPAIr	1	B(0.00)D(0.00)N(0.00)I(0.00)Q(0.00)G(0.00)I(0.00)T(0.00)K(0.00)P(0.00)A(0.00)I(0.00)R(7.40)	R13	P62805	7.403	0.0334388	0.9792	H4 R35te	Uncommon	2° Open
HF181116_RN_PIC_2.23188.23188.2	BDNIQGITKPAIR	5Q(159.0684)	2	807.437	BDNIqGITKPAIR	1	B(0.00)D(0.00)N(0.00)I(0.00)Q(7.11)G(0.00)I(0.00)T(0.00)K(0.00)P(0.00)A(0.00)I(0.00)R(0.00)	Q5	P62805	8.577	0.0170118	0.8022	H4 Q27se	Uncommon	2° Open
HF181116_RN_PIC_2.23864.23864.2	BDNIQGITKPAIR	13R(54.0105)	2	749.904	BDNIQGITKPAIr	1	B(0.00)D(0.00)N(0.00)I(0.00)Q(0.00)G(0.00)I(0.00)T(0.00)K(0.00)P(0.00)A(0.00)I(0.00)R(12.44)	R13	P62805	12.44	0.00184077	0.9954	H4 R35mg	Uncommon	2° Open
HF181116_RN_PIC_2.26062.26062.2	BDNIQGITKPAIR	9K(42.0469), 13R(80.0262)	2	783.936	BDNIQGITKPAIr	1	B(0.00)D(0.00)N(0.00)I(0.00)Q(0.00)G(0.00)I(0.00)T(0.00)K(0.00)P(0.00)A(0.00)I(0.00)R(17.03)	R13	P62805	17.03	0.00737055	0.8871	H4 R35ar	Uncommon	2° Open
HF181116_RN_PIC_2.29441.29441.2	JKTVTAMDVVYALKR	2K(104.0262)	2	918.994	JkTVTAMDVVYALKR	1	J(0.00)K(22.16)T(0.00)V(0.00)T(0.00)A(0.00)M(0.00)D(0.00)V(0.00)V(0.00)Y(0.00)A(0.00)L(0.00)K(0.00)R(0.00)	K2	P62805	27.232	8.57718e-05	1	H4 K79be	Uncommon	2° Open
HF181130_PIC_A.06944.06944.4	BKSAPSTGGVKKPHR	2K(28.0313), 11K(42.0469), 12K(42.0105)	4	423.496					P84243	19.969	0.0858135	0.905	H33 K36tr	Classical	2° Open
HF181130_PIC_A.08405.08405.2	KQLATKVAR	1K(42.0105), 6K(42.0105), 9R(80.0262)	2	589.848	KQLATKVAr	1	K(0.00)Q(0.00)L(0.00)A(0.00)T(0.00)K(0.00)V(0.00)A(0.00)R(12.46)	R9	Q16695	12.464	0.181552	0.7788	H31T K23ac	Classical	2° Open
HF181130_PIC_A.10163.10163.2	KSAPSTGGVKKPHR	1K(70.0418), 10K(42.0469), 11K(28.0313)	2	823.491	KSAPsTGGVKKPHR	1	K(0.00)S(10.49)A(0.00)P(0.00)S(18.48)T(0.00)G(0.00)G(0.00)V(0.00)K(0.00)K(0.00)P(0.00)H(0.00)R(0.00)	S5	P84243	18.479	0.0179991	0.9526	H33 K37di	Classical	2° Open
HF181130_PIC_A.11362.11362.3	BKSAPSTGGVKKPHR	2K(28.0313), 11K(86.0368)	3	583.661	BKSAPSTGGVkKPHR	1	B(0.00)K(0.00)S(0.00)A(0.00)P(0.00)S(0.00)T(0.00)G(0.00)G(0.00)V(0.00)K(20.54)K(0.00)P(0.00)H(0.00)R(0.00)	K11	P84243	20.54	0.0295498	0.8067	H33 K36hy	Uncommon	2° Open
HF181130_PIC_A.11496.11496.2	KTVTAMDVVYALKR	1K(28.0313), 13K(27.9949)	2	885.484	KTVTAMDVVYALkR	1	K(0.00)T(4.42)V(0.00)T(3.35)A(0.00)M(0.00)D(0.00)V(0.00)V(0.00)Y(0.00)A(0.00)L(0.00)K(11.36)R(0.00)	K13	P62805	11.362	0.00515531	0.9683	H4 K79di	Classical	2° Open
HF181130_PIC_A.11496.11496.2	KTVTAMDVVYALKR	1K(28.0313), 13K(27.9949)	2	885.484	KTVTAMDVVYALkR	1	K(0.00)T(4.42)V(0.00)T(3.35)A(0.00)M(0.00)D(0.00)V(0.00)V(0.00)Y(0.00)A(0.00)L(0.00)K(11.36)R(0.00)	K13	P62805	11.362	0.00515531	0.9683	H4 K91fo	Uncommon	2° Open
HF181130_PIC_A.11542.11542.2	TENSTSAPAAKPKR	11K(42.0105)	2	806.42	TENsTSAPAAKPKR	1	T(0.00)E(0.00)N(0.00)S(17.46)T(0.00)S(11.85)A(0.00)P(0.00)A(0.00)A(0.00)K(0.00)P(0.00)K(0.00)R(0.00)	S4	P07305	17.464	0.00322849	0.955	H10 K11ac	Classical	2° Open
HF181130_PIC_A.11597.11597.2	KPLATKAAGKR	1K(42.0469), 6K(104.0262)	2	676.918	KPLATkAAGKR	1	K(0.00)P(0.00)L(0.00)A(0.00)T(0.00)K(13.27)A(0.00)A(0.00)G(0.00)K(0.00)R(0.00)	K6	P0DPK2	13.272	0.0641209	0.9043	H3Y1 K18tr	Classical	2° Open
HF181130_PIC_A.11597.11597.2	KPLATKAAGKR	1K(42.0469), 6K(104.0262)	2	676.918	KPLATkAAGKR	1	K(0.00)P(0.00)L(0.00)A(0.00)T(0.00)K(13.27)A(0.00)A(0.00)G(0.00)K(0.00)R(0.00)	K6	P0DPK2	13.272	0.0641209	0.9043	H3Y1 K23be	Uncommon	2° Open
HF181130_PIC_A.12230.12230.2	KSAPSTGGVKKPHR	14R(39.9949)	2	801.442	KSAPSTGGVKKPHr	1	K(0.00)S(0.00)A(0.00)P(0.00)S(0.00)T(0.00)G(0.00)G(0.00)V(0.00)K(0.00)K(0.00)P(0.00)H(0.00)R(2.23)	R14	P84243	18.597	0.01792	0.9767	H33 R40g-	Uncommon	2° Open
HF181130_PIC_A.12419.12419.2	TENSTSAPAAKPKR		2	813.428	TENsTSAPAAKPKR	1	T(0.00)E(0.00)N(0.00)S(24.32)T(0.00)S(16.21)A(0.00)P(0.00)A(0.00)A(0.00)K(0.00)P(0.00)K(0.00)R(0.00)	S4	P07305	25.744	1.54526e-05	1	H10 1-14	Unmodified	2° Open
HF181130_PIC_A.12903.12903.2	JASPTGGIKKPHR	10K(27.9949)	2	706.88	JASPTGGIKkPHR	1	J(0.00)A(0.00)S(10.88)P(0.00)T(10.10)G(0.00)G(0.00)I(0.00)K(0.00)K(18.07)P(0.00)H(0.00)R(0.00)	K10	P0DPK5	18.072	0.022751	0.8576	H3Y2 K37fo	Uncommon	2° Open
HF181130_PIC_A.13100.13100.3	JKAKGAKGKQQQKSPVKAR	19R(39.9949)	3	678.736	JKAKGAKGKQQQKSPVKAr	1	J(0.00)K(0.00)A(0.00)K(0.00)G(0.00)A(0.00)K(0.00)G(0.00)K(0.00)Q(0.00)Q(0.00)Q(0.00)K(0.00)S(0.00)P(0.00)V(0.00)K(0.00)A(0.00)R(17.52)	R19	P22492	17.523	0.00312068	0.8838	H1T R185g-	Uncommon	2° Open
HF181130_PIC_A.14201.14201.2	KSAPSTGGVKKPHR	10K(28.0313), 14R(54.0105)	2	783.431	KSAPSTGGVKKPHr	1	K(0.00)S(0.00)A(0.00)P(0.00)S(0.00)T(0.00)G(0.00)G(0.00)V(0.00)K(0.00)K(0.00)P(0.00)H(0.00)R(3.20)	R14	P84243	17.524	0.00769696	0.9623	H33 R40mg	Uncommon	2° Open
HF181130_PIC_A.14562.14562.2	JFKYLLKQALATGMR	4Y(79.9663), 7K(28.0313)	2	935.5	JFKyLLKQALATGMR	1	J(0.00)F(0.00)K(0.00)Y(11.05)L(0.00)L(0.00)K(0.00)Q(0.00)A(0.00)L(0.00)A(0.00)T(0.46)G(0.00)M(0.00)R(0.00)	Y4	Q8IZA3	11.05	0.129569	0.8615	H18 Y94ph	Uncommon	2° Open
HF181130_PIC_A.14562.14562.2	JFKYLLKQALATGMR	4Y(79.9663), 7K(28.0313)	2	935.5	JFKyLLKQALATGMR	1	J(0.00)F(0.00)K(0.00)Y(11.05)L(0.00)L(0.00)K(0.00)Q(0.00)A(0.00)L(0.00)A(0.00)T(0.46)G(0.00)M(0.00)R(0.00)	Y4	Q8IZA3	11.05	0.129569	0.8615	H18 K97di	Classical	2° Open
HF181130_PIC_A.15698.15698.2	JKTVTAMDVVYALKR	14K(72.0211)	2	874.978	JKTVTAMDVVYALkR	1	J(0.00)K(2.99)T(0.00)V(0.00)T(0.00)A(0.00)M(0.00)D(0.00)V(0.00)V(0.00)Y(0.00)A(0.00)L(0.00)K(27.78)R(0.00)	K14	P62805	27.777	7.38005e-05	1	H4 K91la	Uncommon	2° Open
HF181130_PIC_A.15839.15839.2	BDAVTYTEHAKR	11K(27.9949)	2	719.341	BDAVTYTEHAkR	1	B(0.00)D(0.00)A(0.00)V(0.00)T(14.49)Y(0.00)T(19.76)E(0.00)H(0.00)A(0.00)K(28.54)R(0.00)	K11	P62805	28.537	1.7408e-05	1	H4 K77fo	Uncommon	2° Open
HF181130_PIC_A.15997.15997.2	KSAPSTGGVKKPHR	1K(162.0528)	2	867.475	kSAPSTGGVKKPHR	1	K(28.04)S(0.00)A(0.00)P(0.00)S(0.00)T(0.00)G(0.00)G(0.00)V(0.00)K(0.00)K(0.00)P(0.00)H(0.00)R(0.00)	K1	P84243	30.632	1.15452e-07	1	H33 K27he	Uncommon	2° Open
HF181130_PIC_A.16277.16277.2	VTIMPKDIQLVSR	6K(104.0262)	2	801.439	VTIMPkDIQLVSR	1	V(0.00)T(0.00)I(0.00)M(0.00)P(0.00)K(14.87)D(0.00)I(0.00)Q(0.00)L(0.00)V(0.00)S(0.00)R(0.00)	K6	Q5TEC6	14.87	0.00556089	0.918	H3PS2 K122be	Uncommon	2° Open
HF181130_PIC_A.16767.16767.2	KPLATKAAR	1K(86.0004)	2	554.323	kPLATKAAR	1	K(18.17)P(0.00)L(0.00)A(0.00)T(0.00)K(0.00)A(0.00)A(0.00)R(0.00)	K1	P0DPK5	18.173	0.0120712	0.8359	H3Y2 K18ma	Uncommon	2° Open
HF181130_PIC_A.16816.16816.2	KSAPSTGGVKKPHR	1K(68.0262)	2	797.447	kSAPSTGGVKKPHR	1	K(23.62)S(0.00)A(0.00)P(0.00)S(0.00)T(0.00)G(0.00)G(0.00)V(0.00)K(0.00)K(0.00)P(0.00)H(0.00)R(0.00)	K1	P84243	23.619	0.000155218	1	H33 K27cr	Uncommon	2° Open
HF181130_PIC_A.17656.17656.3	JKSAPSTGGVKKPHR	2K(104.0262)	3	568.646	JkSAPSTGGVKKPHR	1	J(0.00)K(18.46)S(0.00)A(0.00)P(0.00)S(0.00)T(0.00)G(0.00)G(0.00)V(0.00)K(0.00)K(0.00)P(0.00)H(0.00)R(0.00)	K2	P84243	23.144	0.000163091	0.9976	H33 K27be	Uncommon	2° Open
HF181130_PIC_A.17811.17811.3	BGAPAAATAPAPTAHKAKKAAPGAAGSR		3	895.48					Q92522	36.596	2.4208e-10	1	H1X 128-154	Unmodified	2° Open
HF181130_PIC_A.18851.18851.3	BKSAPSTGGVKKPHR	2K(70.0418), 11K(72.0211)	3	589.656	BKSAPSTGGVkKPHR	1	B(0.00)K(0.00)S(0.00)A(0.00)P(0.00)S(0.00)T(0.00)G(0.00)G(0.00)V(0.00)K(14.89)K(0.00)P(0.00)H(0.00)R(0.00)	K11	P84243	14.894	0.0719542	0.851	H33 K36la	Uncommon	2° Open
HF181130_PIC_A.19363.19363.2	BDAVTYTEHAKR	11K(70.0418)	2	740.365					P62805	17.266	0.020347	0.9378	H4 K77me	Classical	2° Open
HF181130_PIC_A.20123.20123.3	BKSAPSTGGVKKPHR	2K(114.0429)	3	598.992	BkSAPSTGGVKKPHR	1	B(0.00)K(24.69)S(0.00)A(0.00)P(0.00)S(0.00)T(0.00)G(0.00)G(0.00)V(0.00)K(0.00)K(0.00)P(0.00)H(0.00)R(0.00)	K2	P84243	24.69	0.000166203	0.964	H33 K27gl	Uncommon	2° Open
HF181130_PIC_A.21546.21546.2	BKPLATKAAR	2K(86.0368), 7K(42.0105)	2	601.848	BkPLATKAAR	1	B(0.00)K(12.63)P(0.00)L(0.00)A(0.00)T(0.00)K(0.00)A(0.00)A(0.00)R(0.00)	K2	P0DPK5	12.626	0.0930036	0.8477	H3Y2 K18hy	Uncommon	2° Open
HF181130_PIC_A.21696.21696.3	JKTVTAMAVVYVLKR	2K(162.0528)	3	666.028	JkTVTAMAVVYVLKR	1	J(0.00)K(4.90)T(0.00)V(0.00)T(0.00)A(0.00)M(0.00)A(0.00)V(0.00)V(0.00)Y(0.00)V(0.00)L(0.00)K(0.00)R(0.00)	K2	Q99525	11.387	0.0289357	0.7988	H4G K79he	Uncommon	2° Open
HF181130_PIC_A.22022.22022.3	JKTVTAMDVVYALKR	2K(108.0211)	3	655.333	JkTVTAMDVVYALKR	1	J(0.00)K(2.42)T(0.00)V(0.00)T(0.00)A(0.00)M(0.00)D(0.00)V(0.00)V(0.00)Y(0.00)A(0.00)L(0.00)K(0.00)R(0.00)	K2	P62805	16.376	0.0367221	0.8646	H4 K79py	Uncommon	2° Open
HF181130_PIC_A.22610.22610.2	BLAHYSKR	7K(68.0262)	2	527.279	BLAHYSkR	1	B(0.00)L(0.00)A(0.00)H(0.00)Y(0.00)S(0.00)K(11.38)R(0.00)	K7	Q96A08	11.383	0.190217	0.7764	H2B1A K86cr	Uncommon	2° Open
HF181130_PIC_A.25139.25139.3	JKTVTAMDVVYALKR	2K(132.0575), 14K(42.0469)	3	652.03	JkTVTAMDVVYALKR	1	J(0.00)K(5.25)T(0.00)V(0.00)T(0.00)A(0.00)M(0.00)D(0.00)V(0.00)V(0.00)Y(0.00)A(0.00)L(0.00)K(0.00)R(0.00)	K2	P62805	19.955	3.4243e-06	1	H4 K79n-	Uncommon	2° Open
HF181130_PIC_A.25139.25139.3	JKTVTAMDVVYALKR	2K(132.0575), 14K(42.0469)	3	652.03	JkTVTAMDVVYALKR	1	J(0.00)K(5.25)T(0.00)V(0.00)T(0.00)A(0.00)M(0.00)D(0.00)V(0.00)V(0.00)Y(0.00)A(0.00)L(0.00)K(0.00)R(0.00)	K2	P62805	19.955	3.4243e-06	1	H4 K91tr	Classical	2° Open
HF181130_PIC_A.26075.26075.3	BDNIQGITKPAIR	9K(68.0262)	3	508.28	BDNIQGITkPAIR	1	B(0.00)D(0.00)N(0.00)I(0.00)Q(0.00)G(0.00)I(0.00)T(0.00)K(15.71)P(0.00)A(0.00)I(0.00)R(0.00)	K9	P62805	15.71	0.00780731	0.8381	H4 K31cr	Uncommon	2° Open
HF181130_PIC_A.26155.26155.2	BDNIQGITKPAIR	9K(86.0004)	2	770.903	BDNIQGITkPAIR	1	B(0.00)D(0.00)N(0.00)I(0.00)Q(0.00)G(0.00)I(0.00)T(0.00)K(19.14)P(0.00)A(0.00)I(0.00)R(0.00)	K9	P62805	19.137	2.52341e-05	1	H4 K31ma	Uncommon	2° Open
HF181130_PIC_A.27173.27173.3	KATGPPVSELITKAVAASKER		3	774.441					P16401	38.514	0.0522914	0.9441	H15 36-56	Unmodified	2° Open
HF181130_PIC_A.27288.27288.2	BDNIQGITKPAIR	9K(28.0313), 13R(39.9949)	2	756.912	BDNIQGITKPAIr	1	B(0.00)D(0.00)N(0.00)I(0.00)Q(0.00)G(0.00)I(0.00)T(0.00)K(0.00)P(0.00)A(0.00)I(0.00)R(8.27)	R13	P62805	15.532	0.0141715	0.9739	H4 K31di	Classical	2° Open
HF181130_PIC_A.27288.27288.2	BDNIQGITKPAIR	9K(28.0313), 13R(39.9949)	2	756.912	BDNIQGITKPAIr	1	B(0.00)D(0.00)N(0.00)I(0.00)Q(0.00)G(0.00)I(0.00)T(0.00)K(0.00)P(0.00)A(0.00)I(0.00)R(8.27)	R13	P62805	15.532	0.0141715	0.9739	H4 R35g-	Uncommon	2° Open
HF181130_PIC_A.27364.27364.2	BKPLATKAAR	2K(104.0262)	2	617.851	BkPLATKAAR	1	B(0.00)K(12.68)P(0.00)L(0.00)A(0.00)T(0.00)K(0.00)A(0.00)A(0.00)R(0.00)	K2	P0DPK5	12.684	0.0284446	0.8658	H3Y2 K18be	Uncommon	2° Open
HF181130_PIC_A.29730.29730.2	JKTVTAMDVVYALKR	2K(86.0368)	2	902.001	JkTVTAMDVVYALKR	1	J(0.00)K(12.35)T(0.00)V(0.00)T(0.00)A(0.00)M(0.00)D(0.00)V(0.00)V(0.00)Y(0.00)A(0.00)L(0.00)K(0.00)R(0.00)	K2	P62805	15.889	0.00364535	0.7738	H4 K79hy	Uncommon	2° Open
HF181130_PIC_A.31387.31387.2	BEIAQEFKTDLR	8K(68.0262)	2	773.892	BEIAQEFkTDLR	1	B(0.00)E(0.00)I(0.00)A(0.00)Q(0.00)E(0.00)F(0.00)K(11.83)T(0.00)D(0.00)L(0.00)R(0.00)	K8	Q5TEC6	11.827	0.0541653	0.8616	H3PS2 K79cr	Uncommon	2° Open
HF181130_PIC_A.31628.31628.3	BEIAQEFKTDLR	9T(79.9663)	3	516.908	BEIAQEFKtDLR	1	B(0.00)E(0.00)I(0.00)A(0.00)Q(0.00)E(0.00)F(0.00)K(0.00)T(15.07)D(0.00)L(0.00)R(0.00)	T9	Q5TEC6	15.073	0.0127864	0.767	H3PS2 T80ph	Uncommon	2° Open
HF181130_PIC_A.32038.32038.2	JKTVTAMDVVYALKR	2K(42.0469), 3T(79.9663)	2	927.987	JKtVTAMDVVYALKR	1	J(0.00)K(0.00)T(24.97)V(0.00)T(19.96)A(0.00)M(0.00)D(0.00)V(0.00)V(0.00)Y(8.97)A(0.00)L(0.00)K(0.00)R(0.00)	T3	P62805	27.594	1.53771e-06	1	H4 K79tr	Classical	2° Open
HF181130_PIC_A.32038.32038.2	JKTVTAMDVVYALKR	2K(42.0469), 3T(79.9663)	2	927.987	JKtVTAMDVVYALKR	1	J(0.00)K(0.00)T(24.97)V(0.00)T(19.96)A(0.00)M(0.00)D(0.00)V(0.00)V(0.00)Y(8.97)A(0.00)L(0.00)K(0.00)R(0.00)	T3	P62805	27.594	1.53771e-06	1	H4 T80ph	Uncommon	2° Open
HF181130_PIC_B.03181.03181.2	BEIAQEFKTDLR	8K(42.0105)	2	755.88					Q5TEC6	11.231	0.0036919	0.9558	H3PS2 K79ac	Classical	2° Open
HF181130_PIC_B.07003.07003.2	BKPLATKAAGKR	2K(72.0211)	2	701.396	BkPLATKAAGKR	1	B(0.00)K(10.28)P(0.00)L(0.00)A(0.00)T(0.00)K(0.00)A(0.00)A(0.00)G(0.00)K(2.76)R(0.00)	K2	P0DPK2	10.276	0.0639735	0.9163	H3Y1 K18la	Uncommon	2° Open
HF181130_PIC_B.07298.07298.4	KSAPSTGGVKKPHR	1K(28.0313), 10K(42.0469), 11K(42.0469)	4	393.746					P84243	10.574	0.170412	0.7735	H33 K37tr	Classical	2° Open
HF181130_PIC_B.08881.08881.2	JKSAPSTGGVKKPHR	11K(28.0313), 12K(104.0262)	2	819.46	JKSAPSTGGVKkPHR	1	J(0.00)K(10.19)S(0.00)A(0.00)P(0.00)S(0.00)T(0.00)G(0.00)G(0.00)V(0.00)K(0.00)K(17.69)P(0.00)H(0.00)R(0.00)	K12	P84243	17.688	0.0474226	0.9485	H33 K37be	Uncommon	2° Open
HF181130_PIC_B.13348.13348.2	KPLATKAAR	6K(42.0105), 9R(54.0105)	2	561.319	KPLATKAAr	1	K(0.00)P(0.00)L(0.00)A(0.00)T(0.00)K(0.00)A(0.00)A(0.00)R(1.12)	R9	P0DPK5	13.757	0.0485009	0.9628	H3Y2 R26mg	Uncommon	2° Open
HF181130_PIC_B.15079.15079.2	JKSTPSTCGVKPHR	11K(42.0105)	2	744.387					Q6NXT2	16.447	0.0152842	0.9744	H3C K36ac	Classical	2° Open
HF181130_PIC_B.15413.15413.2	BKSAPSTGGVKKPHR	2K(42.0105), 11K(42.0469), 12K(86.0368)	2	869.984	BKSAPSTGGVKkPHR	1	B(0.00)K(0.00)S(0.00)A(0.00)P(0.00)S(0.00)T(0.00)G(0.00)G(0.00)V(0.00)K(0.00)K(14.58)P(0.00)H(0.00)R(0.00)	K12	P84243	14.575	0.0037126	0.9793	H33 K37hy	Uncommon	2° Open
HF181130_PIC_B.15647.15647.2	BKSAPSTGGVKKPHR	11K(42.0469), 12K(86.0004)	2	872.972	BKSAPSTGGVKkPHR	1	B(0.00)K(0.00)S(0.00)A(0.00)P(0.00)S(0.00)T(0.00)G(0.00)G(0.00)V(0.00)K(0.00)K(13.46)P(0.00)H(0.00)R(0.00)	K12	P84243	13.455	0.0982589	0.8674	H33 K37ma	Uncommon	2° Open
HF181130_PIC_B.17498.17498.2	JKTVTAMAVVYVLKR	15R(39.9949)	2	837.984	JKTVTAMAVVYVLKr	1	J(0.00)K(0.00)T(0.00)V(0.00)T(0.00)A(0.00)M(0.00)A(0.00)V(0.00)V(0.00)Y(0.00)V(0.00)L(0.00)K(0.00)R(16.41)	R15	Q99525	16.413	0.01375	0.8032	H4G R92g-	Uncommon	2° Open
HF181130_PIC_B.18096.18096.2	BKSAPSTGGVKKPHR	2K(70.0418), 11K(28.0313), 12K(100.0160)	2	883.981	BKSAPSTGGVKkPHR	1	B(0.00)K(0.00)S(0.00)A(0.00)P(0.00)S(0.00)T(0.00)G(0.00)G(0.00)V(0.00)K(0.00)K(21.47)P(0.00)H(0.00)R(0.00)	K12	P84243	21.471	0.00254255	0.9903	H33 K37su	Uncommon	2° Open
HF181130_PIC_B.21171.21171.3	JKTVTAMDVVYALKR	2K(162.0528), 14K(42.0469)	3	664.024	JkTVTAMDVVYALKR	1	J(0.00)K(1.61)T(0.00)V(0.00)T(0.00)A(0.00)M(0.00)D(0.00)V(0.00)V(0.00)Y(0.00)A(0.00)L(0.00)K(0.00)R(0.00)	K2	P62805	16.892	0.000457594	0.9229	H4 K79he	Uncommon	2° Open
HF181130_PIC_B.22734.22734.2	GVLKVFLENVIR		2	726.944					P62805	26.784	0.000151008	1	H4 56-67	Unmodified	2° Open
HF181130_PIC_B.23217.23217.2	KPLATKAAR	5T(79.9663)	2	579.319	KPLAtKAAR	1	K(0.00)P(0.00)L(0.00)A(0.00)T(6.51)K(0.00)A(0.00)A(0.00)R(0.00)	T5	P0DPK5	12.967	0.0241685	0.7845	H3Y2 T22ph	Uncommon	2° Open
HF181130_PIC_B.23890.23890.2	BDNIQGITKPAIR	9K(27.9949)	2	741.9	BDNIQGITkPAIR	1	B(0.00)D(0.00)N(0.00)I(0.00)Q(0.00)G(0.00)I(0.00)T(16.01)K(17.85)P(0.00)A(0.00)I(0.00)R(0.00)	K9	P62805	17.851	2.06066e-05	1	H4 K31fo	Uncommon	2° Open
HF181130_PIC_B.24682.24682.2	JKTVTAMAVVYVLKR	14K(72.0211)	2	859.001	JKTVTAMAVVYVLkR	1	J(0.00)K(5.36)T(0.00)V(0.00)T(0.00)A(0.00)M(0.00)A(0.00)V(0.00)V(0.00)Y(0.00)V(0.00)L(0.00)K(13.64)R(0.00)	K14	Q99525	13.64	0.0813833	0.9159	H4G K91la	Uncommon	2° Open
HF181130_PIC_B.25646.25646.3	KATGPPVSELITKAVAASKER	1K(27.9949)	3	765.097	kATGPPVSELITKAVAASKER	1	K(32.67)A(0.00)T(30.69)G(0.00)P(0.00)P(0.00)V(0.00)S(27.00)E(0.00)L(0.00)I(0.00)T(20.37)K(0.00)A(0.00)V(0.00)A(0.00)A(0.00)S(7.84)K(0.00)E(0.00)R(0.00)	K1	P16401	32.671	1.4534e-08	1	H15 K36fo	Uncommon	2° Open
HF181130_PIC_B.26119.26119.3	KATGPPVSELITKAVAASKER	1K(28.0313), 13K(72.0211)	3	773.777	KATGPPVSELITkAVAASKER	1	K(0.00)A(0.00)T(0.00)G(0.00)P(0.00)P(0.00)V(0.00)S(0.00)E(0.00)L(0.00)I(0.00)T(0.00)K(17.28)A(0.00)V(0.00)A(0.00)A(0.00)S(0.00)K(0.00)E(0.00)R(0.00)	K13	P16401	17.283	0.00673537	0.9321	H15 K36di	Classical	2° Open
HF181130_PIC_B.26119.26119.3	KATGPPVSELITKAVAASKER	1K(28.0313), 13K(72.0211)	3	773.777	KATGPPVSELITkAVAASKER	1	K(0.00)A(0.00)T(0.00)G(0.00)P(0.00)P(0.00)V(0.00)S(0.00)E(0.00)L(0.00)I(0.00)T(0.00)K(17.28)A(0.00)V(0.00)A(0.00)A(0.00)S(0.00)K(0.00)E(0.00)R(0.00)	K13	P16401	17.283	0.00673537	0.9321	H15 K48la	Uncommon	2° Open
HF181130_PIC_B.27061.27061.3	JKTVTAMAVVYVLKR	2K(72.0211)	3	588.343	JkTVTAMAVVYVLKR	1	J(0.00)K(5.97)T(0.00)V(0.00)T(0.00)A(0.00)M(0.00)A(0.00)V(0.00)V(0.00)Y(0.00)V(0.00)L(0.00)K(0.00)R(0.00)	K2	Q99525	14.402	0.0105804	0.7815	H4G K79la	Uncommon	2° Open
HF181130_PIC_B.29089.29089.3	GGVSLAALKKALAAAGYDVEKNNSR	9K(72.0211), 10K(70.0418)	3	901.155	GGVSLAALkKALAAAGYDVEKNNSR	1	G(0.00)G(0.00)V(0.00)S(0.00)L(0.00)A(0.00)A(0.00)L(0.00)K(19.87)K(0.00)A(0.00)L(0.00)A(0.00)A(0.00)A(0.00)G(0.00)Y(0.00)D(0.00)V(0.00)E(0.00)K(0.00)N(0.00)N(0.00)S(0.00)R(0.00)	K9	Q02539	19.865	3.14882e-05	0.9989	H11 K65la	Uncommon	2° Open
HF181130_PIC_B.29089.29089.3	GGVSLAALKKALAAAGYDVEKNNSR	9K(72.0211), 10K(70.0418)	3	901.155	GGVSLAALkKALAAAGYDVEKNNSR	1	G(0.00)G(0.00)V(0.00)S(0.00)L(0.00)A(0.00)A(0.00)L(0.00)K(19.87)K(0.00)A(0.00)L(0.00)A(0.00)A(0.00)A(0.00)G(0.00)Y(0.00)D(0.00)V(0.00)E(0.00)K(0.00)N(0.00)N(0.00)S(0.00)R(0.00)	K9	Q02539	19.865	3.14882e-05	0.9989	H11 K66me	Classical	2° Open
HF181130_PIC_B.31062.31062.2	BKTVTAMDVVYALKR	2K(72.0211)	2	934.497	BkTVTAMDVVYALKR	1	B(0.00)K(18.05)T(0.00)V(0.00)T(0.00)A(0.00)M(0.00)D(0.00)V(0.00)V(0.00)Y(0.00)A(0.00)L(0.00)K(0.00)R(0.00)	K2	P62805	18.048	0.00729457	0.9065	H4 K79la	Uncommon	2° Open
HF181130_PIC_B.31637.31637.2	BKTVTAMDVVYALKR	15R(80.0262)	2	933.495	BKTVTAMDVVYALKr	1	B(0.00)K(0.00)T(0.00)V(0.00)T(0.00)A(0.00)M(0.00)D(0.00)V(0.00)V(0.00)Y(0.00)A(0.00)L(0.00)K(0.00)R(21.73)	R15	P62805	21.73	0.00155776	0.8725	H4 R92ar	Uncommon	2° Open
HF181130_PIC_B.32411.32411.3	KATGPPVSELITKAVAASKER	1K(114.0429)	3	793.78	kATGPPVSELITKAVAASKER	1	K(15.37)A(0.00)T(0.00)G(0.00)P(0.00)P(0.00)V(0.00)S(0.00)E(0.00)L(0.00)I(0.00)T(0.00)K(0.00)A(0.00)V(0.00)A(0.00)A(0.00)S(0.00)K(0.00)E(0.00)R(0.00)	K1	P16401	15.371	0.0107709	0.8128	H15 K36gl	Uncommon	2° Open
HF181130_PIC_B.32501.32501.2	BKTVTAMDVVYALKR	14K(88.0160)	2	929.492	BKTVTAMDVVYALkR	1	B(0.00)K(0.00)T(0.00)V(0.00)T(0.00)A(0.00)M(0.00)D(0.00)V(0.00)V(0.00)Y(0.00)A(0.00)L(0.00)K(17.29)R(0.00)	K14	P62805	17.29	0.0200678	0.9877	H4 K91gl	Uncommon	2° Open
HF181116_RN_PIC_2.06247.06247.4	KSAPSTGGVKKPHR	1K(28.0313), 10K(28.0313)	4	420.994					P84243	17.702	0.00500611	0.9999	H33 K27di	Classical	Standard
HF181116_RN_PIC_2.06247.06247.4	KSAPSTGGVKKPHR	1K(28.0313), 10K(28.0313)	4	420.994					P84243	17.702	0.00500611	0.9999	H33 K36di	Classical	Standard
HF181116_RN_PIC_2.07654.07654.3	KSAPSTGGVKKPHR	1K(28.0313), 10K(42.0105), 11K(42.0105)	3	560.977					P84243	22.102	0.000397649	0.984	H33 K36ac	Classical	Standard
HF181116_RN_PIC_2.07654.07654.3	KSAPSTGGVKKPHR	1K(28.0313), 10K(42.0105), 11K(42.0105)	3	560.977					P84243	22.102	0.000397649	0.984	H33 K37ac	Classical	Standard
HF181116_RN_PIC_2.09861.09861.3	KSAPSTGGVKKPHR	1K(28.0313), 10K(70.0418)	3	574.993					P84243	23.283	0.000637162	0.9855	H33 K36me	Classical	Standard
HF181116_RN_PIC_2.12923.12923.2	KSAPSTGGVKKPHR	1K(42.0105), 10K(42.0105)	2	854.96					P84243	22.419	0.000186316	0.9781	H33 K27ac	Classical	Standard
HF181116_RN_PIC_2.13758.13758.2	DAVTYTEHAKR	10K(42.0105)	2	726.349					P62805	23.017	0.000234828	0.9782	H4 K77ac	Classical	Standard
HF181116_RN_PIC_2.14257.14257.2	DAVTYTEHAKR	10K(72.0211)	2	746.359	DAVTYTEHAkR	1	D(0.00)A(0.00)V(0.00)T(0.00)Y(0.00)T(0.00)E(0.00)H(0.00)A(0.00)K(22.06)R(0.00)	K10	P62805	22.056	7.26106e-05	0.9778	H4 K77la	Uncommon	Standard
HF181116_RN_PIC_2.14669.14669.3	KSAPSTGGVKKPHR		3	579.653					P84243	20.912	0.000443609	0.9867	H33 27-40	Unmodified	Standard
HF181116_RN_PIC_2.14799.14799.2	DAVTYTEHAKR		2	738.361					P62805	25.757	8.62482e-07	0.9899	H4 68-78	Unmodified	Standard
HF181116_RN_PIC_2.15746.15746.3	GKGGKGLGKGGAKR	2K(42.0105), 5K(42.0105), 9K(42.0105), 13K(42.0105)	3	519.955					P62805	19.96	0.00431519	0.9792	H4 K5ac	Classical	Standard
HF181116_RN_PIC_2.15746.15746.3	GKGGKGLGKGGAKR	2K(42.0105), 5K(42.0105), 9K(42.0105), 13K(42.0105)	3	519.955					P62805	19.96	0.00431519	0.9792	H4 K8ac	Classical	Standard
HF181116_RN_PIC_2.15746.15746.3	GKGGKGLGKGGAKR	2K(42.0105), 5K(42.0105), 9K(42.0105), 13K(42.0105)	3	519.955					P62805	19.96	0.00431519	0.9792	H4 K12ac	Classical	Standard
HF181116_RN_PIC_2.15746.15746.3	GKGGKGLGKGGAKR	2K(42.0105), 5K(42.0105), 9K(42.0105), 13K(42.0105)	3	519.955					P62805	19.96	0.00431519	0.9792	H4 K16ac	Classical	Standard
HF181116_RN_PIC_2.15758.15758.2	DNIQGITKPAIR		2	727.903					P62805	18.57	5.40132e-05	0.9798	H4 24-35	Unmodified	Standard
HF181116_RN_PIC_2.19256.19256.2	GKGGKGLGKGGAKR	5K(72.0211)	2	820.461	GKGGkGLGKGGAKR	1	G(0.00)K(0.00)G(0.00)G(0.00)K(20.93)G(0.00)L(0.00)G(0.00)K(0.00)G(0.00)G(0.00)A(0.00)K(0.00)R(0.00)	K5	P62805	20.933	9.32316e-05	0.9779	H4 K8la	Uncommon	Standard
HF181116_RN_PIC_2.20171.20171.2	GKGGKGLGKGGAKR		2	812.464					P62805	36.691	5.0379e-07	0.9941	H4 4-17	Unmodified	Standard
HF181116_RN_PIC_2.21216.21216.2	DNIQGITKPAIR	8K(72.0211)	2	763.914	DNIQGITkPAIR	1	D(0.00)N(0.00)I(0.00)Q(0.00)G(0.00)I(0.00)T(0.00)K(15.97)P(0.00)A(0.00)I(0.00)R(0.00)	K8	P62805	15.968	0.000241546	0.9777	H4 K31la	Uncommon	Standard
HF181116_RN_PIC_2.22078.22078.2	DNIQGITKPAIR	8K(42.0105)	2	748.908					P62805	24.405	1.87823e-06	0.9809	H4 K31ac	Classical	Standard
HF181116_RN_PIC_2.27525.27525.2	ISGLIYEETR		2	650.332					P62805	24.415	1.86745e-06	0.9839	H4 46-55	Unmodified	Standard
HF181116_RN_PIC_2.30444.30444.3	KTVTAMDVVYALKR	1K(72.0211)	3	614.666	kTVTAMDVVYALKR	1	K(15.77)T(0.00)V(0.00)T(0.00)A(0.00)M(0.00)D(0.00)V(0.00)V(0.00)Y(0.00)A(0.00)L(0.00)K(0.00)R(0.00)	K1	P62805	15.769	0.00270863	0.9787	H4 K79la	Uncommon	Standard
HF181130_PIC_A.10891.10891.3	KSAPSTGGVKKPHR	1K(42.0469)	3	578.329					P84243	31.131	3.91066e-05	0.9968	H33 K27tr	Classical	Standard
HF181130_PIC_A.17811.17811.3	GAPAAATAPAPTAHKAKKAAPGAAGSR		3	895.48					Q92522	36.596	9.46237e-08	1	H1X 128-154	Unmodified	Standard
HF181130_PIC_A.18811.18811.3	KSAPSTGGVKKPHR	1K(70.0418)	3	587.661					P84243	24.273	0.00198733	0.9806	H33 K27me	Classical	Standard
HF181130_PIC_A.20123.20123.3	KSAPSTGGVKKPHR	1K(114.0429)	3	598.992	kSAPSTGGVKKPHR	1	K(24.69)S(0.00)A(0.00)P(0.00)S(0.00)T(0.00)G(0.00)G(0.00)V(0.00)K(0.00)K(0.00)P(0.00)H(0.00)R(0.00)	K1	P84243	24.69	9.38468e-06	0.9877	H33 K27gl	Uncommon	Standard
HF181130_PIC_A.20130.20130.2	GKGGKGLGKGGAKR	2K(42.0105), 5K(70.0418), 13K(108.0211)	2	805.444	GKGGKGLGKGGAkR	1	G(0.00)K(0.00)G(0.00)G(0.00)K(0.00)G(0.00)L(0.00)G(0.00)K(20.85)G(0.00)G(0.00)A(0.00)K(25.20)R(0.00)	K13	P62805	25.195	0.000211958	0.9775	H4 K8me	Classical	Standard
HF181130_PIC_A.20130.20130.2	GKGGKGLGKGGAKR	2K(42.0105), 5K(70.0418), 13K(108.0211)	2	805.444	GKGGKGLGKGGAkR	1	G(0.00)K(0.00)G(0.00)G(0.00)K(0.00)G(0.00)L(0.00)G(0.00)K(20.85)G(0.00)G(0.00)A(0.00)K(25.20)R(0.00)	K13	P62805	25.195	0.000211958	0.9775	H4 K16py	Uncommon	Standard
HF181130_PIC_A.20240.20240.2	GKGGKGLGKGGAKR	2K(42.0105), 9K(42.0105), 14R(80.0262)	2	805.444	GKGGKGLGKGGAKr	1	G(0.00)K(0.00)G(0.00)G(0.00)K(0.00)G(0.00)L(0.00)G(0.00)K(0.00)G(0.00)G(0.00)A(0.00)K(0.00)R(27.47)	R14	P62805	27.465	5.73786e-05	0.9788	H4 R17ar	Uncommon	Standard
HF181130_PIC_A.20917.20917.3	GKGGKGLGKGGAKR	2K(86.0368), 5K(42.0105), 9K(42.0105)	3	542.638	GkGGKGLGKGGAKR	1	G(0.00)K(20.28)G(0.00)G(0.00)K(0.00)G(0.00)L(0.00)G(0.00)K(0.00)G(0.00)G(0.00)A(0.00)K(0.00)R(0.00)	K2	P62805	20.278	1.36124e-05	0.9958	H4 K5hy	Uncommon	Standard
HF181130_PIC_A.32773.32773.2	KTVTAMDVVYALKR	13K(72.0211)	2	926.499	KTVTAMDVVYALkR	1	K(0.00)T(0.00)V(0.00)T(0.00)A(0.00)M(0.00)D(0.00)V(0.00)V(0.00)Y(0.00)A(0.00)L(0.00)K(20.36)R(0.00)	K13	P62805	20.355	0.000301111	0.9777	H4 K91la	Uncommon	Standard
HF181130_PIC_B.16961.16961.3	KSAPSTGGVKKPHR	10K(72.0211)	3	584.985	KSAPSTGGVkKPHR	1	K(0.00)S(0.00)A(0.00)P(0.00)S(0.00)T(0.00)G(0.00)G(0.00)V(0.00)K(19.21)K(0.00)P(0.00)H(0.00)R(0.00)	K10	P84243	19.208	0.000546995	0.9861	H33 K36la	Uncommon	Standard
HF181130_PIC_B.17182.17182.2	HLQLAVR		2	478.277					Q8IUE6	16.303	0.000199182	0.9782	H2A2B 82-88	Unmodified	Standard
HF181130_PIC_B.20101.20101.3	GKGGKGLGKGGAKR	5K(42.0105), 9K(88.0160), 13K(42.0105)	3	539.962	GKGGKGLGkGGAKR	1	G(0.00)K(0.00)G(0.00)G(0.00)K(0.00)G(0.00)L(0.00)G(0.00)K(18.95)G(0.00)G(0.00)A(0.00)K(0.00)R(0.00)	K9	P62805	18.951	0.0043376	0.9792	H4 K12gl	Uncommon	Standard
HF181130_PIC_B.28090.28090.2	DNIQGITKPAIR	8K(42.0469), 12R(80.0262)	2	783.936	DNIQGITKPAIr	1	D(0.00)N(0.00)I(0.00)Q(0.00)G(0.00)I(0.00)T(0.00)K(0.00)P(0.00)A(0.00)I(0.00)R(22.11)	R12	P62805	22.112	0.000125026	0.9775	H4 K31tr	Classical	Standard
HF181130_PIC_B.28090.28090.2	DNIQGITKPAIR	8K(42.0469), 12R(80.0262)	2	783.936	DNIQGITKPAIr	1	D(0.00)N(0.00)I(0.00)Q(0.00)G(0.00)I(0.00)T(0.00)K(0.00)P(0.00)A(0.00)I(0.00)R(22.11)	R12	P62805	22.112	0.000125026	0.9775	H4 R35ar	Uncommon	Standard
HF181130_PIC_B.32167.32167.2	KTVTAMDVVYALKR		2	918.502					P62805	30.724	4.9431e-06	0.9828	H4 79-92	Unmodified	Standard
HF181130_PIC_B.32708.32708.2	KTVTAMDVVYALKR	1K(42.0105), 13K(42.0105)	2	904.486					P62805	31.91	1.40443e-06	0.9787	H4 K79ac	Classical	Standard
HF181130_PIC_B.32708.32708.2	KTVTAMDVVYALKR	1K(42.0105), 13K(42.0105)	2	904.486					P62805	31.91	1.40443e-06	0.9787	H4 K91ac	Classical	Standard
HF181116_RN_PIC_2.02779.02779.2	RGGVKR	5K(42.0105)	2	367.73					P62805	8.459	0.0182075	0.9735	H4 K44ac	Classical	Tryptic peptides
HF181116_RN_PIC_2.03025.03025.2	RGGVKR		2	381.728					P62805	11.421	0.00330941	0.9967	H4 40-45	Unmodified	Tryptic peptides
HF181116_RN_PIC_2.04790.04790.3	JKGHYAER		3	309.495					P16104	18.522	0.00555265	0.9855	H2AX 36-42	Unmodified	Tryptic peptides
HF181116_RN_PIC_2.04806.04806.2	HLQLAVR		2	423.763					Q8IUE6	16.759	0.00272427	0.9956	H2A2B 82-88	Unmodified	Tryptic peptides
HF181116_RN_PIC_2.04897.04897.2	DAVTYTEHAKR	10K(42.0105)	2	666.831					P62805	25.754	2.00805e-08	1	H4 K77ac	Classical	Tryptic peptides
HF181116_RN_PIC_2.05223.05223.4	BKSAPSTGGVKKPHR	2K(28.0313), 11K(28.0313), 12K(72.0211)	4	427.495	BKSAPSTGGVKkPHR	1	B(0.00)K(0.00)S(0.00)A(0.00)P(0.00)S(0.00)T(0.00)G(0.00)G(0.00)V(0.00)K(0.00)K(12.82)P(0.00)H(0.00)R(0.00)	K12	P84243	12.824	0.0487519	0.984	H33 K27di	Classical	Tryptic peptides
HF181116_RN_PIC_2.05223.05223.4	BKSAPSTGGVKKPHR	2K(28.0313), 11K(28.0313), 12K(72.0211)	4	427.495	BKSAPSTGGVKkPHR	1	B(0.00)K(0.00)S(0.00)A(0.00)P(0.00)S(0.00)T(0.00)G(0.00)G(0.00)V(0.00)K(0.00)K(12.82)P(0.00)H(0.00)R(0.00)	K12	P84243	12.824	0.0487519	0.984	H33 K36di	Classical	Tryptic peptides
HF181116_RN_PIC_2.05223.05223.4	BKSAPSTGGVKKPHR	2K(28.0313), 11K(28.0313), 12K(72.0211)	4	427.495	BKSAPSTGGVKkPHR	1	B(0.00)K(0.00)S(0.00)A(0.00)P(0.00)S(0.00)T(0.00)G(0.00)G(0.00)V(0.00)K(0.00)K(12.82)P(0.00)H(0.00)R(0.00)	K12	P84243	12.824	0.0487519	0.984	H33 K37la	Uncommon	Tryptic peptides
HF181116_RN_PIC_2.05226.05226.2	LPHYNKR		2	497.279					P57053	13.57	0.0113801	0.9879	H2BFS 80-86	Unmodified	Tryptic peptides
HF181116_RN_PIC_2.05248.05248.3	DAVTYTEHAKR		3	454.221					P62805	17.382	0.0107029	0.9979	H4 68-78	Unmodified	Tryptic peptides
HF181116_RN_PIC_2.05314.05314.3	KSAPSTGGVKKPHR	1K(42.0105), 11K(42.0105)	3	530.63					P84243	19.847	0.00132181	0.9912	H33 K27ac	Classical	Tryptic peptides
HF181116_RN_PIC_2.05314.05314.3	KSAPSTGGVKKPHR	1K(42.0105), 11K(42.0105)	3	530.63					P84243	19.847	0.00132181	0.9912	H33 K37ac	Classical	Tryptic peptides
HF181116_RN_PIC_2.05337.05337.2	GGKGLGKGGAKR	3K(42.0105), 7K(42.0105), 11K(42.0105)	2	606.346					P62805	24.411	1.90598e-05	1	H4 K8ac	Classical	Tryptic peptides
HF181116_RN_PIC_2.05337.05337.2	GGKGLGKGGAKR	3K(42.0105), 7K(42.0105), 11K(42.0105)	2	606.346					P62805	24.411	1.90598e-05	1	H4 K12ac	Classical	Tryptic peptides
HF181116_RN_PIC_2.05337.05337.2	GGKGLGKGGAKR	3K(42.0105), 7K(42.0105), 11K(42.0105)	2	606.346					P62805	24.411	1.90598e-05	1	H4 K16ac	Classical	Tryptic peptides
HF181116_RN_PIC_2.05420.05420.3	KSAPSTGGVKKPHR	1K(42.0105), 10K(42.0105)	3	530.63					P84243	18.95	0.00348273	0.9119	H33 K36ac	Classical	Tryptic peptides
HF181116_RN_PIC_2.06859.06859.2	KPLATKAAR	1K(88.0160), 6K(42.0105)	2	548.323	kPLATKAAR	1	K(19.47)P(0.00)L(0.00)A(0.00)T(0.00)K(0.00)A(0.00)A(0.00)R(0.00)	K1	P0DPK5	19.474	0.0241505	0.9401	H3Y2 K18gl	Uncommon	Tryptic peptides
HF181116_RN_PIC_2.06859.06859.2	KPLATKAAR	1K(88.0160), 6K(42.0105)	2	548.323	kPLATKAAR	1	K(19.47)P(0.00)L(0.00)A(0.00)T(0.00)K(0.00)A(0.00)A(0.00)R(0.00)	K1	P0DPK5	19.474	0.0241505	0.9401	H3Y2 K23ac	Classical	Tryptic peptides
HF181116_RN_PIC_2.06981.06981.3	KSAPSTGGVKKPHR		3	543.31					P84243	21.275	0.0789027	0.8998	H33 27-40	Unmodified	Tryptic peptides
HF181116_RN_PIC_2.07297.07297.3	DNIQGITKPAIR		3	445.925					P62805	17.096	0.00603756	0.9829	H4 24-35	Unmodified	Tryptic peptides
HF181116_RN_PIC_2.07578.07578.3	RISGLIYEETR		3	452.918					P62805	16.683	0.00593051	0.9984	H4 45-55	Unmodified	Tryptic peptides
HF181116_RN_PIC_2.07920.07920.2	GGKGLGKGGAKR		2	632.374					P62805	20.481	0.000621235	0.9963	H4 6-17	Unmodified	Tryptic peptides
HF181116_RN_PIC_2.08181.08181.2	BKGHYAER	2K(42.0105)	2	511.246					P16104	15.014	0.0235234	0.9034	H2AX K36ac	Classical	Tryptic peptides
HF181116_RN_PIC_2.09819.09819.3	BKSAPSTGGVKKPHR	2K(42.0469), 11K(70.0418)	3	583.001					P84243	20.05	0.00034577	0.999	H33 K27tr	Classical	Tryptic peptides
HF181116_RN_PIC_2.09819.09819.3	BKSAPSTGGVKKPHR	2K(42.0469), 11K(70.0418)	3	583.001					P84243	20.05	0.00034577	0.999	H33 K36me	Classical	Tryptic peptides
HF181116_RN_PIC_2.09983.09983.2	ISGLIYEETR		2	595.818					P62805	25.311	2.73045e-06	1	H4 46-55	Unmodified	Tryptic peptides
HF181116_RN_PIC_2.11109.11109.2	PEPTKSAPAPK		2	617.837	PEPTKsAPAPK	1	P(0.00)E(0.00)P(0.00)T(0.00)K(0.00)S(7.96)A(0.00)P(0.00)A(0.00)P(0.00)K(0.00)	S6	P58876	18.183	0.0222806	0.9261	H2B1D 1-11	Unmodified	Tryptic peptides
HF181116_RN_PIC_2.11273.11273.3	BKSAPSTGGVKKPHR	2K(70.0418), 11K(28.0313)	3	574.993					P84243	22.281	0.000279974	0.9844	H33 K27me	Classical	Tryptic peptides
HF181116_RN_PIC_2.11507.11507.2	JGGKGLGKGGAKR	4K(27.9949), 12K(42.0105)	2	639.364	JGGkGLGKGGAKR	1	J(0.00)G(0.00)G(0.00)K(18.95)G(0.00)L(0.00)G(0.00)K(0.00)G(0.00)G(0.00)A(0.00)K(0.00)R(0.00)	K4	P62805	18.951	0.000312909	0.9965	H4 K8fo	Uncommon	Tryptic peptides
HF181116_RN_PIC_2.11735.11735.2	BGKTGGKAR	3K(42.0105)	2	501.274					P16104	14.758	0.0239395	0.9344	H2AX K5ac	Classical	Tryptic peptides
HF181116_RN_PIC_2.11836.11836.2	KSAGAAK	1K(70.0418), 7K(68.0262)	2	385.724	KSAGAAk	1	K(0.00)S(0.00)A(0.00)G(0.00)A(0.00)A(0.00)K(16.31)	K7	P10412	16.307	0.0353387	0.9353	H14 K25me	Classical	Tryptic peptides
HF181116_RN_PIC_2.11836.11836.2	KSAGAAK	1K(70.0418), 7K(68.0262)	2	385.724	KSAGAAk	1	K(0.00)S(0.00)A(0.00)G(0.00)A(0.00)A(0.00)K(16.31)	K7	P10412	16.307	0.0353387	0.9353	H14 K31cr	Uncommon	Tryptic peptides
HF181116_RN_PIC_2.12140.12140.2	BDAVTYTEHAK		2	627.293					P62805	19.58	0.00301995	0.9971	H4 68-77	Unmodified	Tryptic peptides
HF181116_RN_PIC_2.12260.12260.2	DNIQGITKPAIR	8K(42.0105)	2	689.39					P62805	19.446	0.000194578	0.9989	H4 K31ac	Classical	Tryptic peptides
HF181116_RN_PIC_2.12507.12507.2	JGLGKGGAKR		2	506.301					P62805	15.512	0.00501889	0.985	H4 9-17	Unmodified	Tryptic peptides
HF181116_RN_PIC_2.13235.13235.2	VFLENVIR		2	500.297					P62805	13.063	0.0184691	0.9873	H4 60-67	Unmodified	Tryptic peptides
HF181116_RN_PIC_2.13355.13355.2	BGKTGGKAR		2	508.281					P16104	16.59	0.0169153	0.951	H2AX 4-11	Unmodified	Tryptic peptides
HF181116_RN_PIC_2.13616.13616.2	BKSAGAAKR	8K(42.0105)	2	503.277					P10412	14.338	0.0015595	0.994	H14 K31ac	Classical	Tryptic peptides
HF181116_RN_PIC_2.13939.13939.2	BLAHYSKR		2	525.28					Q96A08	14.564	0.0963829	0.9381	H2B1A 81-87	Unmodified	Tryptic peptides
HF181116_RN_PIC_2.13954.13954.2	BDAVTYTEHAKR	11K(72.0211)	2	741.355	BDAVTYTEHAkR	1	B(0.00)D(0.00)A(0.00)V(0.00)T(0.00)Y(0.00)T(0.00)E(0.00)H(0.00)A(0.00)K(17.88)R(0.00)	K11	P62805	17.884	0.00801678	0.962	H4 K77la	Uncommon	Tryptic peptides
HF181116_RN_PIC_2.14723.14723.2	BDAVTYTEHAKR	12R(54.0105)	2	732.349	BDAVTYTEHAKr	1	B(0.00)D(0.00)A(0.00)V(0.00)T(0.00)Y(0.00)T(0.00)E(0.00)H(0.00)A(0.00)K(0.00)R(12.95)	R12	P62805	12.951	0.0764057	0.9315	H4 R78mg	Uncommon	Tryptic peptides
HF181116_RN_PIC_2.14917.14917.2	BKSAGAAKR		2	510.285					P10412	13.098	0.0158854	0.9462	H14 25-32	Unmodified	Tryptic peptides
HF181116_RN_PIC_2.16695.16695.2	BDAVTYTEHAKR	11K(42.0469), 12R(80.0262)	2	766.381	BDAVTYTEHAKr	1	B(0.00)D(0.00)A(0.00)V(0.00)T(0.00)Y(0.00)T(0.00)E(0.00)H(0.00)A(0.00)K(0.00)R(18.47)	R12	P62805	18.473	0.00045001	0.9828	H4 K77tr	Classical	Tryptic peptides
HF181116_RN_PIC_2.16695.16695.2	BDAVTYTEHAKR	11K(42.0469), 12R(80.0262)	2	766.381	BDAVTYTEHAKr	1	B(0.00)D(0.00)A(0.00)V(0.00)T(0.00)Y(0.00)T(0.00)E(0.00)H(0.00)A(0.00)K(0.00)R(18.47)	R12	P62805	18.473	0.00045001	0.9828	H4 R78ar	Uncommon	Tryptic peptides
HF181116_RN_PIC_2.16864.16864.3	KTVTAMDVVYALKR		3	578.323					P62805	17.822	0.0199735	0.992	H4 79-92	Unmodified	Tryptic peptides
HF181116_RN_PIC_2.17321.17321.2	KTVTAMDVVYALKR	1K(42.0105), 13K(42.0105)	2	847.961					P62805	14.086	0.0401328	0.9556	H4 K79ac	Classical	Tryptic peptides
HF181116_RN_PIC_2.17321.17321.2	KTVTAMDVVYALKR	1K(42.0105), 13K(42.0105)	2	847.961					P62805	14.086	0.0401328	0.9556	H4 K91ac	Classical	Tryptic peptides
HF181116_RN_PIC_2.17636.17636.2	BDNIQGITK		2	504.262					P62805	14.217	0.117693	0.9261	H4 24-31	Unmodified	Tryptic peptides
HF181116_RN_PIC_2.17948.17948.3	TVTAMDVVYALKR		3	513.613					P62805	13.343	0.0615531	0.974	H4 80-92	Unmodified	Tryptic peptides
HF181116_RN_PIC_2.18326.18326.2	BDAVTYTEHAKR	11K(28.0313)	2	752.377	BDAVTyTEHAKR	1	B(0.00)D(0.00)A(0.00)V(0.00)T(0.00)Y(13.81)T(0.00)E(0.00)H(0.00)A(0.00)K(0.00)R(0.00)	Y6	P62805	13.806	0.047152	0.9455	H4 K77di	Classical	Tryptic peptides
HF181116_RN_PIC_2.18397.18397.2	BDAVTYTEHAKR	11K(88.0160)	2	749.352	BDAVTYTEHAkR	1	B(0.00)D(0.00)A(0.00)V(0.00)T(0.00)Y(0.00)T(0.00)E(0.00)H(0.00)A(0.00)K(10.58)R(0.00)	K11	P62805	10.584	0.00535797	0.9943	H4 K77gl	Uncommon	Tryptic peptides
HF181116_RN_PIC_2.20616.20616.3	KVLRDNIQGITKPAIR	4R(54.0105)	3	666.729	KVLrDNIQGITKPAIR	1	K(0.00)V(0.00)L(0.00)R(16.24)D(0.00)N(0.00)I(0.00)Q(0.00)G(0.00)I(0.00)T(0.00)K(0.00)P(0.00)A(0.00)I(0.00)R(0.00)	R4	P62805	16.235	0.00315522	0.961	H4 R23mg	Uncommon	Tryptic peptides
HF181116_RN_PIC_2.21216.21216.2	BDNIQGITKPAIR	9K(72.0211)	2	763.914	BDNIQGITkPAIR	1	B(0.00)D(0.00)N(0.00)I(0.00)Q(0.00)G(0.00)I(0.00)T(0.00)K(15.97)P(0.00)A(0.00)I(0.00)R(0.00)	K9	P62805	15.968	2.79091e-05	1	H4 K31la	Uncommon	Tryptic peptides
HF181116_RN_PIC_2.22160.22160.2	BIASEASRLAHYSKR	14K(42.0105)	2	899.467	BIAsEASRLAHYSKR	1	B(0.00)I(0.00)A(0.00)S(10.69)E(0.00)A(0.00)S(0.00)R(0.00)L(0.00)A(0.00)H(0.00)Y(8.35)S(7.48)K(0.00)R(0.00)	S4	Q96A08	10.692	0.0549554	0.8863	H2B1A K86ac	Classical	Tryptic peptides
HF181116_RN_PIC_2.22213.22213.2	BDNIQGITKPAIR	9K(88.0160)	2	771.911	BDNIQGITkPAIR	1	B(0.00)D(0.00)N(0.00)I(0.00)Q(0.00)G(0.00)I(0.00)T(0.00)K(23.98)P(0.00)A(0.00)I(0.00)R(0.00)	K9	P62805	23.98	5.02725e-06	1	H4 K31gl	Uncommon	Tryptic peptides
HF181116_RN_PIC_2.22745.22745.2	BDAVTYTEHAKRK	12R(39.9949)	2	789.389	BDAVTYTEHAKrK	1	B(0.00)D(0.00)A(0.00)V(0.00)T(0.00)Y(0.00)T(0.00)E(0.00)H(0.00)A(0.00)K(0.00)R(20.10)K(0.00)	R12	P62805	20.102	0.00027097	0.9518	H4 R78g-	Uncommon	Tryptic peptides
HF181116_RN_PIC_2.24650.24650.2	BKQLATKVAR		2	630.359					Q16695	13.199	0.0151949	0.8838	H31T 18-26	Unmodified	Tryptic peptides
HF181116_RN_PIC_2.27078.27078.2	BKTVTAMDVVYALK		2	815.431					P62805	23.221	2.18285e-07	1	H4 79-91	Unmodified	Tryptic peptides
HF181116_RN_PIC_2.29441.29441.2	JKTVTAMDVVYALKR	2K(104.0262)	2	918.994	JkTVTAMDVVYALKR	1	J(0.00)K(22.16)T(0.00)V(0.00)T(0.00)A(0.00)M(0.00)D(0.00)V(0.00)V(0.00)Y(0.00)A(0.00)L(0.00)K(0.00)R(0.00)	K2	P62805	27.232	1.88155e-07	1	H4 K79be	Uncommon	Tryptic peptides
HF181130_PIC_A.06404.06404.2	SPAKAKAPK	9K(27.9949)	2	510.298	SPAKAKAPk	1	S(0.00)P(0.00)A(0.00)K(0.00)A(0.00)K(0.00)A(0.00)P(0.00)K(16.29)	K9	P16402	16.289	0.0327767	0.9304	H13 K196fo	Uncommon	Tryptic peptides
HF181130_PIC_A.07359.07359.2	JSAGAAKR		2	386.719					P10412	19.232	0.0555584	0.8873	H14 26-32	Unmodified	Tryptic peptides
HF181130_PIC_A.07546.07546.2	KATKSPAK	1K(72.0211)	2	514.785	kATKSPAK	1	K(16.27)A(0.00)T(0.00)K(0.00)S(0.00)P(0.00)A(0.00)K(0.00)	K1	P16401	16.274	0.0526796	0.8933	H15 K184la	Uncommon	Tryptic peptides
HF181130_PIC_A.08274.08274.2	AQKKDGRKR	8K(88.0160)	2	653.871	AQKKDGRkR	1	A(0.00)Q(0.00)K(0.00)K(0.00)D(0.00)G(0.00)R(0.00)K(14.28)R(0.00)	K8	P57053	14.283	0.0357949	0.9215	H2BFS K28gl	Uncommon	Tryptic peptides
HF181130_PIC_A.08558.08558.3	BKSAPSTGGVKKPHR	2K(28.0313), 11K(42.0469)	3	568.998					P84243	20.86	0.0339419	0.9109	H33 K36tr	Classical	Tryptic peptides
HF181130_PIC_A.08700.08700.4	AARKSAPSTGGVKKPHR	3R(54.0105), 13K(28.0313)	4	465.77	AArKSAPSTGGVKKPHR	1	A(0.00)A(0.00)R(18.09)K(0.00)S(0.00)A(0.00)P(0.00)S(0.00)T(0.00)G(0.00)G(0.00)V(0.00)K(0.00)K(0.00)P(0.00)H(0.00)R(0.00)	R3	P84243	18.088	0.0431892	0.8732	H33 R26mg	Uncommon	Tryptic peptides
HF181130_PIC_A.08977.08977.2	JGGKGLGKGGAKR	8K(70.0418), 12K(27.9949)	2	625.366	JGGKGLGKGGAkR	1	J(0.00)G(0.00)G(0.00)K(7.57)G(0.00)L(0.00)G(0.00)K(0.00)G(0.00)G(0.00)A(0.00)K(28.04)R(0.00)	K12	P62805	28.042	0.0047927	0.9854	H4 K12me	Classical	Tryptic peptides
HF181130_PIC_A.08977.08977.2	JGGKGLGKGGAKR	8K(70.0418), 12K(27.9949)	2	625.366	JGGKGLGKGGAkR	1	J(0.00)G(0.00)G(0.00)K(7.57)G(0.00)L(0.00)G(0.00)K(0.00)G(0.00)G(0.00)A(0.00)K(28.04)R(0.00)	K12	P62805	28.042	0.0047927	0.9854	H4 K16fo	Uncommon	Tryptic peptides
HF181130_PIC_A.09668.09668.2	BKTESQKTK	2K(28.0313), 9K(27.9949)	2	597.804	BKTESQKTk	1	B(0.00)K(0.00)T(9.33)E(0.00)S(7.77)Q(0.00)K(0.00)T(13.33)K(16.11)	K9	Q9BTM1	16.113	0.00586029	0.9381	H2AJ K119di	Classical	Tryptic peptides
HF181130_PIC_A.09668.09668.2	BKTESQKTK	2K(28.0313), 9K(27.9949)	2	597.804	BKTESQKTk	1	B(0.00)K(0.00)T(9.33)E(0.00)S(7.77)Q(0.00)K(0.00)T(13.33)K(16.11)	K9	Q9BTM1	16.113	0.00586029	0.9381	H2AJ K126fo	Uncommon	Tryptic peptides
HF181130_PIC_A.10094.10094.2	EIAQEFKTDLR		2	680.361					Q5TEC6	16.873	0.0154783	0.9627	H3PS2 73-83	Unmodified	Tryptic peptides
HF181130_PIC_A.11244.11244.3	BKSAPSTGGVKKPHR	2K(28.0313), 7T(79.9663)	3	600.293	BKSAPStGGVKKPHR	1	B(0.00)K(0.00)S(10.83)A(0.00)P(0.00)S(0.00)T(17.54)G(0.00)G(0.00)V(0.00)K(0.00)K(0.00)P(0.00)H(0.00)R(0.00)	T7	P84243	17.542	0.000241453	0.9821	H33 T32ph	Uncommon	Tryptic peptides
HF181130_PIC_A.11412.11412.3	KVLRDNIQGITKPAIR	1K(28.0313), 12K(42.0105)	3	631.386					P62805	21.364	0.000131106	0.9946	H4 K20di	Classical	Tryptic peptides
HF181130_PIC_A.11542.11542.2	TENSTSAPAAKPKR	11K(42.0105)	2	806.42	TENsTSAPAAKPKR	1	T(0.00)E(0.00)N(0.00)S(17.46)T(0.00)S(11.85)A(0.00)P(0.00)A(0.00)A(0.00)K(0.00)P(0.00)K(0.00)R(0.00)	S4	P07305	17.464	6.01783e-05	0.998	H10 K11ac	Classical	Tryptic peptides
HF181130_PIC_A.11880.11880.2	DNIQGITKPAIRR		2	779.452					P62805	27.694	3.94009e-07	1	H4 24-36	Unmodified	Tryptic peptides
HF181130_PIC_A.12230.12230.2	KSAPSTGGVKKPHR	14R(39.9949)	2	801.442	KSAPSTGGVKKPHr	1	K(0.00)S(0.00)A(0.00)P(0.00)S(0.00)T(0.00)G(0.00)G(0.00)V(0.00)K(0.00)K(0.00)P(0.00)H(0.00)R(2.23)	R14	P84243	18.597	0.00519594	0.9695	H33 R40g-	Uncommon	Tryptic peptides
HF181130_PIC_A.12254.12254.2	BGKTGGKAR	3K(42.0105), 7K(42.0105)	2	489.262					P16104	17.914	0.00142893	0.9663	H2AX K9ac	Classical	Tryptic peptides
HF181130_PIC_A.12419.12419.2	TENSTSAPAAKPKR		2	813.428	TENsTSAPAAKPKR	1	T(0.00)E(0.00)N(0.00)S(24.32)T(0.00)S(16.21)A(0.00)P(0.00)A(0.00)A(0.00)K(0.00)P(0.00)K(0.00)R(0.00)	S4	P07305	25.744	7e-14	1	H10 1-14	Unmodified	Tryptic peptides
HF181130_PIC_A.12433.12433.2	JGGKGLGKGGAKR	4K(42.0105), 8K(27.9949)	2	634.359	JGGKGLGkGGAKR	1	J(0.00)G(0.00)G(0.00)K(0.00)G(0.00)L(0.00)G(0.00)K(22.78)G(0.00)G(0.00)A(0.00)K(0.00)R(0.00)	K8	P62805	22.783	4.64092e-05	0.9999	H4 K12fo	Uncommon	Tryptic peptides
HF181130_PIC_A.12518.12518.3	KVLRDNIQGITKPAIR	1K(42.0105)	3	647.39					P62805	28.609	4.71173e-05	0.9997	H4 K20ac	Classical	Tryptic peptides
HF181130_PIC_A.13157.13157.2	BLEGGGER		2	418.699					Q92522	10.214	0.209652	0.8775	H1X 120-126	Unmodified	Tryptic peptides
HF181130_PIC_A.13490.13490.3	JKSAPSTGGVKKPHR	2K(132.0575), 11K(28.0313)	3	577.997	JkSAPSTGGVKKPHR	1	J(0.00)K(23.03)S(0.00)A(0.00)P(0.00)S(0.00)T(0.00)G(0.00)G(0.00)V(0.00)K(0.00)K(0.00)P(0.00)H(0.00)R(0.00)	K2	P84243	29.233	4.68964e-06	1	H33 K27n-	Uncommon	Tryptic peptides
HF181130_PIC_A.13656.13656.2	JAKTKAVSR		2	519.813					P0C0S5	18.028	0.0547536	0.8912	H2AZ 12-19	Unmodified	Tryptic peptides
HF181130_PIC_A.13843.13843.3	BDAVTYTEHAKRK	11K(28.0313), 13K(27.9949)	3	535.275	BDAVTYTEHAKRk	1	B(0.00)D(0.00)A(0.00)V(0.00)T(10.88)Y(0.00)T(14.65)E(0.00)H(0.00)A(0.00)K(0.00)R(0.00)K(19.23)	K13	P62805	19.23	0.000717819	0.9983	H4 K79fo	Uncommon	Tryptic peptides
HF181130_PIC_A.13863.13863.3	VARKSAPATGGVKKPHR	4K(70.0418), 5S(79.9663), 13K(28.0313)	3	665.373	VARKsAPATGGVKKPHR	1	V(0.00)A(0.00)R(0.00)K(0.00)S(17.69)A(0.00)P(0.00)A(0.00)T(10.02)G(0.00)G(0.00)V(0.00)K(0.00)K(0.00)P(0.00)H(0.00)R(0.00)	S5	Q16695	20.557	0.00109805	0.9962	H31T K27me	Classical	Tryptic peptides
HF181130_PIC_A.13863.13863.3	VARKSAPATGGVKKPHR	4K(70.0418), 5S(79.9663), 13K(28.0313)	3	665.373	VARKsAPATGGVKKPHR	1	V(0.00)A(0.00)R(0.00)K(0.00)S(17.69)A(0.00)P(0.00)A(0.00)T(10.02)G(0.00)G(0.00)V(0.00)K(0.00)K(0.00)P(0.00)H(0.00)R(0.00)	S5	Q16695	20.557	0.00109805	0.9962	H31T S28ph	Uncommon	Tryptic peptides
HF181130_PIC_A.13863.13863.3	VARKSAPATGGVKKPHR	4K(70.0418), 5S(79.9663), 13K(28.0313)	3	665.373	VARKsAPATGGVKKPHR	1	V(0.00)A(0.00)R(0.00)K(0.00)S(17.69)A(0.00)P(0.00)A(0.00)T(10.02)G(0.00)G(0.00)V(0.00)K(0.00)K(0.00)P(0.00)H(0.00)R(0.00)	S5	Q16695	20.557	0.00109805	0.9962	H31T K36di	Classical	Tryptic peptides
HF181130_PIC_A.14750.14750.2	BAAGAGAAKR		2	474.257					P16401	24.632	0.000448289	0.9991	H15 27-35	Unmodified	Tryptic peptides
HF181130_PIC_A.14777.14777.2	DNIQGITKPAIR	8K(86.0368)	2	706.399	DNIQGITkPAIR	1	D(0.00)N(0.00)I(0.00)Q(0.00)G(0.00)I(0.00)T(0.00)K(22.64)P(0.00)A(0.00)I(0.00)R(0.00)	K8	P62805	22.641	5.50958e-06	1	H4 K31hy	Uncommon	Tryptic peptides
HF181130_PIC_A.14918.14918.2	BSAPSTGGVKKPHR		2	776.915					P84243	22.128	0.00547363	0.9351	H33 28-40	Unmodified	Tryptic peptides
HF181130_PIC_A.14930.14930.2	PEPTKSAPAPKK		2	709.898	PEPTKsAPAPKK	1	P(0.00)E(0.00)P(0.00)T(0.00)K(0.00)S(11.86)A(0.00)P(0.00)A(0.00)P(0.00)K(0.00)K(0.00)	S6	P58876	23.094	0.0091046	0.9741	H2B1D 1-12	Unmodified	Tryptic peptides
HF181130_PIC_A.15451.15451.2	JGLGKGGAKRHRK	5K(70.0418), 9K(104.0262)	2	747.936	JGLGKGGAkRHRK	1	J(0.00)G(0.00)L(0.00)G(0.00)K(0.00)G(0.00)G(0.00)A(0.00)K(15.77)R(0.00)H(0.00)R(0.00)K(13.85)	K9	P62805	15.77	0.0132295	0.9667	H4 K16be	Uncommon	Tryptic peptides
HF181130_PIC_A.15667.15667.2	JDNIQGITKPAIR	5Q(159.0684)	2	798.941	JDNIqGITKPAIR	1	J(0.00)D(0.00)N(0.00)I(0.00)Q(13.66)G(0.00)I(0.00)T(0.00)K(0.00)P(0.00)A(0.00)I(0.00)R(0.00)	Q5	P62805	15.81	0.00307189	0.8856	H4 Q27se	Uncommon	Tryptic peptides
HF181130_PIC_A.15698.15698.2	JKTVTAMDVVYALKR	14K(72.0211)	2	874.978	JKTVTAMDVVYALkR	1	J(0.00)K(2.99)T(0.00)V(0.00)T(0.00)A(0.00)M(0.00)D(0.00)V(0.00)V(0.00)Y(0.00)A(0.00)L(0.00)K(27.78)R(0.00)	K14	P62805	27.777	2.54026e-05	1	H4 K91la	Uncommon	Tryptic peptides
HF181130_PIC_A.15709.15709.3	KVLRDNIQGITKPAIR		3	652.062					P62805	36.544	2.61488e-08	1	H4 20-35	Unmodified	Tryptic peptides
HF181130_PIC_A.15839.15839.2	BDAVTYTEHAKR	11K(27.9949)	2	719.341	BDAVTYTEHAkR	1	B(0.00)D(0.00)A(0.00)V(0.00)T(14.49)Y(0.00)T(19.76)E(0.00)H(0.00)A(0.00)K(28.54)R(0.00)	K11	P62805	28.537	6.5168e-06	1	H4 K77fo	Uncommon	Tryptic peptides
HF181130_PIC_A.15997.15997.2	KSAPSTGGVKKPHR	1K(162.0528)	2	867.475	kSAPSTGGVKKPHR	1	K(28.04)S(0.00)A(0.00)P(0.00)S(0.00)T(0.00)G(0.00)G(0.00)V(0.00)K(0.00)K(0.00)P(0.00)H(0.00)R(0.00)	K1	P84243	30.632	8.54758e-07	1	H33 K27he	Uncommon	Tryptic peptides
HF181130_PIC_A.16339.16339.2	DNIQGITKPAIR	12R(54.0105)	2	690.386	DNIQGITKPAIr	1	D(0.00)N(0.00)I(0.00)Q(0.00)G(0.00)I(0.00)T(0.00)K(0.00)P(0.00)A(0.00)I(0.00)R(19.48)	R12	P62805	19.478	0.00157662	0.9899	H4 R35mg	Uncommon	Tryptic peptides
HF181130_PIC_A.16643.16643.3	KVLRDNIQGITKPAIR	1K(70.0418)	3	656.734					P62805	39.084	4.62004e-08	1	H4 K20me	Classical	Tryptic peptides
HF181130_PIC_A.16671.16671.3	BKLPFQRLMREIAQDFKTDLR	2K(86.0004)	3	931.486	BkLPFQRLMREIAQDFKTDLR	1	B(0.00)K(27.32)L(0.00)P(0.00)F(0.00)Q(0.00)R(0.00)L(0.00)M(0.00)R(0.00)E(0.00)I(0.00)A(0.00)Q(0.00)D(0.00)F(0.00)K(0.00)T(0.00)D(0.00)L(0.00)R(0.00)	K2	Q16695	27.324	1.20054e-05	0.9999	H31T K64ma	Uncommon	Tryptic peptides
HF181130_PIC_A.16778.16778.2	KPLATKAAR	1K(86.0004)	2	549.319	kPLATKAAR	1	K(21.77)P(0.00)L(0.00)A(0.00)T(0.00)K(0.00)A(0.00)A(0.00)R(0.00)	K1	P0DPK5	21.766	6.78803e-06	1	H3Y2 K18ma	Uncommon	Tryptic peptides
HF181130_PIC_A.16816.16816.2	KSAPSTGGVKKPHR	1K(68.0262)	2	797.447	kSAPSTGGVKKPHR	1	K(23.62)S(0.00)A(0.00)P(0.00)S(0.00)T(0.00)G(0.00)G(0.00)V(0.00)K(0.00)K(0.00)P(0.00)H(0.00)R(0.00)	K1	P84243	23.619	0.000300393	0.9981	H33 K27cr	Uncommon	Tryptic peptides
HF181130_PIC_A.17422.17422.2	PEPVKSAPVPK		2	630.864	PEPVKsAPVPK	1	P(0.00)E(0.00)P(0.00)V(0.00)K(0.00)S(7.79)A(0.00)P(0.00)V(0.00)P(0.00)K(0.00)	S6	Q99879	17.977	0.00397097	0.9865	H2B1M 1-11	Unmodified	Tryptic peptides
HF181130_PIC_A.17588.17588.3	JVARKSAPATGGVKKPHR	5K(42.0469), 6S(79.9663)	3	684.049	JVARKsAPATGGVKKPHR	1	J(0.00)V(0.00)A(0.00)R(0.00)K(0.00)S(25.13)A(0.00)P(0.00)A(0.00)T(15.07)G(0.00)G(0.00)V(0.00)K(0.00)K(0.00)P(0.00)H(0.00)R(0.00)	S6	Q16695	27.729	1.22042e-06	1	H31T K27tr	Classical	Tryptic peptides
HF181130_PIC_A.17668.17668.2	DAVTYTEHAKR	11R(144.0422)	2	745.86	DAVTYTEHAKr	1	D(0.00)A(0.00)V(0.00)T(0.00)Y(0.00)T(0.00)E(0.00)H(0.00)A(0.00)K(0.00)R(5.21)	R11	P62805	23.509	0.000137593	0.9925	H4 R78te	Uncommon	Tryptic peptides
HF181130_PIC_A.17752.17752.2	KRASPTGGIKK	1K(28.0313), 2R(39.9949), 10K(42.0105)	2	654.885	KrASPTGGIKK	1	K(0.00)R(16.83)A(0.00)S(0.00)P(0.00)T(0.00)G(0.00)G(0.00)I(0.00)K(0.00)K(0.00)	R2	P0DPK5	16.825	0.00124612	0.8789	H3Y2 K27di	Classical	Tryptic peptides
HF181130_PIC_A.17752.17752.2	KRASPTGGIKK	1K(28.0313), 2R(39.9949), 10K(42.0105)	2	654.885	KrASPTGGIKK	1	K(0.00)R(16.83)A(0.00)S(0.00)P(0.00)T(0.00)G(0.00)G(0.00)I(0.00)K(0.00)K(0.00)	R2	P0DPK5	16.825	0.00124612	0.8789	H3Y2 R28g-	Uncommon	Tryptic peptides
HF181130_PIC_A.17752.17752.2	KRASPTGGIKK	1K(28.0313), 2R(39.9949), 10K(42.0105)	2	654.885	KrASPTGGIKK	1	K(0.00)R(16.83)A(0.00)S(0.00)P(0.00)T(0.00)G(0.00)G(0.00)I(0.00)K(0.00)K(0.00)	R2	P0DPK5	16.825	0.00124612	0.8789	H3Y2 K36ac	Classical	Tryptic peptides
HF181130_PIC_A.17811.17811.3	BGAPAAATAPAPTAHKAKKAAPGAAGSR		3	895.48					Q92522	36.596	8.59e-12	1	H1X 128-154	Unmodified	Tryptic peptides
HF181130_PIC_A.18498.18498.2	BLNRKKLEGGGER	4R(39.9949), 5K(42.0469)	2	779.428	BLNrKKLEGGGER	1	B(0.00)L(0.00)N(0.00)R(20.80)K(0.00)K(0.00)L(0.00)E(0.00)G(0.00)G(0.00)G(0.00)E(0.00)R(8.56)	R4	Q92522	20.8	0.0299604	0.9355	H1X R117g-	Uncommon	Tryptic peptides
HF181130_PIC_A.18498.18498.2	BLNRKKLEGGGER	4R(39.9949), 5K(42.0469)	2	779.428	BLNrKKLEGGGER	1	B(0.00)L(0.00)N(0.00)R(20.80)K(0.00)K(0.00)L(0.00)E(0.00)G(0.00)G(0.00)G(0.00)E(0.00)R(8.56)	R4	Q92522	20.8	0.0299604	0.9355	H1X K118tr	Classical	Tryptic peptides
HF181130_PIC_A.18558.18558.2	BKAAGAGAAKR		2	566.317					P16401	16.776	0.00141694	0.9929	H15 26-35	Unmodified	Tryptic peptides
HF181130_PIC_A.18823.18823.2	BGGKGLGKGGAKR	4K(28.0313), 13R(144.0422)	2	744.912	BGGKGLGKGGAKr	1	B(0.00)G(0.00)G(0.00)K(0.00)G(0.00)L(0.00)G(0.00)K(0.00)G(0.00)G(0.00)A(0.00)K(0.00)R(1.94)	R13	P62805	18.548	0.00109849	0.8826	H4 K8di	Classical	Tryptic peptides
HF181130_PIC_A.18823.18823.2	BGGKGLGKGGAKR	4K(28.0313), 13R(144.0422)	2	744.912	BGGKGLGKGGAKr	1	B(0.00)G(0.00)G(0.00)K(0.00)G(0.00)L(0.00)G(0.00)K(0.00)G(0.00)G(0.00)A(0.00)K(0.00)R(1.94)	R13	P62805	18.548	0.00109849	0.8826	H4 R17te	Uncommon	Tryptic peptides
HF181130_PIC_A.18851.18851.3	BKSAPSTGGVKKPHR	2K(70.0418), 11K(72.0211)	3	589.656	BKSAPSTGGVkKPHR	1	B(0.00)K(0.00)S(0.00)A(0.00)P(0.00)S(0.00)T(0.00)G(0.00)G(0.00)V(0.00)K(14.89)K(0.00)P(0.00)H(0.00)R(0.00)	K11	P84243	14.894	0.0499608	0.9305	H33 K36la	Uncommon	Tryptic peptides
HF181130_PIC_A.19363.19363.2	BDAVTYTEHAKR	11K(70.0418)	2	740.365					P62805	17.266	0.0193758	0.9087	H4 K77me	Classical	Tryptic peptides
HF181130_PIC_A.19976.19976.2	BLNRKKLEGGGER	5K(28.0313), 6K(68.0262)	2	791.44	BLNRKkLEGGGER	1	B(0.00)L(0.00)N(0.00)R(0.00)K(0.00)K(18.99)L(0.00)E(0.00)G(0.00)G(0.00)G(0.00)E(0.00)R(0.00)	K6	Q92522	18.987	0.0178897	0.9548	H1X K118di	Classical	Tryptic peptides
HF181130_PIC_A.19976.19976.2	BLNRKKLEGGGER	5K(28.0313), 6K(68.0262)	2	791.44	BLNRKkLEGGGER	1	B(0.00)L(0.00)N(0.00)R(0.00)K(0.00)K(18.99)L(0.00)E(0.00)G(0.00)G(0.00)G(0.00)E(0.00)R(0.00)	K6	Q92522	18.987	0.0178897	0.9548	H1X K119cr	Uncommon	Tryptic peptides
HF181130_PIC_A.20123.20123.3	BKSAPSTGGVKKPHR	2K(114.0429)	3	598.992	BkSAPSTGGVKKPHR	1	B(0.00)K(24.69)S(0.00)A(0.00)P(0.00)S(0.00)T(0.00)G(0.00)G(0.00)V(0.00)K(0.00)K(0.00)P(0.00)H(0.00)R(0.00)	K2	P84243	24.69	1.23826e-06	1	H33 K27gl	Uncommon	Tryptic peptides
HF181130_PIC_A.20154.20154.2	PELAKSAPAPK		2	610.848	PELAKsAPAPK	1	P(0.00)E(0.00)L(0.00)A(0.00)K(0.00)S(9.96)A(0.00)P(0.00)A(0.00)P(0.00)K(0.00)	S6	Q99880	20.891	0.00165838	0.9932	H2B1L 1-11	Unmodified	Tryptic peptides
HF181130_PIC_A.20862.20862.2	LNRKKLEGGGER	4K(42.0105), 5K(88.0160)	2	743.902	LNRKkLEGGGER	1	L(0.00)N(0.00)R(0.00)K(0.00)K(13.25)L(0.00)E(0.00)G(0.00)G(0.00)G(0.00)E(0.00)R(0.00)	K5	Q92522	13.245	0.0386687	0.9173	H1X K118ac	Classical	Tryptic peptides
HF181130_PIC_A.20862.20862.2	LNRKKLEGGGER	4K(42.0105), 5K(88.0160)	2	743.902	LNRKkLEGGGER	1	L(0.00)N(0.00)R(0.00)K(0.00)K(13.25)L(0.00)E(0.00)G(0.00)G(0.00)G(0.00)E(0.00)R(0.00)	K5	Q92522	13.245	0.0386687	0.9173	H1X K119gl	Uncommon	Tryptic peptides
HF181130_PIC_A.20982.20982.2	BLNRKKLEGGGER	4R(39.9949), 5K(28.0313), 6K(42.0469)	2	793.444	BLNrKKLEGGGER	1	B(0.00)L(0.00)N(0.00)R(20.55)K(0.00)K(0.00)L(0.00)E(0.00)G(0.00)G(0.00)G(0.00)E(0.00)R(3.11)	R4	Q92522	20.55	0.013151	0.9412	H1X K119tr	Classical	Tryptic peptides
HF181130_PIC_A.21672.21672.3	JKTVTAMDVVYALKR	2K(162.0528), 14K(42.0469)	3	664.024	JkTVTAMDVVYALKR	1	J(0.00)K(2.18)T(0.00)V(0.00)T(0.00)A(0.00)M(0.00)D(0.00)V(0.00)V(0.00)Y(0.00)A(0.00)L(0.00)K(0.00)R(0.00)	K2	P62805	19.959	1.56774e-05	0.9998	H4 K79he	Uncommon	Tryptic peptides
HF181130_PIC_A.21672.21672.3	JKTVTAMDVVYALKR	2K(162.0528), 14K(42.0469)	3	664.024	JkTVTAMDVVYALKR	1	J(0.00)K(2.18)T(0.00)V(0.00)T(0.00)A(0.00)M(0.00)D(0.00)V(0.00)V(0.00)Y(0.00)A(0.00)L(0.00)K(0.00)R(0.00)	K2	P62805	19.959	1.56774e-05	0.9998	H4 K91tr	Classical	Tryptic peptides
HF181130_PIC_A.21683.21683.3	JKTVTAMDVVYALKRQGR		3	670.038					P62805	18.522	0.00162952	0.9581	H4 79-95	Unmodified	Tryptic peptides
HF181130_PIC_A.21986.21986.3	BGLGKGGAKRHRK	5K(88.0160), 9K(70.0418)	3	541.298	BGLGkGGAKRHRK	1	B(0.00)G(0.00)L(0.00)G(0.00)K(14.40)G(0.00)G(0.00)A(0.00)K(0.00)R(0.00)H(0.00)R(0.00)K(0.00)	K5	P62805	14.404	0.0604797	0.9166	H4 K12gl	Uncommon	Tryptic peptides
HF181130_PIC_A.21986.21986.3	BGLGKGGAKRHRK	5K(88.0160), 9K(70.0418)	3	541.298	BGLGkGGAKRHRK	1	B(0.00)G(0.00)L(0.00)G(0.00)K(14.40)G(0.00)G(0.00)A(0.00)K(0.00)R(0.00)H(0.00)R(0.00)K(0.00)	K5	P62805	14.404	0.0604797	0.9166	H4 K16me	Classical	Tryptic peptides
HF181130_PIC_A.22022.22022.3	JKTVTAMDVVYALKR	2K(108.0211)	3	655.333	JkTVTAMDVVYALKR	1	J(0.00)K(2.42)T(0.00)V(0.00)T(0.00)A(0.00)M(0.00)D(0.00)V(0.00)V(0.00)Y(0.00)A(0.00)L(0.00)K(0.00)R(0.00)	K2	P62805	16.376	0.00107813	0.9848	H4 K79py	Uncommon	Tryptic peptides
HF181130_PIC_A.22287.22287.2	BLNRKKLEGGGER	4R(54.0105), 5K(42.0469), 6K(28.0313)	2	800.452	BLNrKKLEGGGER	1	B(0.00)L(0.00)N(0.00)R(20.48)K(0.00)K(0.00)L(0.00)E(0.00)G(0.00)G(0.00)G(0.00)E(0.00)R(4.11)	R4	Q92522	20.482	0.0138038	0.9599	H1X R117mg	Uncommon	Tryptic peptides
HF181130_PIC_A.22287.22287.2	BLNRKKLEGGGER	4R(54.0105), 5K(42.0469), 6K(28.0313)	2	800.452	BLNrKKLEGGGER	1	B(0.00)L(0.00)N(0.00)R(20.48)K(0.00)K(0.00)L(0.00)E(0.00)G(0.00)G(0.00)G(0.00)E(0.00)R(4.11)	R4	Q92522	20.482	0.0138038	0.9599	H1X K119di	Classical	Tryptic peptides
HF181130_PIC_A.23606.23606.3	KVLRDNIQGITKPAIR	1K(104.0262)	3	661.39	kVLRDNIQGITKPAIR	1	K(17.11)V(0.00)L(0.00)R(0.00)D(0.00)N(0.00)I(0.00)Q(0.00)G(0.00)I(0.00)T(0.00)K(0.00)P(0.00)A(0.00)I(0.00)R(0.00)	K1	P62805	17.113	0.00137577	0.9072	H4 K20be	Uncommon	Tryptic peptides
HF181130_PIC_A.24015.24015.2	BAAGAGAAKR	9K(68.0262)	2	485.261	BAAGAGAAkR	1	B(0.00)A(0.00)A(0.00)G(0.00)A(0.00)G(0.00)A(0.00)A(0.00)K(11.75)R(0.00)	K9	P16401	11.75	0.175578	0.8745	H15 K34cr	Uncommon	Tryptic peptides
HF181130_PIC_A.24592.24592.2	JSTISSREIQTAVR	7R(39.9949)	2	768.406	JSTISSrEIQTAVR	1	J(0.00)S(0.00)T(0.00)I(0.00)S(0.00)S(0.00)R(17.82)E(0.00)I(0.00)Q(0.00)T(0.00)A(0.00)V(0.00)R(0.00)	R7	Q96A08	17.82	0.00653374	0.8843	H2B1A R93g-	Uncommon	Tryptic peptides
HF181130_PIC_A.25277.25277.2	BLAHYSKR	7K(42.0469)	2	582.813					Q96A08	11.695	0.0843972	0.9304	H2B1A K86tr	Classical	Tryptic peptides
HF181130_PIC_A.25954.25954.2	BVLRDNIQGITKPAIR	11T(79.9663)	2	980.026	BVLRDNIQGItKPAIR	1	B(0.00)V(0.00)L(0.00)R(0.00)D(0.00)N(0.00)I(0.00)Q(0.00)G(0.00)I(0.00)T(9.54)K(0.00)P(0.00)A(0.00)I(0.00)R(0.00)	T11	P62805	25.507	0.00125407	0.9839	H4 T30ph	Uncommon	Tryptic peptides
HF181130_PIC_A.27173.27173.3	KATGPPVSELITKAVAASKER		3	774.441					P16401	38.514	0.013767	0.9829	H15 36-56	Unmodified	Tryptic peptides
HF181130_PIC_A.28909.28909.2	BDNIQGITKPAIR	9K(42.0469), 13R(80.0262)	2	783.936	BDNIQGITKPAIr	1	B(0.00)D(0.00)N(0.00)I(0.00)Q(0.00)G(0.00)I(0.00)T(0.00)K(0.00)P(0.00)A(0.00)I(0.00)R(22.08)	R13	P62805	22.08	0.000332646	0.9393	H4 K31tr	Classical	Tryptic peptides
HF181130_PIC_A.28909.28909.2	BDNIQGITKPAIR	9K(42.0469), 13R(80.0262)	2	783.936	BDNIQGITKPAIr	1	B(0.00)D(0.00)N(0.00)I(0.00)Q(0.00)G(0.00)I(0.00)T(0.00)K(0.00)P(0.00)A(0.00)I(0.00)R(22.08)	R13	P62805	22.08	0.000332646	0.9393	H4 R35ar	Uncommon	Tryptic peptides
HF181130_PIC_A.30471.30471.2	BRISGLIYEETR	2R(144.0422)	2	805.408	BrISGLIYEETR	1	B(0.00)R(18.23)I(0.00)S(0.00)G(0.00)L(0.00)I(0.00)Y(0.00)E(0.00)E(0.00)T(0.00)R(0.00)	R2	P62805	18.231	0.00082986	0.9888	H4 R45te	Uncommon	Tryptic peptides
HF181130_PIC_A.30506.30506.2	BISGLIYEETR	11R(39.9949)	2	661.325	BISGLIYEETr	1	B(0.00)I(0.00)S(0.00)G(0.00)L(0.00)I(0.00)Y(0.00)E(0.00)E(0.00)T(0.00)R(4.45)	R11	P62805	15.04	0.00509992	0.9823	H4 R55g-	Uncommon	Tryptic peptides
HF181130_PIC_A.31527.31527.2	BLMREIAQDFKTDLR		2	968.995					Q16695	22.577	7.38394e-06	1	H31T 70-83	Unmodified	Tryptic peptides
HF181130_PIC_A.31555.31555.2	LMREIAQDFKTDLR	3R(80.0262)	2	949.489	LMrEIAQDFKTDLR	1	L(0.00)M(0.00)R(19.57)E(0.00)I(0.00)A(0.00)Q(0.00)D(0.00)F(0.00)K(0.00)T(0.00)D(0.00)L(0.00)R(0.00)	R3	Q16695	20.321	3.5861e-06	1	H31T R72ar	Uncommon	Tryptic peptides
HF181130_PIC_A.31557.31557.2	LMREIAQDFKTDLR	3R(144.0422)	2	976.493	LMrEIAQDFKTDLR	1	L(0.00)M(0.00)R(21.93)E(0.00)I(0.00)A(0.00)Q(0.00)D(0.00)F(0.00)K(0.00)T(0.00)D(0.00)L(0.00)R(1.62)	R3	Q16695	23.551	6.54776e-06	1	H31T R72te	Uncommon	Tryptic peptides
HF181130_PIC_A.31563.31563.2	LMREIAQDFKTDLR	14R(54.0105)	2	928.484	LMREIAQDFKTDLr	1	L(0.00)M(0.00)R(0.00)E(0.00)I(0.00)A(0.00)Q(0.00)D(0.00)F(0.00)K(0.00)T(0.00)D(0.00)L(0.00)R(0.98)	R14	Q16695	22.601	6.72364e-05	0.9743	H31T R83mg	Uncommon	Tryptic peptides
HF181130_PIC_A.31567.31567.2	BLMREIAQDFKTDLR	4R(39.9949)	2	983.988	BLMrEIAQDFKTDLR	1	B(0.00)L(0.00)M(0.00)R(22.11)E(0.00)I(0.00)A(0.00)Q(0.00)D(0.00)F(0.00)K(0.00)T(0.00)D(0.00)L(0.00)R(1.90)	R4	Q16695	22.109	7.36679e-06	1	H31T R72g-	Uncommon	Tryptic peptides
HF181130_PIC_A.31599.31599.2	BLMREIAQDFKTDLR	4R(54.0105)	2	996	BLMrEIAQDFKTDLR	1	B(0.00)L(0.00)M(0.00)R(22.62)E(0.00)I(0.00)A(0.00)Q(0.00)D(0.00)F(0.00)K(0.00)T(0.00)D(0.00)L(0.00)R(0.00)	R4	Q16695	22.622	8.421e-06	1	H31T R72mg	Uncommon	Tryptic peptides
HF181130_PIC_A.31607.31607.2	LMREIAQDFKTDLR	11T(79.9663)	2	946.466	LMREIAQDFKtDLR	1	L(0.00)M(0.00)R(0.00)E(0.00)I(0.00)A(0.00)Q(0.00)D(0.00)F(0.00)K(0.00)T(5.59)D(0.00)L(0.00)R(0.00)	T11	Q16695	22.558	2.05305e-05	0.9997	H31T T80ph	Uncommon	Tryptic peptides
HF181130_PIC_A.32026.32026.3	JKTVTAMDVVYALKR	2K(132.0575)	3	622.342	JkTVTAMDVVYALKR	1	J(0.00)K(11.81)T(0.00)V(0.00)T(0.00)A(0.00)M(0.00)D(0.00)V(0.00)V(0.00)Y(0.00)A(0.00)L(0.00)K(0.00)R(0.00)	K2	P62805	14.745	0.015714	0.9554	H4 K79n-	Uncommon	Tryptic peptides
HF181130_PIC_B.06106.06106.2	GKGGKGLGK		2	457.277					P62805	19.439	0.0482442	0.9026	H4 4-12	Unmodified	Tryptic peptides
HF181130_PIC_B.06277.06277.2	KSAPSTGGVKK	1K(28.0313), 10K(28.0313), 11K(108.0211)	2	603.348	KSAPSTGGVKk	1	K(0.00)S(0.00)A(0.00)P(0.00)S(0.00)T(0.00)G(0.00)G(0.00)V(0.00)K(0.00)K(16.29)	K11	P84243	16.292	0.020006	0.9363	H33 K37py	Uncommon	Tryptic peptides
HF181130_PIC_B.08133.08133.2	JKAAGAGAAKR	2K(42.0469)	2	527.822					P16401	17.046	0.00906861	0.9522	H15 K26tr	Classical	Tryptic peptides
HF181130_PIC_B.08702.08702.2	KSAPSTGGVKK	1K(70.0418), 10K(42.0105), 11K(42.0469)	2	607.361					P84243	22.628	0.000118064	0.9992	H33 K37tr	Classical	Tryptic peptides
HF181130_PIC_B.08751.08751.3	GLGKGGAKRHRK	4K(70.0418), 8K(42.0105), 12K(86.0004)	3	491.615	GLGKGGAKRHRk	1	G(0.00)L(0.00)G(0.00)K(0.00)G(0.00)G(0.00)A(0.00)K(0.00)R(0.00)H(0.00)R(0.00)K(21.55)	K12	P62805	21.553	0.000713338	0.9436	H4 K20ma	Uncommon	Tryptic peptides
HF181130_PIC_B.08881.08881.2	JKSAPSTGGVKKPHR	11K(28.0313), 12K(104.0262)	2	819.46	JKSAPSTGGVKkPHR	1	J(0.00)K(10.19)S(0.00)A(0.00)P(0.00)S(0.00)T(0.00)G(0.00)G(0.00)V(0.00)K(0.00)K(17.69)P(0.00)H(0.00)R(0.00)	K12	P84243	17.688	0.0411151	0.9146	H33 K37be	Uncommon	Tryptic peptides
HF181130_PIC_B.09142.09142.2	JAKASKK		2	335.716					P07305	9.246	0.0366016	0.9085	H10 15-20	Unmodified	Tryptic peptides
HF181130_PIC_B.10051.10051.2	JPAATRKSSKNPK	13K(68.0262)	2	686.888	JPAATRKSSKNPk	1	J(0.00)P(0.00)A(0.00)A(0.00)T(0.00)R(0.00)K(11.04)S(0.00)S(0.00)K(12.72)N(0.00)P(0.00)K(16.22)	K13	Q02539	16.218	0.0195958	0.9501	H11 K169cr	Uncommon	Tryptic peptides
HF181130_PIC_B.10917.10917.2	JVTKAGGSAALSPSKKR	4K(42.0105), 15K(42.0105), 16K(108.0211)	2	885.481	JVTKAGGSAALSPSKkR	1	J(0.00)V(0.00)T(0.00)K(0.00)A(0.00)G(0.00)G(0.00)S(0.00)A(0.00)A(0.00)L(0.00)S(0.00)P(0.00)S(0.00)K(0.00)K(13.93)R(0.00)	K16	Q92522	13.926	0.0399773	0.9167	H1X K22ac	Classical	Tryptic peptides
HF181130_PIC_B.10917.10917.2	JVTKAGGSAALSPSKKR	4K(42.0105), 15K(42.0105), 16K(108.0211)	2	885.481	JVTKAGGSAALSPSKkR	1	J(0.00)V(0.00)T(0.00)K(0.00)A(0.00)G(0.00)G(0.00)S(0.00)A(0.00)A(0.00)L(0.00)S(0.00)P(0.00)S(0.00)K(0.00)K(13.93)R(0.00)	K16	Q92522	13.926	0.0399773	0.9167	H1X K33ac	Classical	Tryptic peptides
HF181130_PIC_B.10917.10917.2	JVTKAGGSAALSPSKKR	4K(42.0105), 15K(42.0105), 16K(108.0211)	2	885.481	JVTKAGGSAALSPSKkR	1	J(0.00)V(0.00)T(0.00)K(0.00)A(0.00)G(0.00)G(0.00)S(0.00)A(0.00)A(0.00)L(0.00)S(0.00)P(0.00)S(0.00)K(0.00)K(13.93)R(0.00)	K16	Q92522	13.926	0.0399773	0.9167	H1X K34py	Uncommon	Tryptic peptides
HF181130_PIC_B.11143.11143.2	PEPTKSAPAPK	5K(42.0105)	2	610.83	PEPTKsAPAPK	1	P(0.00)E(0.00)P(0.00)T(0.00)K(0.00)S(8.06)A(0.00)P(0.00)A(0.00)P(0.00)K(0.00)	S6	P58876	16.085	0.0193723	0.9292	H2B1D K5ac	Classical	Tryptic peptides
HF181130_PIC_B.11434.11434.2	JRISGLIYEETR	2R(80.0262)	2	727.885	JrISGLIYEETR	1	J(0.00)R(16.28)I(0.00)S(0.00)G(0.00)L(0.00)I(0.00)Y(0.00)E(0.00)E(0.00)T(0.00)R(0.00)	R2	P62805	16.275	0.00812927	0.9337	H4 R45ar	Uncommon	Tryptic peptides
HF181130_PIC_B.11642.11642.3	IAGEASRLPHYNKRSTITSR	13K(70.0418), 14R(54.0105)	3	831.439	IAGEASRLPHYNKrSTITSR	1	I(0.00)A(0.00)G(0.00)E(0.00)A(0.00)S(0.00)R(16.36)L(0.00)P(0.00)H(0.00)Y(0.00)N(0.00)K(0.00)R(18.45)S(0.00)T(0.00)I(0.00)T(0.00)S(0.00)R(0.00)	R14	P57053	18.451	0.00374439	0.9224	H2BFS K85me	Classical	Tryptic peptides
HF181130_PIC_B.11642.11642.3	IAGEASRLPHYNKRSTITSR	13K(70.0418), 14R(54.0105)	3	831.439	IAGEASRLPHYNKrSTITSR	1	I(0.00)A(0.00)G(0.00)E(0.00)A(0.00)S(0.00)R(16.36)L(0.00)P(0.00)H(0.00)Y(0.00)N(0.00)K(0.00)R(18.45)S(0.00)T(0.00)I(0.00)T(0.00)S(0.00)R(0.00)	R14	P57053	18.451	0.00374439	0.9224	H2BFS R86mg	Uncommon	Tryptic peptides
HF181130_PIC_B.13348.13348.2	KPLATKAAR	6K(42.0105), 9R(54.0105)	2	561.319	KPLATKAAr	1	K(0.00)P(0.00)L(0.00)A(0.00)T(0.00)K(0.00)A(0.00)A(0.00)R(1.12)	R9	P0DPK5	13.757	0.0163842	0.9524	H3Y2 R26mg	Uncommon	Tryptic peptides
HF181130_PIC_B.13658.13658.2	VPKGRK	3K(132.0575), 6K(42.0105)	2	434.768	VPkGRK	1	V(0.00)P(0.00)K(10.39)G(0.00)R(0.00)K(0.00)	K3	Q92522	10.387	0.00124124	0.9873	H1X K209n-	Uncommon	Tryptic peptides
HF181130_PIC_B.13658.13658.2	VPKGRK	3K(132.0575), 6K(42.0105)	2	434.768	VPkGRK	1	V(0.00)P(0.00)K(10.39)G(0.00)R(0.00)K(0.00)	K3	Q92522	10.387	0.00124124	0.9873	H1X K212ac	Classical	Tryptic peptides
HF181130_PIC_B.13808.13808.3	QLATKVARKSAPATGGVK	5K(27.9949)	3	640.362	QLATkVARKSAPATGGVK	1	Q(0.00)L(0.00)A(0.00)T(15.77)K(17.91)V(0.00)A(0.00)R(0.00)K(0.00)S(0.00)A(0.00)P(0.00)A(0.00)T(6.18)G(0.00)G(0.00)V(0.00)K(0.00)	K5	Q16695	17.907	0.0566466	0.911	H31T K23fo	Uncommon	Tryptic peptides
HF181130_PIC_B.15393.15393.2	JAQKKDGRKR	5K(42.0469), 9K(88.0160)	2	674.894	JAQKKDGRkR	1	J(0.00)A(0.00)Q(0.00)K(0.00)K(0.00)D(0.00)G(0.00)R(0.00)K(20.13)R(0.00)	K9	P57053	20.132	0.0407972	0.9163	H2BFS K24tr	Classical	Tryptic peptides
HF181130_PIC_B.15395.15395.2	JAQKKDGRKR	5K(88.0160), 9K(42.0469)	2	669.89	JAQKkDGRKR	1	J(0.00)A(0.00)Q(0.00)K(0.00)K(15.75)D(0.00)G(0.00)R(0.00)K(0.00)R(0.00)	K5	P57053	15.753	0.0216805	0.9097	H2BFS K24gl	Uncommon	Tryptic peptides
HF181130_PIC_B.15395.15395.2	JAQKKDGRKR	5K(88.0160), 9K(42.0469)	2	669.89	JAQKkDGRKR	1	J(0.00)A(0.00)Q(0.00)K(0.00)K(15.75)D(0.00)G(0.00)R(0.00)K(0.00)R(0.00)	K5	P57053	15.753	0.0216805	0.9097	H2BFS K28tr	Classical	Tryptic peptides
HF181130_PIC_B.16823.16823.3	GVLKVFLENVIRDAVTYTEHAKR	4K(42.0105), 16T(79.9663)	3	952.836	GVLKVFLENVIRDAVtYTEHAKR	1	G(0.00)V(0.00)L(0.00)K(0.00)V(0.00)F(0.00)L(0.00)E(0.00)N(0.00)V(0.00)I(0.00)R(0.00)D(0.00)A(0.00)V(0.00)T(16.21)Y(13.99)T(13.60)E(0.00)H(0.00)A(0.00)K(0.00)R(0.00)	T16	P62805	25.826	2.41725e-05	0.9995	H4 K59ac	Classical	Tryptic peptides
HF181130_PIC_B.16823.16823.3	GVLKVFLENVIRDAVTYTEHAKR	4K(42.0105), 16T(79.9663)	3	952.836	GVLKVFLENVIRDAVtYTEHAKR	1	G(0.00)V(0.00)L(0.00)K(0.00)V(0.00)F(0.00)L(0.00)E(0.00)N(0.00)V(0.00)I(0.00)R(0.00)D(0.00)A(0.00)V(0.00)T(16.21)Y(13.99)T(13.60)E(0.00)H(0.00)A(0.00)K(0.00)R(0.00)	T16	P62805	25.826	2.41725e-05	0.9995	H4 T71ph	Uncommon	Tryptic peptides
HF181130_PIC_B.17383.17383.2	LPTKKR	5K(70.0418)	2	441.774					P22492	13.483	0.00722163	0.9407	H1T K23me	Classical	Tryptic peptides
HF181130_PIC_B.18096.18096.2	BKSAPSTGGVKKPHR	2K(70.0418), 11K(28.0313), 12K(100.0160)	2	883.981	BKSAPSTGGVKkPHR	1	B(0.00)K(0.00)S(0.00)A(0.00)P(0.00)S(0.00)T(0.00)G(0.00)G(0.00)V(0.00)K(0.00)K(21.47)P(0.00)H(0.00)R(0.00)	K12	P84243	21.471	0.00418044	0.9507	H33 K37su	Uncommon	Tryptic peptides
HF181130_PIC_B.18501.18501.3	JVARKSAPATGGVKKPHR	4R(54.0105)	3	684.716	JVArKSAPATGGVKKPHR	1	J(0.00)V(0.00)A(0.00)R(26.70)K(0.00)S(0.00)A(0.00)P(0.00)A(0.00)T(0.00)G(0.00)G(0.00)V(0.00)K(0.00)K(0.00)P(0.00)H(0.00)R(0.00)	R4	Q16695	26.697	0.000267524	0.9835	H31T R26mg	Uncommon	Tryptic peptides
HF181130_PIC_B.19218.19218.2	BKRGRKPAGLISASR	2K(28.0313), 3R(80.0262)	2	895.525	BKrGRKPAGLISASR	1	B(0.00)K(0.00)R(20.17)G(0.00)R(13.76)K(0.00)P(0.00)A(0.00)G(0.00)L(0.00)I(0.00)S(0.00)A(0.00)S(0.00)R(0.00)	R3	P22492	20.166	0.0263686	0.9353	H1T K23di	Classical	Tryptic peptides
HF181130_PIC_B.19218.19218.2	BKRGRKPAGLISASR	2K(28.0313), 3R(80.0262)	2	895.525	BKrGRKPAGLISASR	1	B(0.00)K(0.00)R(20.17)G(0.00)R(13.76)K(0.00)P(0.00)A(0.00)G(0.00)L(0.00)I(0.00)S(0.00)A(0.00)S(0.00)R(0.00)	R3	P22492	20.166	0.0263686	0.9353	H1T R24ar	Uncommon	Tryptic peptides
HF181130_PIC_B.20926.20926.3	JKTVTAMDVVYALKRQGR	14K(27.9949)	3	679.37	JKTVTAMDVVYALkRQGR	1	J(0.00)K(4.08)T(7.19)V(0.00)T(9.93)A(0.00)M(0.00)D(0.00)V(0.00)V(0.00)Y(0.00)A(0.00)L(0.00)K(23.49)R(0.00)Q(0.00)G(0.00)R(0.00)	K14	P62805	23.488	9.70871e-05	0.9991	H4 K91fo	Uncommon	Tryptic peptides
HF181130_PIC_B.20941.20941.3	JKTVTAMDVVYALKRQGR	2K(72.0211), 14K(42.0105)	3	708.049	JkTVTAMDVVYALKRQGR	1	J(0.00)K(4.01)T(0.00)V(0.00)T(0.00)A(0.00)M(0.00)D(0.00)V(0.00)V(0.00)Y(0.00)A(0.00)L(0.00)K(0.00)R(0.00)Q(0.00)G(0.00)R(0.00)	K2	P62805	19.866	0.00142213	0.8747	H4 K79la	Uncommon	Tryptic peptides
HF181130_PIC_B.21187.21187.3	JKTVTAMDVVYALKR	2K(114.0429), 14K(70.0418)	3	660.688	JkTVTAMDVVYALKR	1	J(0.00)K(3.16)T(0.00)V(0.00)T(0.00)A(0.00)M(0.00)D(0.00)V(0.00)V(0.00)Y(0.00)A(0.00)L(0.00)K(0.00)R(0.00)	K2	P62805	19.448	0.000195215	0.9451	H4 K79gl	Uncommon	Tryptic peptides
HF181130_PIC_B.21187.21187.3	JKTVTAMDVVYALKR	2K(114.0429), 14K(70.0418)	3	660.688	JkTVTAMDVVYALKR	1	J(0.00)K(3.16)T(0.00)V(0.00)T(0.00)A(0.00)M(0.00)D(0.00)V(0.00)V(0.00)Y(0.00)A(0.00)L(0.00)K(0.00)R(0.00)	K2	P62805	19.448	0.000195215	0.9451	H4 K91me	Classical	Tryptic peptides
HF181130_PIC_B.21206.21206.3	BRKTVTAMDVVYALKR	3K(100.0160)	3	679.367	BRkTVTAMDVVYALKR	1	B(0.00)R(0.00)K(20.28)T(0.00)V(0.00)T(0.00)A(0.00)M(0.00)D(0.00)V(0.00)V(0.00)Y(0.00)A(0.00)L(0.00)K(0.00)R(0.00)	K3	P62805	20.281	0.00120231	0.9595	H4 K79su	Uncommon	Tryptic peptides
HF181130_PIC_B.21217.21217.3	BRKTVTAMDVVYALKR	2R(39.9949), 3K(42.0469)	3	675.371	BrKTVTAMDVVYALKR	1	B(0.00)R(20.67)K(0.00)T(0.00)V(0.00)T(0.00)A(0.00)M(0.00)D(0.00)V(0.00)V(0.00)Y(0.00)A(0.00)L(0.00)K(0.00)R(0.00)	R2	P62805	20.666	3.3275e-05	0.9874	H4 K79tr	Classical	Tryptic peptides
HF181130_PIC_B.21239.21239.3	BRKTVTAMDVVYALKR	2R(39.9949), 3K(70.0418)	3	688.039	BrKTVTAMDVVYALKR	1	B(0.00)R(18.48)K(0.00)T(0.00)V(0.00)T(0.00)A(0.00)M(0.00)D(0.00)V(0.00)V(0.00)Y(0.00)A(0.00)L(0.00)K(0.00)R(0.00)	R2	P62805	19.983	0.000166113	0.88	H4 K79me	Classical	Tryptic peptides
HF181130_PIC_B.22734.22734.2	GVLKVFLENVIR		2	726.944					P62805	26.784	4.06718e-06	1	H4 56-67	Unmodified	Tryptic peptides
HF181130_PIC_B.24985.24985.3	BKPAGLISASRKVPNLSVSK	2K(42.0105), 12K(70.0418), 20K(72.0211)	3	746.427	BKPAGLISASRKVPNLSVSk	1	B(0.00)K(0.00)P(0.00)A(0.00)G(0.00)L(0.00)I(0.00)S(0.00)A(0.00)S(0.00)R(0.00)K(0.00)V(0.00)P(0.00)N(0.00)L(0.00)S(0.00)V(0.00)S(0.00)K(11.82)	K20	P22492	11.821	0.0565414	0.8972	H1T K27ac	Classical	Tryptic peptides
HF181130_PIC_B.24985.24985.3	BKPAGLISASRKVPNLSVSK	2K(42.0105), 12K(70.0418), 20K(72.0211)	3	746.427	BKPAGLISASRKVPNLSVSk	1	B(0.00)K(0.00)P(0.00)A(0.00)G(0.00)L(0.00)I(0.00)S(0.00)A(0.00)S(0.00)R(0.00)K(0.00)V(0.00)P(0.00)N(0.00)L(0.00)S(0.00)V(0.00)S(0.00)K(11.82)	K20	P22492	11.821	0.0565414	0.8972	H1T K37me	Classical	Tryptic peptides
HF181130_PIC_B.24985.24985.3	BKPAGLISASRKVPNLSVSK	2K(42.0105), 12K(70.0418), 20K(72.0211)	3	746.427	BKPAGLISASRKVPNLSVSk	1	B(0.00)K(0.00)P(0.00)A(0.00)G(0.00)L(0.00)I(0.00)S(0.00)A(0.00)S(0.00)R(0.00)K(0.00)V(0.00)P(0.00)N(0.00)L(0.00)S(0.00)V(0.00)S(0.00)K(11.82)	K20	P22492	11.821	0.0565414	0.8972	H1T K45la	Uncommon	Tryptic peptides
HF181130_PIC_B.25646.25646.3	KATGPPVSELITKAVAASKER	1K(27.9949)	3	765.097	kATGPPVSELITKAVAASKER	1	K(32.67)A(0.00)T(30.69)G(0.00)P(0.00)P(0.00)V(0.00)S(27.00)E(0.00)L(0.00)I(0.00)T(20.37)K(0.00)A(0.00)V(0.00)A(0.00)A(0.00)S(7.84)K(0.00)E(0.00)R(0.00)	K1	P16401	32.671	4.755e-11	1	H15 K36fo	Uncommon	Tryptic peptides
HF181130_PIC_B.26119.26119.3	KATGPPVSELITKAVAASKER	1K(28.0313), 13K(72.0211)	3	773.777	KATGPPVSELITkAVAASKER	1	K(0.00)A(0.00)T(0.00)G(0.00)P(0.00)P(0.00)V(0.00)S(0.00)E(0.00)L(0.00)I(0.00)T(0.00)K(17.28)A(0.00)V(0.00)A(0.00)A(0.00)S(0.00)K(0.00)E(0.00)R(0.00)	K13	P16401	17.283	0.00879222	0.941	H15 K36di	Classical	Tryptic peptides
HF181130_PIC_B.26119.26119.3	KATGPPVSELITKAVAASKER	1K(28.0313), 13K(72.0211)	3	773.777	KATGPPVSELITkAVAASKER	1	K(0.00)A(0.00)T(0.00)G(0.00)P(0.00)P(0.00)V(0.00)S(0.00)E(0.00)L(0.00)I(0.00)T(0.00)K(17.28)A(0.00)V(0.00)A(0.00)A(0.00)S(0.00)K(0.00)E(0.00)R(0.00)	K13	P16401	17.283	0.00879222	0.941	H15 K48la	Uncommon	Tryptic peptides
HF181130_PIC_B.29089.29089.3	GGVSLAALKKALAAAGYDVEKNNSR	9K(72.0211), 10K(70.0418)	3	901.155	GGVSLAALkKALAAAGYDVEKNNSR	1	G(0.00)G(0.00)V(0.00)S(0.00)L(0.00)A(0.00)A(0.00)L(0.00)K(19.87)K(0.00)A(0.00)L(0.00)A(0.00)A(0.00)A(0.00)G(0.00)Y(0.00)D(0.00)V(0.00)E(0.00)K(0.00)N(0.00)N(0.00)S(0.00)R(0.00)	K9	Q02539	19.865	2.10897e-05	0.9999	H11 K65la	Uncommon	Tryptic peptides
HF181130_PIC_B.29089.29089.3	GGVSLAALKKALAAAGYDVEKNNSR	9K(72.0211), 10K(70.0418)	3	901.155	GGVSLAALkKALAAAGYDVEKNNSR	1	G(0.00)G(0.00)V(0.00)S(0.00)L(0.00)A(0.00)A(0.00)L(0.00)K(19.87)K(0.00)A(0.00)L(0.00)A(0.00)A(0.00)A(0.00)G(0.00)Y(0.00)D(0.00)V(0.00)E(0.00)K(0.00)N(0.00)N(0.00)S(0.00)R(0.00)	K9	Q02539	19.865	2.10897e-05	0.9999	H11 K66me	Classical	Tryptic peptides
HF181130_PIC_B.29098.29098.2	BTVTAMDVVYALKR	14R(80.0262)	2	861.45	BTVTAMDVVYALKr	1	B(0.00)T(0.00)V(0.00)T(0.00)A(0.00)M(0.00)D(0.00)V(0.00)V(0.00)Y(0.00)A(0.00)L(0.00)K(0.00)R(2.76)	R14	P62805	16.264	0.00683178	0.9712	H4 R92ar	Uncommon	Tryptic peptides
HF181130_PIC_B.29607.29607.2	BRISGLIYEETR	2R(54.0105)	2	755.388	BrISGLIYEETR	1	B(0.00)R(18.26)I(0.00)S(0.00)G(0.00)L(0.00)I(0.00)Y(0.00)E(0.00)E(0.00)T(0.00)R(0.00)	R2	P62805	18.263	0.00362347	0.9073	H4 R45mg	Uncommon	Tryptic peptides
HF181130_PIC_B.29790.29790.2	BKAKAAAK	8K(86.0004)	2	502.774	BKAKAAAk	1	B(0.00)K(0.00)A(0.00)K(0.00)A(0.00)A(0.00)A(0.00)K(10.57)	K8	P16401	10.573	0.01742	0.9455	H15 K181ma	Uncommon	Tryptic peptides
HF181130_PIC_B.30650.30650.2	JLMREIAQDFKTDLR	15R(80.0262)	2	977.503	JLMREIAQDFKTDLr	1	J(0.00)L(0.00)M(0.00)R(0.00)E(0.00)I(0.00)A(0.00)Q(0.00)D(0.00)F(0.00)K(0.00)T(0.00)D(0.00)L(0.00)R(0.21)	R15	Q16695	22.262	1.66373e-05	1	H31T R83ar	Uncommon	Tryptic peptides
HF181130_PIC_B.32501.32501.2	BKTVTAMDVVYALKR	14K(88.0160)	2	929.492	BKTVTAMDVVYALkR	1	B(0.00)K(0.00)T(0.00)V(0.00)T(0.00)A(0.00)M(0.00)D(0.00)V(0.00)V(0.00)Y(0.00)A(0.00)L(0.00)K(17.29)R(0.00)	K14	P62805	17.29	0.000961549	0.9963	H4 K91gl	Uncommon	Tryptic peptides
HF181116_RN_PIC_2.02779.02779.2	RGGVKR	5K(42.0105)	2	367.73					P62805	8.459	0.0182075	0.983	H4 K44ac	Classical	Non-histone proteins
HF181116_RN_PIC_2.03687.03687.2	RGGVKR		2	374.738					P62805	8.453	0.0182705	0.9508	H4 40-45	Unmodified	Non-histone proteins
HF181116_RN_PIC_2.04790.04790.3	JKGHYAER		3	309.495					P16104	18.522	0.00016543	0.9983	H2AX 36-42	Unmodified	Non-histone proteins
HF181116_RN_PIC_2.04806.04806.2	HLQLAVR		2	423.763					Q8IUE6	16.759	0.0153197	0.9758	H2A2B 82-88	Unmodified	Non-histone proteins
HF181116_RN_PIC_2.04897.04897.2	DAVTYTEHAKR	10K(42.0105)	2	666.831					P62805	25.754	4.87327e-05	0.9999	H4 K77ac	Classical	Non-histone proteins
HF181116_RN_PIC_2.05049.05049.3	DAVTYTEHAKR		3	454.221					P62805	11.351	0.344548	0.886	H4 68-78	Unmodified	Non-histone proteins
HF181116_RN_PIC_2.05226.05226.2	LPHYNKR		2	497.279					P57053	13.57	0.10354	0.9426	H2BFS 80-86	Unmodified	Non-histone proteins
HF181116_RN_PIC_2.05314.05314.3	KSAPSTGGVKKPHR	1K(42.0105), 11K(42.0105)	3	530.63					P84243	19.847	0.000602573	0.9985	H33 K27ac	Classical	Non-histone proteins
HF181116_RN_PIC_2.05314.05314.3	KSAPSTGGVKKPHR	1K(42.0105), 11K(42.0105)	3	530.63					P84243	19.847	0.000602573	0.9985	H33 K37ac	Classical	Non-histone proteins
[truncated: 186 more rows]

## Sheet: FFPE tissue
Spectrum	Peptide	Assigned Modifications	Charge	Calculated M/Z	MSFragger Localization	Number Best Positions	Position Scores	Best Positions	Proteins	Hyperscore	Expectation	PeptideProphetProbability	Site(s)	Class	Search
[truncated: 466 more rows]

[truncated: 3 more sheets: PROPIC MDA-MB-231, H1 optimization, Provez et al]
