# Supplementary material for: Breaking Boundaries in Histone Modification MS-Based Detection: A Tailored Search Strategy for Unrestricted Identification of Novel Epigenetic Marks
Source: Mol Cell Proteomics. 2025 Sep 30;24(11):101080. doi: 10.1016/j.mcpro.2025.101080 (PMC12634847; doi:10.1016/j.mcpro.2025.101080)
Supplement: Supplementary Table S5 [file mmc4.xlsx]

## Sheet: Description
	Table S5. List of Ambigous Post-translational modified sites identified in the indicated detailed mass offsets searches
	Ambigous: Instances in which the same peptide is repeated in multiple proteins

## Sheet: Human Cancer Cell Lines
Spectrum	Peptide	Assigned Modifications	Charge	Calculated M/Z	MSFragger Localization	Number Best Positions	Position Scores	Best Positions	Proteins	Hyperscore	Expectation	PeptideProphetProbability	Site	isNovel
HF220822_RN_33_H_N.07052.07052.2	BGKQGGKVR	1B(119.0371), 3K(70.0054), 7K(27.9949), 9R(10.0082)	2	528.777	BGKQGGkVR	1	B(0.00)G(0.00)K(0.00)Q(0.00)G(0.00)G(0.00)K(17.11)V(0.00)R(0.00)	K7	Q9BTM1-2, Q9BTM1	17.106	0.00288598	0.9797	H2AJK9Formyl	Yes
HF220822_RN_33_H_N.08146.08146.2	BSAPAPKK	1B(119.0371), 7K(28.0313), 8K(27.9949)	2	437.245	BSAPAPKk	1	B(0.00)S(3.08)A(0.00)P(0.00)A(0.00)P(0.00)K(0.00)K(14.40)	K8	O60814, P06899, P23527, P33778, P57053, P58876, P62807, Q16778, Q5QNW6-2, Q5QNW6, Q8N257, Q93079, Q99877, Q99880	14.4	0.0143449	0.9755	H2B1BK12Formyl	Yes
HF220822_RN_34_H_N.04179.04179.2	JKSTGGKAPR	1J(-14.0156), 2K(88.0160), 7K(56.0262), 10R(10.0082)	2	549.295	JkSTGGKAPR	1	J(0.00)K(19.95)S(0.00)T(0.00)G(0.00)G(0.00)K(0.00)A(0.00)P(0.00)R(0.00)	K2	P68431, P84243, Q16695, Q5TEC6, Q6NXT2, Q71DI3	19.948	0.000227232	0.9714	H31K9Glyceroyl	Yes
HF220822_RN_35_H_N.17315.17315.2	JKQLATKAAR	1J(56.0262), 2K(132.0575), 7K(56.0262)	2	615.864	JkQLATKAAR	1	J(0.00)K(18.51)Q(0.00)L(0.00)A(0.00)T(0.00)K(0.00)A(0.00)A(0.00)R(0.00)	K2	P68431, P84243, Q5TEC6, Q6NXT2, Q71DI3	21.843	1.4245e-05	0.9982	H31K18N-Pentosyl Lysine	Yes
HF220822_RN_35_H_N.18357.18357.2	BKQLATKAAR	1B(119.0371), 2K(56.0262), 7K(72.0211), 10R(10.0082)	2	622.355	BKQLATkAAR	1	B(0.00)K(0.00)Q(0.00)L(0.00)A(0.00)T(0.00)K(21.44)A(0.00)A(0.00)R(0.00)	K7	P68431, P84243, Q5TEC6, Q6NXT2, Q71DI3	21.44	0.00352505	0.9279	H31K23Lactoyl|Carboxyethyl	No
HF220822_RN_35_H_N.19109.19109.2	BSTITSR	1B(119.0371), 3T(79.9663), 7R(10.0082)	2	437.191	BStITSR	1	B(0.00)S(10.32)T(11.67)I(0.00)T(7.88)S(6.95)R(0.00)	T3	P06899, O60814, P23527, P33778, P57053, P58876, P62807, Q16778, Q5QNW6-2, Q5QNW6, Q8N257, Q93079, Q99877, Q99879, Q99880	13.566	0.00096272	0.9262	H2B1BT88Phosphoryl	No
QEP210702_RN_Panc1_1.04963.04963.2	KSTGGKAPR	1K(100.0160), 2S(-18.0106), 6K(56.0262)	2	520.28	kSTGGKAPR	1	K(17.71)S(0.00)T(0.00)G(0.00)G(0.00)K(0.00)A(0.00)P(0.00)R(0.00)	K1	P68431, P84243, Q16695, Q5TEC6, Q6NXT2, Q71DI3	17.711	0.000910979	0.992	H31K9Succynyl	Yes
QEP210702_RN_Panc1_1.05763.05763.2	YRPGTVALR	2R(54.0105)	2	543.806	YrPGTVALR	1	Y(0.00)R(23.33)P(0.00)G(0.00)T(0.00)V(0.00)A(0.00)L(0.00)R(0.00)	R2	P68431, P84243, Q16695, Q5TEC6, Q6NXT2, Q71DI3	23.33	0.000204272	0.9965	H31R42MG-H1	Yes
QEP210702_RN_Panc1_1.07928.07928.2	JKQLATKAAR	1J(56.0262), 2K(100.0160), 7K(56.0262)	2	599.843	JkQLATKAAR	1	J(0.00)K(12.77)Q(0.00)L(0.00)A(0.00)T(0.00)K(0.00)A(0.00)A(0.00)R(0.00)	K2	P68431, P84243, Q5TEC6, Q6NXT2, Q71DI3	16.793	0.00643977	0.957	H31K18Succynyl	Yes
QEP210702_RN_Panc1_1.15918.15918.2	KQLATKAAR	1K(68.0262), 6K(56.0262)	2	555.835	kQLATKAAR	1	K(22.62)Q(0.00)L(0.00)A(0.00)T(0.00)K(0.00)A(0.00)A(0.00)R(0.00)	K1	P68431, P84243, Q5TEC6, Q6NXT2, Q71DI3	22.621	0.000156525	0.9982	H31K18Crotonyl	No
QEP210702_RN_Panc1_1.17088.17088.2	BKQLATKAAR	1B(119.0371), 2K(56.0262), 7K(100.0160)	2	631.348	BKQLATkAAR	1	B(0.00)K(0.00)Q(0.00)L(0.00)A(0.00)T(0.00)K(21.59)A(0.00)A(0.00)R(0.00)	K7	P68431, P84243, Q5TEC6, Q6NXT2, Q71DI3	21.587	0.0130736	0.9465	H31K23Succynyl	Yes
QEP210702_RN_Panc1_2.05121.05121.3	BKSAPATGGVKKPHR	1B(119.0371), 2K(28.0313), 11K(56.0262), 12K(72.0211)	3	570.321	BKSAPATGGVKkPHR	1	B(0.00)K(0.00)S(0.00)A(0.00)P(0.00)A(0.00)T(0.00)G(0.00)G(0.00)V(0.00)K(0.00)K(35.77)P(0.00)H(0.00)R(0.00)	K12	P68431, Q16695, Q5TEC6, Q71DI3	35.774	0.000302772	0.9981	H31K37Lactoyl|Carboxyethyl	Yes
QEP210702_RN_Panc1_2.05314.05314.2	JKSAPATGGVKKPHR	1J(56.0262), 2K(100.0160), 11K(56.0262), 12K(56.0262)	2	851.468	JkSAPATGGVKKPHR	1	J(0.00)K(27.89)S(0.00)A(0.00)P(0.00)A(0.00)T(0.00)G(0.00)G(0.00)V(0.00)K(0.00)K(0.00)P(0.00)H(0.00)R(0.00)	K2	P68431, Q16695, Q5TEC6, Q71DI3	27.89	0.00652147	0.9341	H31K27Succynyl	Yes
QEP210702_RN_Panc1_2.05812.05812.3	KSAPATGGVKKPHR	1K(72.0211), 2S(-18.0106), 10K(56.0262), 11K(56.0262)	3	533.97	kSAPATGGVKKPHR	1	K(36.15)S(0.00)A(0.00)P(0.00)A(0.00)T(0.00)G(0.00)G(0.00)V(0.00)K(0.00)K(0.00)P(0.00)H(0.00)R(0.00)	K1	P68431, Q16695, Q5TEC6, Q71DI3	36.145	4.13193e-07	1	H31K27Lactoyl|Carboxyethyl	No
QEP210702_RN_Panc1_2.11405.11405.2	BKSTGGKAPR	1B(119.0371), 2K(114.0317), 7K(56.0262)	2	595.812	BkSTGGKAPR	1	B(0.00)K(14.81)S(0.00)T(0.00)G(0.00)G(0.00)K(0.00)A(0.00)P(0.00)R(0.00)	K2	P68431, P84243, Q16695, Q5TEC6, Q6NXT2, Q71DI3	14.914	0.00566308	0.976	H31K9Glutaryl	Yes
QEP210702_RN_Panc1_2.21961.21961.2	BVTIMPKDIQLAR	1B(119.0371), 5M(15.9949), 7K(27.9949)	2	774.416	BVTIMPkDIQLAR	1	B(0.00)V(0.00)T(18.44)I(0.00)M(0.00)P(0.00)K(28.76)D(0.00)I(0.00)Q(0.00)L(0.00)A(0.00)R(0.00)	K7	P68431, P84243, Q16695, Q6NXT2, Q71DI3	28.756	1.9207e-09	1	H31K122Formyl	Yes
QEP210702_RN_Panc1_2.23620.23620.2	BVTIMPKDIQLAR	1B(119.0371), 5M(15.9949), 7K(114.0429)	2	817.44	BVTIMPkDIQLAR	1	B(0.00)V(0.00)T(0.00)I(0.00)M(0.00)P(0.00)K(30.35)D(0.00)I(0.00)Q(0.00)L(0.00)A(0.00)R(0.00)	K7	P68431, P84243, Q16695, Q6NXT2, Q71DI3	30.345	5.64922e-09	1	H31K122GlyGly	No
QEP210702_RN_Panc1_3.01612.01612.2	KSTGGKAPR	1K(68.0262), 2S(-18.0106), 6K(56.0262), 9R(10.0082)	2	509.289	kSTGGKAPR	1	K(20.55)S(0.00)T(0.00)G(0.00)G(0.00)K(0.00)A(0.00)P(0.00)R(0.00)	K1	P68431, P84243, Q16695, Q5TEC6, Q6NXT2, Q71DI3	20.548	0.000998343	0.992	H31K9Crotonyl	No
QEP210719_RN_GR_10_MCF7.02559.02559.2	JKSAPATGGVK	1J(-14.0156), 2K(104.0262), 11K(28.0313)	2	545.301	JkSAPATGGVK	1	J(0.00)K(17.99)S(0.00)A(0.00)P(0.00)A(0.00)T(0.00)G(0.00)G(0.00)V(0.00)K(0.00)	K2	P68431, Q16695, Q5TEC6, Q71DI3	20.618	0.000869743	0.9504	H31K27Benzoyl	Yes
QEP210719_RN_GR_10_MCF7.11429.11429.2	JKLPFQR	1J(56.0262), 2K(27.9949), 7R(10.0082)	2	441.757	JkLPFQR	1	J(0.00)K(13.72)L(0.00)P(0.00)F(0.00)Q(0.00)R(0.00)	K2	P0DPK2, P0DPK5, P68431, P84243, Q16695, Q5TEC6, Q6NXT2, Q71DI3	15.404	0.00139292	0.9898	H31K64Formyl	Yes
QEP210719_RN_GR_11_MCF7.07480.07480.2	BGKQGGKVR	1B(119.0371), 3K(56.0262), 7K(72.0211)	2	538.796	BGKQGGkVR	1	B(0.00)G(0.00)K(0.00)Q(0.00)G(0.00)G(0.00)K(14.57)V(0.00)R(0.00)	K7	Q9BTM1-2, Q9BTM1	14.567	0.0157107	0.9416	H2AJK9Lactoyl|Carboxyethyl	No
QEP210719_RN_GR_12_MCF7.08164.08164.2	BGKQGGKAR	1B(119.0371), 3K(68.0262), 7K(56.0262), 9R(10.0082)	2	527.787	BGkQGGKAR	1	B(0.00)G(0.00)K(16.35)Q(0.00)G(0.00)G(0.00)K(0.00)A(0.00)R(0.00)	K3	P04908, P0C0S8, P20671, Q16777, Q6FI13, Q7L7L0, Q8IUE6, Q93077, Q96KK5, Q96QV6, Q99878	16.345	0.00859097	0.9183	H2A1K5Crotonyl	Yes
QEP210719_RN_GR_12_MCF7.14572.14572.2	BKSTGGKAPR	1B(119.0371), 2K(56.0262), 4T(79.9663), 7K(56.0262)	2	606.792	BKStGGKAPR	1	B(0.00)K(0.00)S(15.56)T(16.43)G(0.00)G(0.00)K(0.00)A(0.00)P(0.00)R(0.00)	T4	P68431, P84243, Q16695, Q5TEC6, Q6NXT2, Q71DI3	16.749	0.00138057	0.9846	H31T11Phosphoryl	No
QEP210719_RN_GR_20_MDA-MB-231.01423.01423.2	BKSTGGKAPR	1B(119.0371), 2K(42.0469), 7K(27.9949)	2	545.804	BKSTGGkAPR	1	B(0.00)K(0.00)S(12.17)T(13.87)G(0.00)G(0.00)K(21.25)A(0.00)P(0.00)R(0.00)	K7	P68431, P84243, Q16695, Q5TEC6, Q6NXT2, Q71DI3	21.246	0.000798023	0.9496	H31K14Formyl	Yes
QEP210719_RN_GR_21_MDA-MB-231.01468.01468.3	KSAPATGGVKKPHR	1K(28.0313), 2S(79.9663), 10K(70.0418), 11K(56.0262)	3	556.638	KsAPATGGVKKPHR	1	K(0.00)S(30.86)A(0.00)P(0.00)A(0.00)T(22.40)G(0.00)G(0.00)V(0.00)K(0.00)K(0.00)P(0.00)H(0.00)R(0.00)	S2	P68431, Q16695, Q5TEC6, Q71DI3	30.86	0.00270215	0.9869	H31S28Phosphoryl	No
QEP210719_RN_1_HCEC_colon.01560.01560.2	JKSTGGKAPR	1J(-14.0156), 2K(27.9949), 3S(-18.0106), 7K(56.0262)	2	505.275	JkSTGGKAPR	1	J(0.00)K(21.38)S(0.00)T(18.24)G(0.00)G(0.00)K(0.00)A(0.00)P(0.00)R(0.00)	K2	P68431, P84243, Q16695, Q5TEC6, Q6NXT2, Q71DI3	21.381	0.000454452	0.9887	H31K9Formyl	Yes
QEP210719_RN_1_HCEC_colon.11847.11847.2	JKSAPATGGVKKPHR	1J(56.0262), 2K(132.0575), 11K(56.0262), 12K(56.0262), 15R(10.0082)	2	872.493	JkSAPATGGVKKPHR	1	J(0.00)K(29.46)S(0.00)A(0.00)P(0.00)A(0.00)T(0.00)G(0.00)G(0.00)V(0.00)K(0.00)K(0.00)P(0.00)H(0.00)R(0.00)	K2	P68431, Q16695, Q5TEC6, Q71DI3	33.326	2.47509e-07	0.9993	H31K27N-Pentosyl Lysine	Yes
QEP210719_RN_1_HCEC_colon.15935.15935.3	YQKSTELLIR	3K(70.0418), 4S(79.9663)	3	467.578	YQKsTELLIR	1	Y(17.71)Q(0.00)K(0.00)S(21.04)T(19.23)E(0.00)L(0.00)L(0.00)I(0.00)R(0.00)	S4	P68431, P84243, Q16695, Q5TEC6, Q6NXT2, Q71DI3	21.039	9.56444e-06	0.9945	H31S57Phosphoryl	No
QEP210719_RN_2_HCEC_colon.07036.07036.2	JKSTGGKAPR	1J(56.0262), 2K(104.0262), 3S(-18.0106), 7K(42.0105), 10R(10.0082)	2	548.295	JkSTGGKAPR	1	J(0.00)K(14.98)S(0.00)T(0.00)G(0.00)G(0.00)K(0.00)A(0.00)P(0.00)R(0.00)	K2	P68431, P84243, Q16695, Q5TEC6, Q6NXT2, Q71DI3	18.31	0.00011598	0.9542	H31K9Benzoyl	No
QEP210719_RN_3_HCEC_colon.10864.10864.2	JKSTGGKAPR	1J(56.0262), 2K(132.0575), 7K(70.0054), 10R(10.0082)	2	585.313	JkSTGGKAPR	1	J(0.00)K(18.08)S(0.00)T(0.00)G(0.00)G(0.00)K(0.00)A(0.00)P(0.00)R(0.00)	K2	P68431, P84243, Q16695, Q5TEC6, Q6NXT2, Q71DI3	21.214	0.00025252	0.9483	H31K9N-Pentosyl Lysine	Yes
QEP220103_RN_A2780_13.04904.04904.2	BKSAPATGGVKKPHR	1B(119.0371), 2K(28.0313), 11K(27.9949), 12K(56.0262)	2	832.965	BKSAPATGGVkKPHR	1	B(0.00)K(0.00)S(11.66)A(0.00)P(0.00)A(0.00)T(23.90)G(0.00)G(0.00)V(0.00)K(30.15)K(0.00)P(0.00)H(0.00)R(0.00)	K11	P68431, Q16695, Q5TEC6, Q71DI3	30.15	3.77587e-05	0.9989	H31K36Formyl	Yes
QEP220103_RN_A2780_13.07083.07083.2	BGKQGGKAR	1B(119.0371), 3K(56.0262), 7K(27.9949)	2	502.767	BGKQGGkAR	1	B(0.00)G(0.00)K(0.00)Q(0.00)G(0.00)G(0.00)K(16.93)A(0.00)R(0.00)	K7	P04908, P0C0S8, P20671, Q16777, Q6FI13, Q7L7L0, Q8IUE6, Q93077, Q96KK5, Q96QV6, Q99878	16.929	0.0012497	0.9881	H2A1K9Formyl	Yes
QEP220103_RN_A2780_13.09400.09400.3	RYQKSTELLIR	1R(39.9949), 4K(42.0469)	3	496.956	rYQKSTELLIR	1	R(23.45)Y(0.00)Q(0.00)K(0.00)S(0.00)T(0.00)E(0.00)L(0.00)L(0.00)I(0.00)R(0.21)	R1	P68431, P84243, Q16695, Q5TEC6, Q6NXT2, Q71DI3	23.451	6.22616e-05	0.9989	H31R53G-H1	Yes
QEP220103_RN_A2780_13.09698.09698.2	JYRPGTVALR	1J(-14.0156), 3R(39.9949)	2	557.804	JYrPGTVALR	1	J(0.00)Y(0.00)R(22.47)P(0.00)G(0.00)T(0.00)V(0.00)A(0.00)L(0.00)R(0.00)	R3	P68431, P84243, Q16695, Q5TEC6, Q6NXT2, Q71DI3	22.472	0.000568418	0.9957	H31R42G-H1	Yes
QEP220103_RN_A2780_13.14050.14050.2	YQKSTELLIR	1Y(79.9663), 3K(56.0262), 10R(10.0082)	2	698.859	yQKSTELLIR	1	Y(18.50)Q(0.00)K(0.00)S(15.91)T(13.82)E(0.00)L(0.00)L(0.00)I(0.00)R(0.00)	Y1	P68431, P84243, Q16695, Q5TEC6, Q6NXT2, Q71DI3	23.155	4.0099e-05	0.9791	H31Y54Phosphoryl	No
QEP220103_RN_A2780_14.01416.01416.2	KGNYAER	1K(68.0262)	2	453.227	kGNYAER	1	K(16.24)G(0.00)N(0.00)Y(0.00)A(0.00)E(0.00)R(0.00)	K1	P0C0S8, Q16777, Q6FI13, Q8IUE6, Q93077, Q96KK5, Q96QV6, Q99878, Q9BTM1, Q9BTM1-2	16.243	0.0235782	0.9522	H2A1K36Crotonyl	No
QEP220103_RN_A2780_14.02475.02475.2	BKSTGGKAPR	1B(119.0371), 2K(42.0469), 7K(72.0211)	2	567.817	BKSTGGkAPR	1	B(0.00)K(0.00)S(0.00)T(0.00)G(0.00)G(0.00)K(28.83)A(0.00)P(0.00)R(0.00)	K7	P68431, P84243, Q16695, Q5TEC6, Q6NXT2, Q71DI3	28.83	4.94489e-08	1	H31K14Lactoyl|Carboxyethyl	No
QEP220103_RN_A2780_14.03345.03345.3	KSAPATGGVKKPHR	1K(56.0262), 10K(72.0211), 11K(56.0262)	3	539.974	KSAPATGGVkKPHR	1	K(0.00)S(0.00)A(0.00)P(0.00)A(0.00)T(0.00)G(0.00)G(0.00)V(0.00)K(35.56)K(0.00)P(0.00)H(0.00)R(0.00)	K10	P68431, Q16695, Q5TEC6, Q71DI3	35.559	0.000202508	0.9986	H31K36Lactoyl|Carboxyethyl	Yes
QEP220103_RN_A2780_14.04362.04362.3	BKSAPATGGVKKPHR	1B(119.0371), 2K(28.0313), 11K(88.0160), 12K(28.0313)	3	566.321	BKSAPATGGVkKPHR	1	B(0.00)K(0.00)S(0.00)A(0.00)P(0.00)A(0.00)T(0.00)G(0.00)G(0.00)V(0.00)K(29.00)K(0.00)P(0.00)H(0.00)R(0.00)	K11	P68431, Q16695, Q5TEC6, Q71DI3	28.996	7.55634e-08	1	H31K36Glyceroyl	Yes
QEP220103_RN_A2780_14.09477.09477.2	EIAQDFKTDLR	7K(27.9949)	2	682.346	EIAQDFkTDLR	1	E(0.00)I(0.00)A(0.00)Q(0.00)D(0.00)F(0.00)K(22.68)T(20.42)D(0.00)L(0.00)R(0.00)	K7	P68431, P84243, Q16695, Q71DI3	22.676	0.000521484	0.9949	H31K79Formyl	Yes
QEP220103_RN_A2780_14.11023.11023.2	JKGNYSER	1J(56.0262), 2K(132.0575), 8R(10.0082)	2	526.258	JkGNYSER	1	J(0.00)K(9.69)G(0.00)N(0.00)Y(0.00)S(0.00)E(0.00)R(0.00)	K2	P04908, P20671, Q7L7L0	14.287	0.0155015	0.9423	H2A1BK36N-Pentosyl Lysine	Yes
QEP220103_RN_A2780_14.14780.14780.2	KLPFQR	1K(68.0262)	2	428.756	kLPFQR	1	K(12.98)L(0.00)P(0.00)F(0.00)Q(0.00)R(0.00)	K1	P0DPK2, P0DPK5, P68431, P84243, Q16695, Q5TEC6, Q6NXT2, Q71DI3	12.978	0.00498699	0.9791	H31K64Crotonyl	No
QEP220103_RN_A2780_15.03669.03669.2	KSTGGKAPR	1K(72.0211), 2S(-18.0106), 6K(56.0262)	2	506.283	kSTGGKAPR	1	K(21.79)S(0.00)T(0.00)G(0.00)G(0.00)K(0.00)A(0.00)P(0.00)R(0.00)	K1	P68431, P84243, Q16695, Q5TEC6, Q6NXT2, Q71DI3	21.793	0.00461268	0.9491	H31K9Lactoyl|Carboxyethyl	No
QEP220103_RN_A2780_15.07717.07717.2	BGKQGGKAR	1B(119.0371), 3K(56.0262), 7K(72.0211)	2	524.78	BGKQGGkAR	1	B(0.00)G(0.00)K(0.00)Q(0.00)G(0.00)G(0.00)K(18.27)A(0.00)R(0.00)	K7	P04908, P0C0S8, P20671, Q16777, Q6FI13, Q7L7L0, Q8IUE6, Q93077, Q96KK5, Q96QV6, Q99878	18.273	0.0178927	0.9304	H2A1K9Lactoyl|Carboxyethyl	No
QEP220103_RN_SKOV3_1.03547.03547.3	JKSAPATGGVKKPHR	1J(56.0262), 2K(27.9949), 11K(28.0313), 12K(56.0262)	3	534.642	JkSAPATGGVKKPHR	1	J(0.00)K(31.19)S(30.69)A(0.00)P(0.00)A(0.00)T(23.93)G(0.00)G(0.00)V(0.00)K(0.00)K(0.00)P(0.00)H(0.00)R(0.00)	K2	P68431, Q16695, Q5TEC6, Q71DI3	31.191	0.000401477	0.9975	H31K27Formyl	Yes
QEP220103_RN_SKOV3_1.08034.08034.2	JKSTGGKAPR	1J(-14.0156), 2K(86.0004), 7K(56.0262)	2	543.283	JkSTGGKAPR	1	J(0.00)K(20.05)S(0.00)T(0.00)G(0.00)G(0.00)K(0.00)A(0.00)P(0.00)R(0.00)	K2	P68431, P84243, Q16695, Q5TEC6, Q6NXT2, Q71DI3	20.054	0.000815965	0.9941	H31K9Malonyl	Yes
QEP220103_RN_SKOV3_1.13581.13581.2	JKQLATKAAR	1J(-14.0156), 2K(86.0004), 7K(56.0262)	2	585.827	JkQLATKAAR	1	J(0.00)K(23.75)Q(0.00)L(0.00)A(0.00)T(0.00)K(0.00)A(0.00)A(0.00)R(0.00)	K2	P68431, P84243, Q5TEC6, Q6NXT2, Q71DI3	23.746	0.000152606	0.998	H31K18Malonyl	Yes
QEP220103_RN_SKOV3_1.29231.29231.2	BVTIMPKDIQLAR	1B(119.0371), 3T(79.9663), 5M(15.9949), 7K(56.0262), 13R(10.0082)	2	833.419	BVtIMPKDIQLAR	1	B(0.00)V(0.00)T(23.56)I(0.00)M(0.00)P(0.00)K(0.00)D(0.00)I(0.00)Q(0.00)L(0.00)A(0.00)R(0.00)	T3	P68431, P84243, Q16695, Q6NXT2, Q71DI3	29.931	2.09033e-08	1	H31T118Phosphoryl	Yes
QEP220103_RN_SKOV3_2.02275.02275.2	KQLATKAAR	1K(72.0211), 6K(42.0105)	2	550.825	kQLATKAAR	1	K(22.04)Q(0.00)L(0.00)A(0.00)T(0.00)K(0.00)A(0.00)A(0.00)R(0.00)	K1	P68431, P84243, Q5TEC6, Q6NXT2, Q71DI3	22.04	0.00141009	0.9874	H31K18Lactoyl|Carboxyethyl	No
QEP220103_RN_SKOV3_2.04980.04980.3	KYQKSTQLLLR	1K(27.9949), 4K(56.0262)	3	487.952	kYQKSTQLLLR	1	K(24.43)Y(0.00)Q(0.00)K(0.00)S(20.22)T(18.23)Q(0.00)L(0.00)L(0.00)L(0.00)R(0.00)	K1	P0DPK2, P0DPK5	24.428	4.23919e-07	1	H3Y1K53Formyl	Yes
QEP220103_RN_SKOV3_2.09621.09621.2	JKSAPATGGVKKPHR	1J(-14.0156), 2K(86.0004), 11K(56.0262), 12K(56.0262)	2	837.452	JkSAPATGGVKKPHR	1	J(0.00)K(34.36)S(0.00)A(0.00)P(0.00)A(0.00)T(0.00)G(0.00)G(0.00)V(0.00)K(0.00)K(0.00)P(0.00)H(0.00)R(0.00)	K2	P68431, Q16695, Q5TEC6, Q71DI3	34.36	0.00221815	0.9883	H31K27Malonyl	Yes
QEP220103_RN_SKOV3_2.22018.22018.2	BVTIMPKDIQLAR	1B(119.0371), 5M(15.9949), 7K(72.0211)	2	796.429	BVTIMPkDIQLAR	1	B(0.00)V(0.00)T(0.00)I(0.00)M(0.00)P(0.00)K(32.03)D(0.00)I(0.00)Q(0.00)L(0.00)A(0.00)R(0.00)	K7	P68431, P84243, Q16695, Q6NXT2, Q71DI3	32.03	4.14634e-08	1	H31K122Lactoyl|Carboxyethyl	No
QEP220103_RN_SKOV3_3.05715.05715.2	BKSAPATGGVKK	1B(119.0371), 2K(28.0313), 11K(42.0469), 12K(27.9949)	2	630.869	BKSAPATGGVKk	1	B(0.00)K(0.00)S(6.28)A(0.00)P(0.00)A(0.00)T(15.14)G(0.00)G(0.00)V(0.00)K(0.00)K(31.35)	K12	P68431, Q16695, Q5TEC6, Q71DI3	31.352	5.1763e-08	1	H31K37Formyl	Yes
QEP220103_RN_SKOV3_3.21000.21000.2	BYQKSTELLIR	1B(119.0371), 4K(27.9949)	2	699.375	BYQkSTELLIR	1	B(0.00)Y(0.00)Q(0.00)K(22.71)S(19.00)T(16.83)E(0.00)L(0.00)L(0.00)I(0.00)R(0.00)	K4	P68431, P84243, Q16695, Q5TEC6, Q6NXT2, Q71DI3	22.707	8.85216e-05	0.9919	H31K56Formyl	Yes
QEP220103_RN_SKOV3_3.23508.23508.2	BEIAQDFKTDLR	1B(119.0371), 8K(72.0211)	2	763.878	BEIAQDFkTDLR	1	B(0.00)E(0.00)I(0.00)A(0.00)Q(0.00)D(0.00)F(0.00)K(27.15)T(0.00)D(0.00)L(0.00)R(0.00)	K8	P68431, P84243, Q16695, Q71DI3	27.15	7.59226e-07	0.9995	H31K79Lactoyl|Carboxyethyl	No
QEPlus_200825_RN_SM_24h_DMSO_1_NB4.05641.05641.3	BKSAPATGGVKKPHR	1B(119.0371), 2K(28.0313), 11K(114.0429), 12K(70.0418)	3	589	BKSAPATGGVkKPHR	1	B(0.00)K(0.00)S(0.00)A(0.00)P(0.00)A(0.00)T(0.00)G(0.00)G(0.00)V(0.00)K(30.70)K(0.00)P(0.00)H(0.00)R(0.00)	K11	P68431, Q16695, Q5TEC6, Q71DI3	30.698	5.5265e-05	0.9859	H31K36GlyGly	No
QEPlus_200825_RN_SM_24h_DMSO_1_NB4.07023.07023.2	BTKQTAR	1B(119.0371), 3K(72.0211)	2	448.235	BTkQTAR	1	B(0.00)T(0.00)K(10.62)Q(0.00)T(0.00)A(0.00)R(0.00)	K3	P0DPK2, P0DPK5, P68431, P84243, Q16695, Q5TEC6, Q6NXT2, Q71DI3	10.616	0.0141338	0.9455	H31K4Lactoyl|Carboxyethyl	Yes
QEPlus_200825_RN_SM_24h_DMSO_1_NB4.07150.07150.2	BKGNYAER	1B(119.0371), 2K(27.9949)	2	492.73	BkGNYAER	1	B(0.00)K(14.48)G(0.00)N(0.00)Y(0.00)A(0.00)E(0.00)R(0.00)	K2	P0C0S8, Q16777, Q6FI13, Q8IUE6, Q93077, Q96KK5, Q96QV6, Q99878, Q9BTM1-2, Q9BTM1	14.483	0.000462777	0.9954	H2A1K36Formyl	Yes
QEPlus_200825_RN_SM_24h_DMSO_1_NB4.09201.09201.2	BKSTGGKAPR	1B(119.0371), 2K(86.0368), 7K(56.0262)	2	581.814	BkSTGGKAPR	1	B(0.00)K(19.68)S(0.00)T(0.00)G(0.00)G(0.00)K(0.00)A(0.00)P(0.00)R(0.00)	K2	P68431, P84243, Q16695, Q5TEC6, Q6NXT2, Q71DI3	19.679	0.00147073	0.9891	H31K9Hydroxyisobutyryl	No
QEPlus_200825_RN_SM_24h_DMSO_1_NB4.09379.09379.2	BKSAPATGGVKKPHR	1B(119.0371), 2K(86.0368), 11K(56.0262), 12K(56.0262), 15R(10.0082)	2	880.988	BkSAPATGGVKKPHR	1	B(0.00)K(30.98)S(0.00)A(0.00)P(0.00)A(0.00)T(0.00)G(0.00)G(0.00)V(0.00)K(0.00)K(0.00)P(0.00)H(0.00)R(0.00)	K2	P68431, Q16695, Q5TEC6, Q71DI3	30.98	7.77603e-08	0.9999	H31K27Hydroxyisobutyryl	No
QEPlus_200825_RN_SM_24h_DMSO_1_NB4.10997.10997.2	JKQLATKAAR	1J(-14.0156), 2K(88.0160), 7K(56.0262), 10R(10.0082)	2	591.839	JkQLATKAAR	1	J(0.00)K(22.44)Q(0.00)L(0.00)A(0.00)T(0.00)K(0.00)A(0.00)A(0.00)R(0.00)	K2	P68431, P84243, Q5TEC6, Q6NXT2, Q71DI3	22.44	8.53345e-05	0.9665	H31K18Glyceroyl	Yes
QEPlus_200825_RN_SM_24h_DMSO_1_NB4.13413.13413.2	BAVTKVQKK	1B(119.0371), 5K(56.0262), 8K(28.0313), 9K(27.9949)	2	566.84	BAVTKVQKk	1	B(0.00)A(0.00)V(0.00)T(9.37)K(0.00)V(0.00)Q(0.00)K(0.00)K(19.80)	K9	Q5QNW6-2, Q5QNW6	19.797	0.0051816	0.9739	H2B2FK24Formyl	Yes
QEPlus_200825_RN_SM_24h_DMSO_1_NB4.14720.14720.2	BKSTGGKAPR	1B(119.0371), 2K(70.0418), 3S(79.9663), 7K(42.0105), 10R(10.0082)	2	611.796	BKsTGGKAPR	1	B(0.00)K(0.00)S(20.55)T(17.57)G(0.00)G(0.00)K(0.00)A(0.00)P(0.00)R(0.00)	S3	P68431, P84243, Q16695, Q5TEC6, Q6NXT2, Q71DI3	20.554	0.000509572	0.9833	H31S10Phosphoryl	No
QEPlus_200825_RN_SM_24h_DMSO_1_NB4.14907.14907.2	BKQLATKAAR	1B(119.0371), 2K(27.9949), 7K(56.0262), 10R(10.0082)	2	600.342	BkQLATKAAR	1	B(0.00)K(22.61)Q(0.00)L(0.00)A(0.00)T(8.46)K(0.00)A(0.00)A(0.00)R(0.00)	K2	P68431, P84243, Q5TEC6, Q6NXT2, Q71DI3	22.612	0.000590615	0.9821	H31K18Formyl	Yes
QEPlus_200825_RN_SM_24h_DMSO_1_NB4.15070.15070.2	BKQLATKAAR	1B(119.0371), 2K(56.0262), 7K(27.9949)	2	595.338	BKQLATkAAR	1	B(0.00)K(0.00)Q(0.00)L(0.00)A(0.00)T(19.30)K(21.41)A(0.00)A(0.00)R(0.00)	K7	P68431, P84243, Q5TEC6, Q6NXT2, Q71DI3	21.407	0.000968132	0.9935	H31K23Formyl	Yes
QEPlus_200825_RN_SM_24h_DMSO_2_NB4.07710.07710.2	BLAHYNKR	1B(119.0371), 7K(72.0211)	2	546.783	BLAHYNkR	1	B(0.00)L(0.00)A(0.00)H(0.00)Y(0.00)N(0.00)K(17.81)R(0.00)	K7	O60814, P06899, P23527, P33778, P58876, P62807, Q16778, Q5QNW6-2, Q5QNW6, Q8N257, Q93079, Q99877, Q99879, Q99880	17.81	0.00146424	0.989	H2B1BK85Lactoyl|Carboxyethyl	No
QEPlus_200825_RN_SM_24h_DMSO_3_NB4.01828.01828.3	KSAPATGGVKKPHR	1K(68.0262), 10K(56.0262), 11K(56.0262)	3	538.642	kSAPATGGVKKPHR	1	K(34.22)S(0.00)A(0.00)P(0.00)A(0.00)T(0.00)G(0.00)G(0.00)V(0.00)K(0.00)K(0.00)P(0.00)H(0.00)R(0.00)	K1	P68431, Q16695, Q5TEC6, Q71DI3	34.216	1.05813e-05	0.995	H31K27Crotonyl	No
QEPlus_200825_RN_SM_24h_DMSO_3_NB4.04001.04001.3	BKSAPATGGVKKPHR	1B(119.0371), 2K(28.0313), 11K(56.0262), 12K(88.0160), 15R(10.0082)	3	578.989	BKSAPATGGVKkPHR	1	B(0.00)K(0.00)S(0.00)A(0.00)P(0.00)A(0.00)T(0.00)G(0.00)G(0.00)V(0.00)K(0.00)K(35.68)P(0.00)H(0.00)R(0.00)	K12	P68431, Q16695, Q5TEC6, Q71DI3	35.68	4.22645e-07	1	H31K37Glyceroyl	Yes
QEPlus_200825_RN_SM_24h_DMSO_3_NB4.06014.06014.2	BGKQGGKAR	1B(119.0371), 3K(72.0211), 7K(56.0262)	2	524.78	BGkQGGKAR	1	B(0.00)G(0.00)K(19.14)Q(0.00)G(0.00)G(0.00)K(0.00)A(0.00)R(0.00)	K3	P04908, P0C0S8, P20671, Q16777, Q6FI13, Q7L7L0, Q8IUE6, Q93077, Q96KK5, Q96QV6, Q99878	19.139	0.0132558	0.9251	H2A1K5Lactoyl|Carboxyethyl	Yes
QEPlus_200825_RN_SM_24h_DMSO_3_NB4.09039.09039.2	BKSTGGKAPR	1B(119.0371), 2K(56.0262), 7K(88.0160), 10R(10.0082)	2	587.808	BKSTGGkAPR	1	B(0.00)K(0.00)S(0.00)T(0.00)G(0.00)G(0.00)K(16.88)A(0.00)P(0.00)R(0.00)	K7	P68431, P84243, Q16695, Q5TEC6, Q6NXT2, Q71DI3	16.884	0.00370672	0.9832	H31K14Glyceroyl	Yes

## Sheet: H1
Spectrum	Peptide	Assigned Modifications	Charge	Calculated M/Z	MSFragger Localization	Number Best Positions	Position Scores	Best Positions	Proteins	Hyperscore	Expectation	PeptideProphetProbability	Site	isNovel
QEP210830_RN_GR_H1_13.09334.09334.3	ALAAAGYDVEKNNSR	11K(14.0156), 12N(0.9840), 13N(0.9840)	3	532.262	ALAAAGYDVEkNNSR	1	A(0.00)L(0.00)A(0.00)A(0.00)A(0.00)G(0.00)Y(0.00)D(0.00)V(0.00)E(0.00)K(29.47)N(0.00)N(0.00)S(0.00)R(27.02)	K11	P10412, P16402, P16403, P22492, Q02539	29.472	8.76687e-07	1	H12K74Methyl	No
QEP210830_RN_GR_H1_15.10536.10536.2	KALAAAGYDVEK	1K(114.0429)	2	675.357	kALAAAGYDVEK	1	K(35.48)A(0.00)L(0.00)A(0.00)A(0.00)A(0.00)G(0.00)Y(0.00)D(0.00)V(0.00)E(0.00)K(4.61)	K1	P10412, P16402, P16403, P22492, Q02539	35.48	1.13169e-09	1	H12K63GlyGly	No
QEP210830_RN_GR_H1_15.18984.18984.2	SGVSLAALKK	9K(27.9949)	2	501.303	SGVSLAALkK	1	S(0.00)G(0.00)V(0.00)S(0.00)L(0.00)A(0.00)A(0.00)L(0.00)K(23.58)K(23.58)	K9	P10412, P16402, P16403	23.583	0.000352022	0.97	H12K62Formyl	No
QEP210830_RN_GR_H1_16.14309.14309.2	ALAAAGYDVEKNNSR	11K(27.9949)	2	803.894	ALAAAGYDVEkNNSR	1	A(0.00)L(0.00)A(0.00)A(0.00)A(0.00)G(0.00)Y(0.00)D(0.00)V(0.00)E(0.00)K(33.22)N(0.00)N(0.00)S(0.00)R(0.00)	K11	P10412, P16402, P16403, P22492, Q02539	33.215	9.05708e-09	1	H12K74Formyl	Yes
QEP210830_RN_GR_H1_17.15970.15970.2	KALAAAGYDVEK	1K(27.9949)	2	632.332	kALAAAGYDVEK	1	K(31.99)A(0.00)L(0.00)A(0.00)A(0.00)A(0.00)G(0.00)Y(0.00)D(0.00)V(0.00)E(0.00)K(14.88)	K1	P10412, P16402, P16403, P22492, Q02539	33.7	3.61369e-08	1	H12K63Formyl	No
QEP210830_RN_GR_H1_19.18215.18215.2	KASGPPVSELITK	1K(27.9949)	2	677.882	kASGPPVSELITK	1	K(30.34)A(0.00)S(0.00)G(0.00)P(0.00)P(0.00)V(0.00)S(0.00)E(0.00)L(0.00)I(0.00)T(0.00)K(9.25)	K1	P10412, P16402, P16403	30.339	9.5835e-10	1	H12K33Formyl	No
QEP210830_RN_GR_H1_21.11753.11753.2	GTGASGSFKLNK	9K(27.9949)	2	597.809	GTGASGSFkLNK	1	G(0.00)T(0.00)G(0.00)A(0.00)S(0.00)G(0.00)S(0.00)F(0.00)K(26.63)L(0.00)N(0.00)K(21.84)	K9	P10412, P16401, P16402, P16403, Q02539	26.626	3.78743e-07	1	H12K105Formyl	Yes
QEP210830_RN_GR_H1_21.18870.18870.2	SLVSKGTLVQTK	5K(27.9949)	2	644.877	SLVSkGTLVQTK	1	S(0.00)L(0.00)V(0.00)S(0.00)K(29.43)G(0.00)T(0.00)L(0.00)V(0.00)Q(0.00)T(0.00)K(15.09)	K5	P10412, P16401, P16402, P16403, Q02539	29.434	5.97141e-06	0.9857	H12K89Formyl	No
QEP210830_RN_GR_H1_22.12331.12331.2	SLVSKGTLVQTK	5K(114.0429)	2	687.901	SLVSkGTLVQTK	1	S(0.00)L(0.00)V(0.00)S(0.00)K(26.14)G(0.00)T(0.00)L(0.00)V(0.00)Q(0.00)T(0.00)K(12.07)	K5	P10412, P16401, P16402, P16403, Q02539	26.137	1.97281e-06	0.9867	H12K89GlyGly	No
QEP210830_RN_GR_H1_22.12613.12613.2	KALAAAGYDVEK	1K(58.0054)	2	647.338	kALAAAGYDVEK	1	K(40.07)A(0.00)L(0.00)A(0.00)A(0.00)A(0.00)G(0.00)Y(0.00)D(0.00)V(0.00)E(0.00)K(8.46)	K1	P10412, P16402, P16403, P22492, Q02539	40.067	1.4487e-10	1	H12K63Carboxymethyl	Yes
QEP210830_RN_GR_H1_22.12753.12753.3	GTLVQTKGTGASGSFK	7K(58.0054)	3	532.946	GTLVQTkGTGASGSFK	1	G(0.00)T(0.00)L(0.00)V(0.00)Q(0.00)T(0.00)K(28.75)G(0.00)T(0.00)G(0.00)A(0.00)S(0.00)G(0.00)S(0.00)F(0.00)K(11.46)	K7	P10412, P16401, P16402, P16403, Q02539	28.752	1.59796e-05	0.9999	H12K96Carboxymethyl	Yes
QEP210830_RN_GR_H1_22.13490.13490.2	ALAAAGYDVEK	11K(114.0429)	2	611.309	ALAAAGYDVEk	1	A(0.00)L(0.00)A(0.00)A(0.00)A(0.00)G(0.00)Y(0.00)D(0.00)V(0.00)E(0.00)K(27.00)	K11	P10412, P16402, P16403, P22492, Q02539	26.996	4.30975e-07	1	H12K74GlyGly	No
QEP210830_RN_GR_H1_22.13530.13530.2	ALAAAGYDVEK	11K(114.0316)	2	611.303	ALAAAGYDVEk	1	A(0.00)L(0.00)A(0.00)A(0.00)A(0.00)G(0.00)Y(0.00)D(0.00)V(0.00)E(0.00)K(26.73)	K11	P10412, P16402, P16403, P22492, Q02539	26.728	0.000106293	0.85	H12K74Glutaryl	Yes
QEP210830_RN_GR_H1_22.14432.14432.2	SLVSKGTLVQTK	5K(58.0054)	2	659.883	SLVSkGTLVQTK	1	S(0.00)L(0.00)V(0.00)S(0.00)K(31.25)G(0.00)T(0.00)L(0.00)V(0.00)Q(0.00)T(0.00)K(13.45)	K5	P10412, P16401, P16402, P16403, Q02539	31.252	1.29801e-05	0.9834	H12K89Carboxymethyl	Yes
QEP210830_RN_GR_H1_22.18257.18257.2	KASGPPVSELITK	1K(58.0054)	2	692.888	kASGPPVSELITK	1	K(35.30)A(0.00)S(0.00)G(0.00)P(0.00)P(0.00)V(0.00)S(0.00)E(0.00)L(0.00)I(0.00)T(0.00)K(8.96)	K1	P10412, P16402, P16403	35.3	2.51953e-09	1	H12K33Carboxymethyl	Yes
QEP210830_RN_GR_H1_26.17968.17968.2	KASGPPVSELITK	1K(42.0105)	2	684.89	kASGPPVSELITK	1	K(42.92)A(0.00)S(0.00)G(0.00)P(0.00)P(0.00)V(0.00)S(0.00)E(0.00)L(0.00)I(0.00)T(0.00)K(6.60)	K1	P10412, P16402, P16403	42.922	3.50629e-08	1	H12K33Acetyl	No
QEP210830_RN_GR_H1_28.20123.20123.2	SGVSLAALKK	9K(42.0105)	2	508.311	SGVSLAALkK	1	S(0.00)G(0.00)V(0.00)S(0.00)L(0.00)A(0.00)A(0.00)L(0.00)K(18.43)K(16.23)	K9	P10412, P16402, P16403	18.434	0.00231624	0.907	H12K62Acetyl	No
QEP210830_RN_GR_H1_28.34216.34216.2	ASGPPVSELITKAVAASK	12K(27.9949)	2	877.488	ASGPPVSELITkAVAASK	1	A(0.00)S(0.00)G(0.00)P(0.00)P(0.00)V(0.00)S(0.00)E(0.00)L(0.00)I(0.00)T(0.00)K(42.11)A(0.00)V(0.00)A(0.00)A(0.00)S(0.00)K(29.29)	K12	P10412, P16402, P16403	42.11	3.076e-11	1	H12K45Formyl	No
QEP210830_RN_GR_H1_3.22076.22076.2	LGLKSLVSK	4K(27.9949)	2	486.808	LGLkSLVSK	1	L(0.00)G(0.00)L(0.00)K(23.04)S(0.00)L(0.00)V(0.00)S(0.00)K(13.36)	K4	P10412, P16401, P16402, P16403, Q02539	23.041	4.52224e-05	0.9331	H12K84Formyl	No
QEP210830_RN_GR_H1_30.14181.14181.2	KALAAAGYDVEK	1K(42.0105)	2	639.34	kALAAAGYDVEK	1	K(34.41)A(0.00)L(0.00)A(0.00)A(0.00)A(0.00)G(0.00)Y(0.00)D(0.00)V(0.00)E(0.00)K(4.22)	K1	P10412, P16402, P16403, P22492, Q02539	34.411	1.39848e-08	1	H12K63Acetyl	No
QEP210830_RN_GR_H1_30.15610.15610.2	GTLVQTKGTGASGSFK	7K(27.9949)	2	783.91	GTLVQTkGTGASGSFK	1	G(0.00)T(0.00)L(0.00)V(0.00)Q(0.00)T(0.00)K(35.52)G(0.00)T(0.00)G(0.00)A(0.00)S(0.00)G(0.00)S(0.00)F(0.00)K(16.88)	K7	P10412, P16401, P16402, P16403, Q02539	35.523	3.3969e-10	1	H12K96Formyl	No
QEP210830_RN_GR_H1_5.17091.17091.2	ALAAAGYDVEK	11K(28.0313)	2	568.303	ALAAAGYDVEk	1	A(0.00)L(0.00)A(0.00)A(0.00)A(0.00)G(0.00)Y(0.00)D(0.00)V(0.00)E(0.00)K(24.87)	K11	P10412, P16402, P16403, P22492, Q02539	24.866	1.72242e-06	0.9999	H12K74Dimethyl	No
QEP210830_RN_GR_H1_7.14648.14648.3	KASGPPVSELITK	1K(14.0156)	3	447.598	kASGPPVSELITK	1	K(26.02)A(0.00)S(0.00)G(0.00)P(0.00)P(0.00)V(0.00)S(0.00)E(0.00)L(0.00)I(0.00)T(0.00)K(4.58)	K1	P10412, P16402, P16403	26.015	6.87957e-07	1	H12K33Methyl	No

## Sheet: InSol MDA-MB-468
Spectrum	Peptide	Assigned Modifications	Charge	Calculated M/Z	MSFragger Localization	Number Best Positions	Position Scores	Best Positions	Proteins	Hyperscore	Expectation	PeptideProphetProbability	Site(s)	Class	Search
HF190404_RN_sol_A.01325.01325.2	AKAKTR		2	342.723					P04908, P0C0S8, P20671, Q96KK5, Q99878	12.938	0.0138198	0.9613	H2A1 12-17	Unmodified	Non-histone proteins
HF190404_RN_sol_A.01355.01355.2	TTSHGR		2	334.671					P0C0S5, Q71UI9-2, Q71UI9-4, Q71UI9-5, Q71UI9	12.638	0.00164248	0.9961	H2AV 40-45	Unmodified	Non-histone proteins
HF190404_RN_sol_A.01505.01505.2	TKQTAR	2K(14.0156)	2	364.718					P0DPK2, P0DPK5, P68431, P84243, Q16695, Q5TEC6, Q6NXT2, Q71DI3	16.153	0.0386145	0.9639	H31 K4me	Classicalal	Non-histone proteins
HF190404_RN_sol_A.01549.01549.2	TKQTAR		2	358.202					P0DPK2, P0DPK5, P68431, P84243, Q16695, Q5TEC6, Q6NXT2, Q71DI3	9.969	0.00763396	0.9866	H31 3-8	Unmodified	Non-histone proteins
HF190404_RN_sol_A.01630.01630.2	KGNYSER		2	432.216					P04908, P20671, Q7L7L0	12.865	0.00144129	0.9979	H2A3 36-42	Unmodified	Non-histone proteins
HF190404_RN_sol_A.01653.01653.3	KSTGGKAPR		3	304.515					P68431, P84243, Q16695, Q5TEC6, Q6NXT2, Q71DI3	22.058	0.00072527	0.9884	H31 9-17	Unmodified	Non-histone proteins
HF190404_RN_sol_A.01747.01747.3	KSTGGKAPR	1K(14.0156)	3	309.187					P68431, P84243, Q16695, Q5TEC6, Q6NXT2, Q71DI3	26.519	9.89123e-05	0.9972	H31 K9me	Classicalal	Non-histone proteins
HF190404_RN_sol_A.01750.01750.3	KSTGGKAPR	1K(42.0469)	3	318.53					P68431, P84243, Q16695, Q5TEC6, Q6NXT2, Q71DI3	26.829	8.27465e-05	0.9973	H31 K9tr	Classicalal	Non-histone proteins
HF190404_RN_sol_A.01791.01791.3	KSTGGKAPR	1K(28.0313)	3	313.858					P68431, P84243, Q16695, Q5TEC6, Q6NXT2, Q71DI3	29.445	3.264e-05	0.9989	H31 K9di	Classicalal	Non-histone proteins
HF190404_RN_sol_A.01924.01924.2	GKQGGKAR	2K(42.0105)	2	427.248					P04908, P0C0S8, P20671, Q16777, Q6FI13, Q7L7L0, Q8IUE6, Q93077, Q96KK5, Q96QV6, Q99878	16.292	0.0356451	0.9671	H2A1 K5ac	Classicalal	Non-histone proteins
HF190404_RN_sol_A.02123.02123.2	KSTGGKAPR	6K(42.0105)	2	477.274					P68431, P84243, Q16695, Q5TEC6, Q6NXT2, Q71DI3	21.581	0.00301821	0.9914	H31 K14ac	Classicalal	Non-histone proteins
HF190404_RN_sol_A.02341.02341.2	IAGEASR		2	357.194					O60814, P06899, P23527, P33778, P57053, P58876, P62807, Q16778, Q5QNW6-2, Q5QNW6, Q93079, Q99877, Q99879	18.894	0.00448229	0.9697	H2B1B 73-79	Unmodified	Non-histone proteins
HF190404_RN_sol_A.02451.02451.2	KGNYAER		2	424.218					P0C0S8, Q16777, Q6FI13, Q8IUE6, Q93077, Q96KK5, Q96QV6, Q99878, Q9BTM1-2, Q9BTM1	15.28	0.00638264	0.9006	H2A1 36-42	Unmodified	Non-histone proteins
HF190404_RN_sol_A.02579.02579.3	KQLATKAAR		3	332.878					P68431, P84243, Q5TEC6, Q6NXT2, Q71DI3	23.866	0.00144046	0.9827	H31 18-26	Unmodified	Non-histone proteins
HF190404_RN_sol_A.02594.02594.3	LAHYNKR		3	304.508					O60814, P06899, P23527, P33778, P58876, P62807, Q16778, Q5QNW6-2, Q5QNW6, Q8N257, Q93079, Q99877, Q99879, Q99880	17.437	0.0103693	0.9805	H2B1B 80-86	Unmodified	Non-histone proteins
HF190404_RN_sol_A.04686.04686.3	LAHYNKR	6K(14.0156)	3	309.18					O60814, P06899, P23527, P33778, P58876, P62807, Q16778, Q5QNW6-2, Q5QNW6, Q8N257, Q93079, Q99877, Q99879, Q99880	16.159	0.0121689	0.9855	H2B1B K85me	Classicalal	Non-histone proteins
HF190404_RN_sol_A.04767.04767.4	KSAPATGGVKKPHR	1K(28.0313), 10K(28.0313)	4	375.732					P68431, Q16695, Q5TEC6, Q71DI3	16.807	0.0365655	0.8833	H31 K27di	Classicalal	Non-histone proteins
HF190404_RN_sol_A.04767.04767.4	KSAPATGGVKKPHR	1K(28.0313), 10K(28.0313)	4	375.732					P68431, Q16695, Q5TEC6, Q71DI3	16.807	0.0365655	0.8833	H31 K36di	Classicalal	Non-histone proteins
HF190404_RN_sol_A.06332.06332.4	KSAPATGGVKKPHR	10K(14.0156)	4	362.718					P68431, Q16695, Q5TEC6, Q71DI3	28.483	6.94405e-07	1	H31 K36me	Classicalal	Non-histone proteins
HF190404_RN_sol_A.06522.06522.4	KSAPATGGVKKPHR	10K(28.0313), 11K(14.0156)	4	372.228					P68431, Q16695, Q5TEC6, Q71DI3	25.488	0.000189331	1	H31 K37me	Classicalal	Non-histone proteins
HF190404_RN_sol_A.06538.06538.3	KSTGGKAPR	1K(42.0105)	3	318.518					P68431, P84243, Q16695, Q5TEC6, Q6NXT2, Q71DI3	20.304	0.00199067	0.9978	H31 K9ac	Classicalal	Non-histone proteins
HF190404_RN_sol_A.06560.06560.4	KSTGGKAPRKQLATKAAR	6K(28.0313)	4	475.042					P68431, P84243, Q5TEC6, Q6NXT2, Q71DI3	24.6	2.68753e-05	1	H31 K14di	Classicalal	Non-histone proteins
HF190404_RN_sol_A.06625.06625.4	KSAPATGGVKKPHR	10K(42.0469)	4	372.228					P68431, Q16695, Q5TEC6, Q71DI3	26.315	2.61074e-06	1	H31 K36tr	Classicalal	Non-histone proteins
HF190404_RN_sol_A.07320.07320.4	KSAPATGGVKKPHR	1K(14.0156)	4	362.718					P68431, Q16695, Q5TEC6, Q71DI3	28.102	0.000131911	1	H31 K27me	Classicalal	Non-histone proteins
HF190404_RN_sol_A.07440.07440.2	STITSR		2	337.689					Q5QNW6-2, O60814, P06899, P23527, P33778, P57053, P58876, P62807, Q16778, Q5QNW6, Q8N257, Q93079, Q99877, Q99879, Q99880	13.431	0.0104052	0.859	H2B1B 87-92	Unmodified	Non-histone proteins
HF190404_RN_sol_A.07741.07741.4	KSAPATGGVKKPHR	1K(42.0469), 10K(28.0313)	4	379.236					P68431, Q16695, Q5TEC6, Q71DI3	22.444	0.00165867	0.9937	H31 K27tr	Classicalal	Non-histone proteins
HF190404_RN_sol_A.08063.08063.3	LAHYNKR	6K(28.0313)	3	313.851					O60814, P06899, P23527, P33778, P58876, P62807, Q16778, Q5QNW6-2, Q5QNW6, Q8N257, Q93079, Q99877, Q99879, Q99880	18.329	0.00620511	0.9909	H2B1B K85di	Classicalal	Non-histone proteins
HF190404_RN_sol_A.08610.08610.3	KQLATKAAR	6K(42.0105)	3	346.881					P68431, P84243, Q5TEC6, Q6NXT2, Q71DI3	15.827	0.0147316	0.9698	H31 K23ac	Classicalal	Non-histone proteins
HF190404_RN_sol_A.13495.13495.4	KSTGGKAPRKQLATKAAR	10K(42.0105)	4	478.537					P68431, P84243, Q5TEC6, Q6NXT2, Q71DI3	25.209	0.00324859	0.9486	H31 K18ac	Classicalal	Non-histone proteins
HF190404_RN_sol_A.13907.13907.3	KQLATKAAR	1K(14.0156), 6K(27.9949)	3	346.881	KQLATkAAR	1	K(0.00)Q(0.00)L(0.00)A(0.00)T(13.87)K(15.59)A(0.00)A(0.00)R(0.00)	K6	P68431, P84243, Q5TEC6, Q6NXT2, Q71DI3	21.31	0.0111558	0.9697	H31 K18me	Classicalal	Non-histone proteins
HF190404_RN_sol_A.13907.13907.3	KQLATKAAR	1K(14.0156), 6K(27.9949)	3	346.881	KQLATkAAR	1	K(0.00)Q(0.00)L(0.00)A(0.00)T(13.87)K(15.59)A(0.00)A(0.00)R(0.00)	K6	P68431, P84243, Q5TEC6, Q6NXT2, Q71DI3	21.31	0.0111558	0.9697	H31 K23fo	Uncommon	Non-histone proteins
HF190404_RN_sol_A.14017.14017.4	KSTGGKAPRKQLATKAAR	6K(42.0469), 9R(39.9949)	4	488.79	KSTGGKAPrKQLATKAAR	1	K(0.00)S(0.00)T(0.00)G(0.00)G(0.00)K(0.00)A(0.00)P(0.00)R(23.26)K(0.00)Q(0.00)L(0.00)A(0.00)T(0.00)K(0.00)A(0.00)A(0.00)R(17.59)	R9	P68431, P84243, Q5TEC6, Q6NXT2, Q71DI3	23.261	0.000629656	0.8612	H31 K14tr	Classicalal	Non-histone proteins
HF190404_RN_sol_A.14017.14017.4	KSTGGKAPRKQLATKAAR	6K(42.0469), 9R(39.9949)	4	488.79	KSTGGKAPrKQLATKAAR	1	K(0.00)S(0.00)T(0.00)G(0.00)G(0.00)K(0.00)A(0.00)P(0.00)R(23.26)K(0.00)Q(0.00)L(0.00)A(0.00)T(0.00)K(0.00)A(0.00)A(0.00)R(17.59)	R9	P68431, P84243, Q5TEC6, Q6NXT2, Q71DI3	23.261	0.000629656	0.8612	H31 R17g-	Uncommon	Non-histone proteins
HF190404_RN_sol_A.14887.14887.4	IAGEASRLAHYNKR		4	397.465					O60814, P06899, P23527, P33778, P58876, P62807, Q16778, Q5QNW6-2, Q5QNW6, Q93079, Q99877, Q99879	27.006	1.37487e-05	1	H2B1B 73-86	Unmodified	Non-histone proteins
HF190404_RN_sol_A.15035.15035.2	YQKSTELLIR		2	630.863					P68431, P84243, Q16695, Q5TEC6, Q6NXT2, Q71DI3	18.657	0.0529807	0.9113	H31 54-63	Unmodified	Non-histone proteins
HF190404_RN_sol_A.15308.15308.2	EIQTAVR		2	414.228					O60814, P06899, P23527, P33778, P57053, P58876, P62807, Q16778, Q5QNW6-2, Q5QNW6, Q93079, Q96A08, Q99877, Q99879, Q99880	14.891	0.0449004	0.8696	H2B1B 93-99	Unmodified	Non-histone proteins
HF190404_RN_sol_A.15487.15487.3	RYQKSTELLIR		3	476.281					P68431, P84243, Q16695, Q5TEC6, Q6NXT2, Q71DI3	25.534	4.34716e-06	0.9989	H31 53-63	Unmodified	Non-histone proteins
HF190404_RN_sol_A.15584.15584.3	KYQKSTQLLLR	1K(27.9949)	3	469.605	kYQKSTQLLLR	1	K(24.21)Y(0.00)Q(0.00)K(23.35)S(19.80)T(17.62)Q(0.00)L(0.00)L(0.00)L(0.00)R(0.00)	K1	P0DPK2, P0DPK5	24.214	0.00031289	0.9356	H3Y2 K53fo	Uncommon	Non-histone proteins
HF190404_RN_sol_A.15609.15609.3	YRPGTVALR		3	351.542					P68431, P84243, Q16695, Q5TEC6, Q6NXT2, Q71DI3	19.369	0.00606387	0.9921	H31 41-49	Unmodified	Non-histone proteins
HF190404_RN_sol_A.16148.16148.3	KYQKSTQLLLR	4K(27.9949)	3	469.933	KYQkSTQLLLR	1	K(29.29)Y(0.00)Q(0.00)K(29.78)S(25.50)T(23.57)Q(0.00)L(0.00)L(0.00)L(0.00)R(0.00)	K4	P0DPK2, P0DPK5	29.78	1.38793e-05	0.9357	H3Y2 K56fo	Uncommon	Non-histone proteins
HF190404_RN_sol_A.16524.16524.3	YRPGTVALREIR		3	487.621					P68431, P84243, Q16695, Q5TEC6, Q6NXT2, Q71DI3	23.263	0.00017158	0.9969	H31 41-52	Unmodified	Non-histone proteins
HF190404_RN_sol_A.16608.16608.2	KLPFQR		2	399.747					P0DPK2, P0DPK5, P68431, P84243, Q16695, Q5TEC6, Q6NXT2, Q71DI3	14.666	0.0511093	0.9346	H31 64-69	Unmodified	Non-histone proteins
HF190404_RN_sol_A.16689.16689.2	HLQLAIR		2	430.771					P04908, P0C0S5, P0C0S8, P16104, P20671, Q16777, Q6FI13, Q71UI9-2, Q71UI9-3, Q71UI9-4, Q71UI9, Q7L7L0, Q93077, Q96KK5, Q96QV6, Q99878, Q9BTM1-2, Q9BTM1	20.63	0.000927898	0.9947	H2A1 82-88	Unmodified	Non-histone proteins
HF190404_RN_sol_A.16888.16888.3	STITSREIQTAVR		3	494.611					O60814, P06899, P23527, P33778, P57053, P58876, P62807, Q16778, Q5QNW6-2, Q5QNW6, Q93079, Q99877, Q99879, Q99880	20.105	0.0123749	0.9402	H2B1B 87-99	Unmodified	Non-histone proteins
HF190404_RN_sol_A.17032.17032.4	KASGPPVSELITKAVAASKER		4	538.061					P10412, P16402, P16403	37.366	8.82218e-08	1	H13 34-54	Unmodified	Non-histone proteins
HF190404_RN_sol_A.17180.17180.3	KYQKSTQLLLR	4K(86.0004)	3	492.276	KYQkSTQLLLR	1	K(14.82)Y(0.00)Q(0.00)K(17.32)S(0.00)T(0.00)Q(0.00)L(0.00)L(0.00)L(0.00)R(0.00)	K4	P0DPK2, P0DPK5	19.422	0.00474115	0.9625	H3Y2 K56ma	Uncommon	Non-histone proteins
HF190404_RN_sol_A.17837.17837.3	EIRKYQKSTQLLLR	4K(28.0313), 7K(68.0262)	3	632.035	EIRKYQkSTQLLLR	1	E(0.00)I(0.00)R(0.00)K(0.00)Y(0.00)Q(0.00)K(13.93)S(0.00)T(0.00)Q(0.00)L(0.00)L(0.00)L(0.00)R(0.00)	K7	P0DPK2, P0DPK5	20.937	0.000307903	0.9545	H3Y2 K53di	Classicalal	Non-histone proteins
HF190404_RN_sol_A.17837.17837.3	EIRKYQKSTQLLLR	4K(28.0313), 7K(68.0262)	3	632.035	EIRKYQkSTQLLLR	1	E(0.00)I(0.00)R(0.00)K(0.00)Y(0.00)Q(0.00)K(13.93)S(0.00)T(0.00)Q(0.00)L(0.00)L(0.00)L(0.00)R(0.00)	K7	P0DPK2, P0DPK5	20.937	0.000307903	0.9545	H3Y2 K56cr	Uncommon	Non-histone proteins
HF190404_RN_sol_A.18076.18076.4	AGLQFPVGRVHR		4	335.191					P04908, P0C0S8, P16104, P20671, Q16777, Q6FI13, Q7L7L0, Q8IUE6, Q93077, Q96KK5, Q99878, Q9BTM1-2, Q9BTM1	21.158	0.000147376	1	H2A1 21-32	Unmodified	Non-histone proteins
HF190404_RN_sol_A.18212.18212.3	SSRAGLQFPVGR		3	432.242					P04908, P0C0S8, P16104, P20671, Q16777, Q6FI13, Q7L7L0, Q8IUE6, Q93077, Q96KK5, Q96QV6, Q99878, Q9BTM1-2, Q9BTM1	19.154	0.0216092	0.9421	H2A1 18-29	Unmodified	Non-histone proteins
HF190404_RN_sol_A.18493.18493.3	YQKSTELLIR	3K(42.0105)	3	434.914					P68431, P84243, Q16695, Q5TEC6, Q6NXT2, Q71DI3	16.361	0.000655659	0.997	H31 K56ac	Classicalal	Non-histone proteins
HF190404_RN_sol_A.18617.18617.2	SQRAGLQFPVGR		2	658.857					P0C0S5, Q71UI9-2, Q71UI9-5, Q71UI9	32.563	1.04777e-05	1	H2AV 20-31	Unmodified	Non-histone proteins
HF190404_RN_sol_A.18742.18742.4	LVTTGVLKQTKGVGASGSFR		4	502.536					P07305-2, P07305	38.085	3.018e-11	1	H10 74-93	Unmodified	Non-histone proteins
HF190404_RN_sol_A.18847.18847.3	YQKSTELLIR	3K(28.0313)	3	430.255					P68431, P84243, Q16695, Q5TEC6, Q6NXT2, Q71DI3	14.395	0.025915	0.9658	H31 K56di	Classicalal	Non-histone proteins
HF190404_RN_sol_A.18877.18877.2	EIAQDFKTDLR		2	673.353					P68431, P84243, Q16695, Q71DI3	24.635	0.000292584	0.9994	H31 73-83	Unmodified	Non-histone proteins
HF190404_RN_sol_A.19011.19011.3	VTIMPKDIQLARR		3	520.977					P68431, P84243, Q16695, Q6NXT2, Q71DI3	15.877	0.0269225	0.8794	H31 117-129	Unmodified	Non-histone proteins
HF190404_RN_sol_A.19021.19021.2	EIAQDFKTDLR	7K(14.0156)	2	680.361					P68431, P84243, Q16695, Q71DI3	23.918	0.000786141	0.9977	H31 K79me	Classicalal	Non-histone proteins
HF190404_RN_sol_A.19081.19081.3	EIAQDFKTDLR	7K(28.0313)	3	458.581					P68431, P84243, Q16695, Q71DI3	18.712	0.00497737	0.9938	H31 K79di	Classicalal	Non-histone proteins
HF190404_RN_sol_A.19387.19387.3	KASGPPVSELITKAVAASKER	1K(42.0469), 13K(114.0429)	3	765.773	KASGPPVSELITkAVAASKER	1	K(0.00)A(0.00)S(0.00)G(0.00)P(0.00)P(0.00)V(0.00)S(0.00)E(0.00)L(0.00)I(0.00)T(0.00)K(19.50)A(0.00)V(0.00)A(0.00)A(0.00)S(0.00)K(6.26)E(0.00)R(0.00)	K13	P10412, P16402, P16403	22.107	6.35932e-05	0.9717	H13 K34tr	Classicalal	Non-histone proteins
HF190404_RN_sol_A.19387.19387.3	KASGPPVSELITKAVAASKER	1K(42.0469), 13K(114.0429)	3	765.773	KASGPPVSELITkAVAASKER	1	K(0.00)A(0.00)S(0.00)G(0.00)P(0.00)P(0.00)V(0.00)S(0.00)E(0.00)L(0.00)I(0.00)T(0.00)K(19.50)A(0.00)V(0.00)A(0.00)A(0.00)S(0.00)K(6.26)E(0.00)R(0.00)	K13	P10412, P16402, P16403	22.107	6.35932e-05	0.9717	H13 K46gl	Uncommon	Non-histone proteins
HF190404_RN_sol_A.19676.19676.4	KASGPPVSELITKAVAASKER	13K(132.0575), 19K(14.0156)	4	574.579	KASGPPVSELITkAVAASKER	1	K(4.14)A(0.00)S(0.00)G(0.00)P(0.00)P(0.00)V(0.00)S(0.00)E(0.00)L(0.00)I(0.00)T(0.00)K(25.87)A(0.00)V(0.00)A(0.00)A(0.00)S(0.00)K(0.00)E(0.00)R(0.00)	K13	P10412, P16402, P16403	25.869	0.000236213	0.995	H13 K46n-	Uncommon	Non-histone proteins
HF190404_RN_sol_A.19676.19676.4	KASGPPVSELITKAVAASKER	13K(132.0575), 19K(14.0156)	4	574.579	KASGPPVSELITkAVAASKER	1	K(4.14)A(0.00)S(0.00)G(0.00)P(0.00)P(0.00)V(0.00)S(0.00)E(0.00)L(0.00)I(0.00)T(0.00)K(25.87)A(0.00)V(0.00)A(0.00)A(0.00)S(0.00)K(0.00)E(0.00)R(0.00)	K13	P10412, P16402, P16403	25.869	0.000236213	0.995	H13 K52me	Classicalal	Non-histone proteins
HF190404_RN_sol_A.19938.19938.4	VTIAQGGVLPNIQAVLLPKKTESHHKAKGK	19K(14.0156), 20K(72.0211), 26K(28.0313)	4	819.984	VTIAQGGVLPNIQAVLLPKkTESHHKAKGK	1	V(0.00)T(0.00)I(0.00)A(0.00)Q(0.00)G(0.00)G(0.00)V(0.00)L(0.00)P(0.00)N(0.00)I(0.00)Q(0.00)A(0.00)V(0.00)L(0.00)L(0.00)P(0.00)K(0.00)K(29.80)T(0.00)E(0.00)S(0.00)H(0.00)H(0.00)K(0.00)A(0.00)K(22.76)G(0.00)K(22.76)	K20	P04908, P0C0S8, P20671, Q6FI13, Q7L7L0, Q93077	29.797	0.000201536	0.9996	H2A1 K118me	Classicalal	Non-histone proteins
HF190404_RN_sol_A.19938.19938.4	VTIAQGGVLPNIQAVLLPKKTESHHKAKGK	19K(14.0156), 20K(72.0211), 26K(28.0313)	4	819.984	VTIAQGGVLPNIQAVLLPKkTESHHKAKGK	1	V(0.00)T(0.00)I(0.00)A(0.00)Q(0.00)G(0.00)G(0.00)V(0.00)L(0.00)P(0.00)N(0.00)I(0.00)Q(0.00)A(0.00)V(0.00)L(0.00)L(0.00)P(0.00)K(0.00)K(29.80)T(0.00)E(0.00)S(0.00)H(0.00)H(0.00)K(0.00)A(0.00)K(22.76)G(0.00)K(22.76)	K20	P04908, P0C0S8, P20671, Q6FI13, Q7L7L0, Q93077	29.797	0.000201536	0.9996	H2A1 K119la	Uncommon	Non-histone proteins
HF190404_RN_sol_A.19938.19938.4	VTIAQGGVLPNIQAVLLPKKTESHHKAKGK	19K(14.0156), 20K(72.0211), 26K(28.0313)	4	819.984	VTIAQGGVLPNIQAVLLPKkTESHHKAKGK	1	V(0.00)T(0.00)I(0.00)A(0.00)Q(0.00)G(0.00)G(0.00)V(0.00)L(0.00)P(0.00)N(0.00)I(0.00)Q(0.00)A(0.00)V(0.00)L(0.00)L(0.00)P(0.00)K(0.00)K(29.80)T(0.00)E(0.00)S(0.00)H(0.00)H(0.00)K(0.00)A(0.00)K(22.76)G(0.00)K(22.76)	K20	P04908, P0C0S8, P20671, Q6FI13, Q7L7L0, Q93077	29.797	0.000201536	0.9996	H2A1 K125di	Classicalal	Non-histone proteins
HF190404_RN_sol_A.20033.20033.4	VTIAQGGVLPNIQAVLLPKKTESHHKAKGK	20K(114.0429)	4	819.978	VTIAQGGVLPNIQAVLLPKkTESHHKAKGK	1	V(0.00)T(0.00)I(0.00)A(0.00)Q(0.00)G(0.00)G(0.00)V(0.00)L(0.00)P(0.00)N(0.00)I(0.00)Q(0.00)A(0.00)V(0.00)L(0.00)L(0.00)P(0.00)K(59.90)K(62.86)T(0.00)E(0.00)S(0.00)H(0.00)H(0.00)K(48.61)A(0.00)K(41.09)G(0.00)K(38.58)	K20	P04908, P0C0S8, P20671, Q6FI13, Q7L7L0, Q93077	62.855	3.01007e-05	1	H2A1 K119gl	Uncommon	Non-histone proteins
HF190404_RN_sol_A.20290.20290.2	LVREIAQDFKTDLR		2	862.484					P68431, P84243, Q71DI3	44.464	0	1	H31 70-83	Unmodified	Non-histone proteins
HF190404_RN_sol_A.20489.20489.4	VTIAQGGVLPNIQAVLLPKKTESHHKAKGK		4	791.713					P04908, P0C0S8, P20671, Q6FI13, Q7L7L0, Q93077	46.609	4e-14	1	H2A1 100-129	Unmodified	Non-histone proteins
HF190404_RN_sol_A.20530.20530.3	VTIMPKDIQLAR		3	465.607					P68431, P84243, Q16695, Q6NXT2, Q71DI3	28.53	8.37959e-05	0.9991	H31 117-128	Unmodified	Non-histone proteins
HF190404_RN_sol_A.20604.20604.2	NDEELNKLLGR		2	655.851					P04908, Q7L7L0, Q93077	30.945	7.74016e-06	1	H2A1C 89-99	Unmodified	Non-histone proteins
HF190404_RN_sol_A.20787.20787.2	AGLQFPVGR		2	477.773					P04908, P0C0S5, P0C0S8, P16104, P20671, Q16777, Q6FI13, Q71UI9-2, Q71UI9-5, Q71UI9, Q7L7L0, Q8IUE6, Q93077, Q96KK5, Q96QV6, Q99878, Q9BTM1-2, Q9BTM1	21.798	0.00266379	0.9931	H2A1 21-29	Unmodified	Non-histone proteins
HF190404_RN_sol_A.20876.20876.3	KTEAPKGPRKAGLPIKASSSKVSSQR	1K(42.0105), 6K(42.0469), 10K(42.0469), 16K(28.0313), 21K(104.0262)	3	992.913	KTEAPKGPRKAGLPIKASSSkVSSQR	1	K(0.00)T(0.00)E(0.00)A(0.00)P(0.00)K(0.00)G(0.00)P(0.00)R(0.00)K(0.00)A(0.00)G(0.00)L(0.00)P(0.00)I(0.00)K(0.00)A(0.00)S(0.00)S(0.00)S(0.00)K(18.49)V(0.00)S(0.00)S(0.00)Q(0.00)R(0.00)	K21	Q8IZA3-2, Q8IZA3	18.494	0.000718002	0.9112	H18 K317ac	Classicalal	Non-histone proteins
HF190404_RN_sol_A.20876.20876.3	KTEAPKGPRKAGLPIKASSSKVSSQR	1K(42.0105), 6K(42.0469), 10K(42.0469), 16K(28.0313), 21K(104.0262)	3	992.913	KTEAPKGPRKAGLPIKASSSkVSSQR	1	K(0.00)T(0.00)E(0.00)A(0.00)P(0.00)K(0.00)G(0.00)P(0.00)R(0.00)K(0.00)A(0.00)G(0.00)L(0.00)P(0.00)I(0.00)K(0.00)A(0.00)S(0.00)S(0.00)S(0.00)K(18.49)V(0.00)S(0.00)S(0.00)Q(0.00)R(0.00)	K21	Q8IZA3-2, Q8IZA3	18.494	0.000718002	0.9112	H18 K322tr	Classicalal	Non-histone proteins
HF190404_RN_sol_A.20876.20876.3	KTEAPKGPRKAGLPIKASSSKVSSQR	1K(42.0105), 6K(42.0469), 10K(42.0469), 16K(28.0313), 21K(104.0262)	3	992.913	KTEAPKGPRKAGLPIKASSSkVSSQR	1	K(0.00)T(0.00)E(0.00)A(0.00)P(0.00)K(0.00)G(0.00)P(0.00)R(0.00)K(0.00)A(0.00)G(0.00)L(0.00)P(0.00)I(0.00)K(0.00)A(0.00)S(0.00)S(0.00)S(0.00)K(18.49)V(0.00)S(0.00)S(0.00)Q(0.00)R(0.00)	K21	Q8IZA3-2, Q8IZA3	18.494	0.000718002	0.9112	H18 K326tr	Classicalal	Non-histone proteins
HF190404_RN_sol_A.20876.20876.3	KTEAPKGPRKAGLPIKASSSKVSSQR	1K(42.0105), 6K(42.0469), 10K(42.0469), 16K(28.0313), 21K(104.0262)	3	992.913	KTEAPKGPRKAGLPIKASSSkVSSQR	1	K(0.00)T(0.00)E(0.00)A(0.00)P(0.00)K(0.00)G(0.00)P(0.00)R(0.00)K(0.00)A(0.00)G(0.00)L(0.00)P(0.00)I(0.00)K(0.00)A(0.00)S(0.00)S(0.00)S(0.00)K(18.49)V(0.00)S(0.00)S(0.00)Q(0.00)R(0.00)	K21	Q8IZA3-2, Q8IZA3	18.494	0.000718002	0.9112	H18 K332di	Classicalal	Non-histone proteins
HF190404_RN_sol_A.20876.20876.3	KTEAPKGPRKAGLPIKASSSKVSSQR	1K(42.0105), 6K(42.0469), 10K(42.0469), 16K(28.0313), 21K(104.0262)	3	992.913	KTEAPKGPRKAGLPIKASSSkVSSQR	1	K(0.00)T(0.00)E(0.00)A(0.00)P(0.00)K(0.00)G(0.00)P(0.00)R(0.00)K(0.00)A(0.00)G(0.00)L(0.00)P(0.00)I(0.00)K(0.00)A(0.00)S(0.00)S(0.00)S(0.00)K(18.49)V(0.00)S(0.00)S(0.00)Q(0.00)R(0.00)	K21	Q8IZA3-2, Q8IZA3	18.494	0.000718002	0.9112	H18 K337be	Uncommon	Non-histone proteins
HF190404_RN_sol_A.21428.21428.4	LLLPGELAKHAVSEGTKAVTKYTSSK	9K(42.0469), 17K(114.0429)	4	721.909	LLLPGELAKHAVSEGTkAVTKYTSSK	1	L(0.00)L(0.00)L(0.00)P(0.00)G(0.00)E(0.00)L(0.00)A(0.00)K(0.00)H(0.00)A(0.00)V(0.00)S(0.00)E(0.00)G(0.00)T(0.00)K(23.93)A(0.00)V(0.00)T(0.00)K(10.73)Y(0.00)T(0.00)S(0.00)S(0.00)K(2.42)	K17	A0A2R8Y619, P23527, P33778, P58876, P62807, Q16778, Q5QNW6-2, Q5QNW6, Q8N257, Q93079, Q96A08, Q99877, Q99879, Q99880	32.733	4.62015e-05	1	H2B1B K108tr	Classicalal	Non-histone proteins
HF190404_RN_sol_A.21428.21428.4	LLLPGELAKHAVSEGTKAVTKYTSSK	9K(42.0469), 17K(114.0429)	4	721.909	LLLPGELAKHAVSEGTkAVTKYTSSK	1	L(0.00)L(0.00)L(0.00)P(0.00)G(0.00)E(0.00)L(0.00)A(0.00)K(0.00)H(0.00)A(0.00)V(0.00)S(0.00)E(0.00)G(0.00)T(0.00)K(23.93)A(0.00)V(0.00)T(0.00)K(10.73)Y(0.00)T(0.00)S(0.00)S(0.00)K(2.42)	K17	A0A2R8Y619, P23527, P33778, P58876, P62807, Q16778, Q5QNW6-2, Q5QNW6, Q8N257, Q93079, Q96A08, Q99877, Q99879, Q99880	32.733	4.62015e-05	1	H2B1B K116gl	Uncommon	Non-histone proteins
HF190404_RN_sol_A.21466.21466.3	LLLPGELAKHAVSEGTKAVTKYTSSK	9K(42.0469), 17K(28.0313), 21K(88.0160)	3	962.878	LLLPGELAKHAVSEGTKAVTkYTSSK	1	L(0.00)L(0.00)L(0.00)P(0.00)G(0.00)E(0.00)L(0.00)A(0.00)K(0.00)H(0.00)A(0.00)V(0.00)S(0.00)E(0.00)G(0.00)T(0.00)K(0.00)A(0.00)V(0.00)T(0.00)K(13.37)Y(0.00)T(0.00)S(0.00)S(0.00)K(3.81)	K21	A0A2R8Y619, P23527, P33778, P58876, P62807, Q16778, Q5QNW6-2, Q5QNW6, Q8N257, Q93079, Q96A08, Q99877, Q99879, Q99880	17.973	0.00443262	0.8921	H2B1B K116di	Classicalal	Non-histone proteins
HF190404_RN_sol_A.21466.21466.3	LLLPGELAKHAVSEGTKAVTKYTSSK	9K(42.0469), 17K(28.0313), 21K(88.0160)	3	962.878	LLLPGELAKHAVSEGTKAVTkYTSSK	1	L(0.00)L(0.00)L(0.00)P(0.00)G(0.00)E(0.00)L(0.00)A(0.00)K(0.00)H(0.00)A(0.00)V(0.00)S(0.00)E(0.00)G(0.00)T(0.00)K(0.00)A(0.00)V(0.00)T(0.00)K(13.37)Y(0.00)T(0.00)S(0.00)S(0.00)K(3.81)	K21	A0A2R8Y619, P23527, P33778, P58876, P62807, Q16778, Q5QNW6-2, Q5QNW6, Q8N257, Q93079, Q96A08, Q99877, Q99879, Q99880	17.973	0.00443262	0.8921	H2B1B K120gl	Uncommon	Non-histone proteins
HF190404_RN_sol_A.21544.21544.4	LLLPGELAKHAVSEGTKAVTKYTSAK	9K(42.0469), 17K(114.0429)	4	717.91	LLLPGELAKHAVSEGTkAVTKYTSAK	1	L(0.00)L(0.00)L(0.00)P(0.00)G(0.00)E(0.00)L(0.00)A(0.00)K(0.00)H(0.00)A(0.00)V(0.00)S(0.00)E(0.00)G(0.00)T(0.00)K(23.31)A(0.00)V(0.00)T(0.00)K(10.41)Y(0.00)T(0.00)S(0.00)A(0.00)K(4.10)	K17	O60814, P06899, P57053	24.622	0.000309032	0.9939	H2B1J K108tr	Classicalal	Non-histone proteins
HF190404_RN_sol_A.21544.21544.4	LLLPGELAKHAVSEGTKAVTKYTSAK	9K(42.0469), 17K(114.0429)	4	717.91	LLLPGELAKHAVSEGTkAVTKYTSAK	1	L(0.00)L(0.00)L(0.00)P(0.00)G(0.00)E(0.00)L(0.00)A(0.00)K(0.00)H(0.00)A(0.00)V(0.00)S(0.00)E(0.00)G(0.00)T(0.00)K(23.31)A(0.00)V(0.00)T(0.00)K(10.41)Y(0.00)T(0.00)S(0.00)A(0.00)K(4.10)	K17	O60814, P06899, P57053	24.622	0.000309032	0.9939	H2B1J K116gl	Uncommon	Non-histone proteins
HF190404_RN_sol_A.21690.21690.4	VTIAQGGVLPNIQAVLLPKKTESHHKAKGK	19K(42.0469), 20K(42.0469), 26K(42.0469), 28K(14.0156), 30K(68.0262)	4	843.759	VTIAQGGVLPNIQAVLLPKKTESHHKAKGk	1	V(0.00)T(0.00)I(0.00)A(0.00)Q(0.00)G(0.00)G(0.00)V(0.00)L(0.00)P(0.00)N(0.00)I(0.00)Q(0.00)A(0.00)V(0.00)L(0.00)L(0.00)P(0.00)K(0.00)K(0.00)T(0.00)E(0.00)S(0.00)H(0.00)H(0.00)K(0.00)A(0.00)K(0.00)G(0.00)K(19.14)	K30	P04908, P0C0S8, P20671, Q6FI13, Q7L7L0, Q93077	19.142	9.34e-12	1	H2A1 K118tr	Classicalal	Non-histone proteins
HF190404_RN_sol_A.21690.21690.4	VTIAQGGVLPNIQAVLLPKKTESHHKAKGK	19K(42.0469), 20K(42.0469), 26K(42.0469), 28K(14.0156), 30K(68.0262)	4	843.759	VTIAQGGVLPNIQAVLLPKKTESHHKAKGk	1	V(0.00)T(0.00)I(0.00)A(0.00)Q(0.00)G(0.00)G(0.00)V(0.00)L(0.00)P(0.00)N(0.00)I(0.00)Q(0.00)A(0.00)V(0.00)L(0.00)L(0.00)P(0.00)K(0.00)K(0.00)T(0.00)E(0.00)S(0.00)H(0.00)H(0.00)K(0.00)A(0.00)K(0.00)G(0.00)K(19.14)	K30	P04908, P0C0S8, P20671, Q6FI13, Q7L7L0, Q93077	19.142	9.34e-12	1	H2A1 K119tr	Classicalal	Non-histone proteins
HF190404_RN_sol_A.21690.21690.4	VTIAQGGVLPNIQAVLLPKKTESHHKAKGK	19K(42.0469), 20K(42.0469), 26K(42.0469), 28K(14.0156), 30K(68.0262)	4	843.759	VTIAQGGVLPNIQAVLLPKKTESHHKAKGk	1	V(0.00)T(0.00)I(0.00)A(0.00)Q(0.00)G(0.00)G(0.00)V(0.00)L(0.00)P(0.00)N(0.00)I(0.00)Q(0.00)A(0.00)V(0.00)L(0.00)L(0.00)P(0.00)K(0.00)K(0.00)T(0.00)E(0.00)S(0.00)H(0.00)H(0.00)K(0.00)A(0.00)K(0.00)G(0.00)K(19.14)	K30	P04908, P0C0S8, P20671, Q6FI13, Q7L7L0, Q93077	19.142	9.34e-12	1	H2A1 K125tr	Classicalal	Non-histone proteins
HF190404_RN_sol_A.21690.21690.4	VTIAQGGVLPNIQAVLLPKKTESHHKAKGK	19K(42.0469), 20K(42.0469), 26K(42.0469), 28K(14.0156), 30K(68.0262)	4	843.759	VTIAQGGVLPNIQAVLLPKKTESHHKAKGk	1	V(0.00)T(0.00)I(0.00)A(0.00)Q(0.00)G(0.00)G(0.00)V(0.00)L(0.00)P(0.00)N(0.00)I(0.00)Q(0.00)A(0.00)V(0.00)L(0.00)L(0.00)P(0.00)K(0.00)K(0.00)T(0.00)E(0.00)S(0.00)H(0.00)H(0.00)K(0.00)A(0.00)K(0.00)G(0.00)K(19.14)	K30	P04908, P0C0S8, P20671, Q6FI13, Q7L7L0, Q93077	19.142	9.34e-12	1	H2A1 K127me	Classicalal	Non-histone proteins
HF190404_RN_sol_A.21690.21690.4	VTIAQGGVLPNIQAVLLPKKTESHHKAKGK	19K(42.0469), 20K(42.0469), 26K(42.0469), 28K(14.0156), 30K(68.0262)	4	843.759	VTIAQGGVLPNIQAVLLPKKTESHHKAKGk	1	V(0.00)T(0.00)I(0.00)A(0.00)Q(0.00)G(0.00)G(0.00)V(0.00)L(0.00)P(0.00)N(0.00)I(0.00)Q(0.00)A(0.00)V(0.00)L(0.00)L(0.00)P(0.00)K(0.00)K(0.00)T(0.00)E(0.00)S(0.00)H(0.00)H(0.00)K(0.00)A(0.00)K(0.00)G(0.00)K(19.14)	K30	P04908, P0C0S8, P20671, Q6FI13, Q7L7L0, Q93077	19.142	9.34e-12	1	H2A1 K129cr	Uncommon	Non-histone proteins
HF190404_RN_sol_A.21964.21964.4	HLQLAIRNDEELNKLLGR		4	538.808					P04908, Q7L7L0, Q93077	53.827	1e-14	1	H2A1C 82-99	Unmodified	Non-histone proteins
HF190404_RN_sol_A.22550.22550.4	LLLPGELAKHAVSEGTKAVTKYTSSK	17K(42.0105)	4	693.389					A0A2R8Y619, P23527, P33778, P58876, P62807, Q16778, Q5QNW6-2, Q5QNW6, Q8N257, Q93079, Q96A08, Q99877, Q99879, Q99880	44.154	1e-14	1	H2B1B K116ac	Classicalal	Non-histone proteins
HF190404_RN_sol_A.22654.22654.4	LLLPGELAKHAVSEGTKAVTKYTSSK	21K(14.0156)	4	686.39					A0A2R8Y619, P23527, P33778, P58876, P62807, Q16778, Q5QNW6-2, Q5QNW6, Q8N257, Q93079, Q96A08, Q99877, Q99879, Q99880	24.768	6.42145e-05	1	H2B1B K120me	Classicalal	Non-histone proteins
HF190404_RN_sol_A.23807.23807.3	SGVSLAALKKALAAAGYDVEKNNSR		3	848.465					P10412, P16402, P16403	59.01	0	1	H13 55-79	Unmodified	Non-histone proteins
HF190404_RN_sol_A.35153.35153.3	VGAGAPVYMAAVLEYLTAEILELAGNAAR		3	981.856					Q16777, Q6FI13	67.13	0	1	H2A2A 43-71	Unmodified	Non-histone proteins
HF190404_RN_sol_A.35175.35175.3	VGAGAPVYLAAVLEYLTAEILELAGNAAR		3	975.87					P04908, P0C0S8, P16104, P20671, Q7L7L0, Q8IUE6, Q93077, Q96KK5, Q99878, Q9BTM1-2, Q9BTM1	64.276	0	1	H2A1 43-71	Unmodified	Non-histone proteins
HF190404_RN_sol_B.01288.01288.2	AKAKSR		2	335.715					P16104, Q16777, Q6FI13, Q7L7L0, Q8IUE6, Q93077, Q9BTM1-2, Q9BTM1	11.968	0.00241546	0.9965	H2AX 12-17	Unmodified	Non-histone proteins
HF190404_RN_sol_B.01325.01325.2	GKQGGKAR		2	406.242					P04908, P0C0S8, P20671, Q16777, Q6FI13, Q7L7L0, Q8IUE6, Q93077, Q96KK5, Q96QV6, Q99878	17.66	0.0162181	0.9837	H2A1 4-11	Unmodified	Non-histone proteins
HF190404_RN_sol_B.01745.01745.3	ARTKQTAR		3	317.858					P0DPK2, P0DPK5, P68431, P84243, Q16695, Q5TEC6, Q6NXT2, Q71DI3	15.138	0.0389493	0.9028	H31 1-8	Unmodified	Non-histone proteins
HF190404_RN_sol_B.02224.02224.3	KSTGGKAPR	1K(28.0313), 2S(79.9663)	3	340.514	KsTGGKAPR	1	K(0.00)S(14.76)T(12.68)G(0.00)G(0.00)K(0.00)A(0.00)P(0.00)R(0.00)	S2	P68431, P84243, Q16695, Q5TEC6, Q6NXT2, Q71DI3	14.76	0.0153109	0.9594	H31 S10ph	Uncommon	Non-histone proteins
HF190404_RN_sol_B.06283.06283.4	KSAPATGGVKKPHR		4	361.716					P68431, Q16695, Q5TEC6, Q71DI3	21.226	0.00450089	0.9635	H31 27-40	Unmodified	Non-histone proteins
HF190404_RN_sol_B.08109.08109.2	IASEASR		2	372.2					Q8N257, Q96A08, Q99880	20.336	0.000347536	0.9991	H2B3B 73-79	Unmodified	Non-histone proteins
HF190404_RN_sol_B.09009.09009.4	KSTGGKAPRKQLATKAAR		4	468.28					P68431, P84243, Q5TEC6, Q6NXT2, Q71DI3	33.411	2.16654e-06	1	H31 9-26	Unmodified	Non-histone proteins
HF190404_RN_sol_B.13813.13813.2	GKQGGKAR	2K(42.0105), 6K(42.0105)	2	448.253					P04908, P0C0S8, P20671, Q16777, Q6FI13, Q7L7L0, Q8IUE6, Q93077, Q96KK5, Q96QV6, Q99878	16.103	0.039742	0.9596	H2A1 K9ac	Classicalal	Non-histone proteins
HF190404_RN_sol_B.14141.14141.4	LAHYNKRSTITSR		4	392.471					O60814, P06899, P23527, P33778, P58876, P62807, Q16778, Q5QNW6-2, Q5QNW6, Q8N257, Q93079, Q99877, Q99879, Q99880	23.326	0.000313554	0.9994	H2B1B 80-92	Unmodified	Non-histone proteins
HF190404_RN_sol_B.14330.14330.3	KSAPATGGVKKPHR	1K(42.0105), 10K(28.0313)	3	505.299					P68431, Q16695, Q5TEC6, Q71DI3	24.631	0.00017692	0.9991	H31 K27ac	Classicalal	Non-histone proteins
HF190404_RN_sol_B.14395.14395.3	LLRKGNYSER		3	419.239					P04908, P20671, Q7L7L0	19.246	0.0179535	0.9505	H2A3 33-42	Unmodified	Non-histone proteins
HF190404_RN_sol_B.14586.14586.3	LLRKGNYAER		3	413.907					P0C0S8, Q16777, Q6FI13, Q8IUE6, Q93077, Q96KK5, Q96QV6, Q99878, Q9BTM1-2, Q9BTM1	22.402	0.00188148	0.9942	H2A1 33-42	Unmodified	Non-histone proteins
HF190404_RN_sol_B.15279.15279.3	AGGKAGKDSGKAKAKAVSR	4K(42.0105), 7K(42.0469), 15K(72.0211)	3	651.709	AGGKAGKDSGKAKAkAVSR	1	A(0.00)G(0.00)G(0.00)K(0.00)A(0.00)G(0.00)K(0.00)D(0.00)S(0.00)G(0.00)K(14.18)A(0.00)K(14.18)A(0.00)K(16.26)A(0.00)V(0.00)S(0.00)R(0.00)	K15	Q71UI9-2, Q71UI9-3, Q71UI9-5, Q71UI9	16.264	0.0098023	0.8542	H2AV K4ac	Classicalal	Non-histone proteins
HF190404_RN_sol_B.15279.15279.3	AGGKAGKDSGKAKAKAVSR	4K(42.0105), 7K(42.0469), 15K(72.0211)	3	651.709	AGGKAGKDSGKAKAkAVSR	1	A(0.00)G(0.00)G(0.00)K(0.00)A(0.00)G(0.00)K(0.00)D(0.00)S(0.00)G(0.00)K(14.18)A(0.00)K(14.18)A(0.00)K(16.26)A(0.00)V(0.00)S(0.00)R(0.00)	K15	Q71UI9-2, Q71UI9-3, Q71UI9-5, Q71UI9	16.264	0.0098023	0.8542	H2AV K7tr	Classicalal	Non-histone proteins
HF190404_RN_sol_B.15279.15279.3	AGGKAGKDSGKAKAKAVSR	4K(42.0105), 7K(42.0469), 15K(72.0211)	3	651.709	AGGKAGKDSGKAKAkAVSR	1	A(0.00)G(0.00)G(0.00)K(0.00)A(0.00)G(0.00)K(0.00)D(0.00)S(0.00)G(0.00)K(14.18)A(0.00)K(14.18)A(0.00)K(16.26)A(0.00)V(0.00)S(0.00)R(0.00)	K15	Q71UI9-2, Q71UI9-3, Q71UI9-5, Q71UI9	16.264	0.0098023	0.8542	H2AV K15la	Uncommon	Non-histone proteins
HF190404_RN_sol_B.20274.20274.4	KASGPPVSELITKAVAASKER	13K(14.0156), 19K(132.0575)	4	574.579	KASGPPVSELITKAVAASkER	1	K(1.58)A(0.00)S(0.00)G(0.00)P(0.00)P(0.00)V(0.00)S(0.00)E(0.00)L(0.00)I(0.00)T(0.00)K(0.00)A(0.00)V(0.00)A(0.00)A(0.00)S(0.00)K(43.74)E(0.00)R(0.00)	K19	P10412, P16402, P16403	43.736	3.0167e-10	0.9994	H13 K46me	Classicalal	Non-histone proteins
HF190404_RN_sol_B.20274.20274.4	KASGPPVSELITKAVAASKER	13K(14.0156), 19K(132.0575)	4	574.579	KASGPPVSELITKAVAASkER	1	K(1.58)A(0.00)S(0.00)G(0.00)P(0.00)P(0.00)V(0.00)S(0.00)E(0.00)L(0.00)I(0.00)T(0.00)K(0.00)A(0.00)V(0.00)A(0.00)A(0.00)S(0.00)K(43.74)E(0.00)R(0.00)	K19	P10412, P16402, P16403	43.736	3.0167e-10	0.9994	H13 K52n-	Uncommon	Non-histone proteins
HF190404_RN_sol_B.21114.21114.4	KASGPPVSELITKAVAASKER	13K(42.0469), 19K(86.0368)	4	570.082	KASGPPVSELITKAVAASkER	1	K(4.90)A(0.00)S(0.00)G(0.00)P(0.00)P(0.00)V(0.00)S(0.00)E(0.00)L(0.00)I(0.00)T(0.00)K(0.00)A(0.00)V(0.00)A(0.00)A(0.00)S(0.00)K(22.44)E(0.00)R(0.00)	K19	P10412, P16402, P16403	22.444	0.000196401	1	H13 K46tr	Classicalal	Non-histone proteins
HF190404_RN_sol_B.21114.21114.4	KASGPPVSELITKAVAASKER	13K(42.0469), 19K(86.0368)	4	570.082	KASGPPVSELITKAVAASkER	1	K(4.90)A(0.00)S(0.00)G(0.00)P(0.00)P(0.00)V(0.00)S(0.00)E(0.00)L(0.00)I(0.00)T(0.00)K(0.00)A(0.00)V(0.00)A(0.00)A(0.00)S(0.00)K(22.44)E(0.00)R(0.00)	K19	P10412, P16402, P16403	22.444	0.000196401	1	H13 K52hy	Uncommon	Non-histone proteins
HF190404_RN_sol_B.21985.21985.3	KAGLPIKASSSKVSSQR	7K(86.0368), 12K(28.0313)	3	623.366	KAGLPIkASSSKVSSQR	1	K(8.27)A(0.00)G(0.00)L(0.00)P(0.00)I(0.00)K(15.87)A(0.00)S(0.00)S(0.00)S(0.00)K(0.00)V(0.00)S(0.00)S(0.00)Q(0.00)R(0.00)	K7	Q8IZA3-2, Q8IZA3	15.873	0.00388617	0.9903	H18 K332hy	Uncommon	Non-histone proteins
HF190404_RN_sol_B.21985.21985.3	KAGLPIKASSSKVSSQR	7K(86.0368), 12K(28.0313)	3	623.366	KAGLPIkASSSKVSSQR	1	K(8.27)A(0.00)G(0.00)L(0.00)P(0.00)I(0.00)K(15.87)A(0.00)S(0.00)S(0.00)S(0.00)K(0.00)V(0.00)S(0.00)S(0.00)Q(0.00)R(0.00)	K7	Q8IZA3-2, Q8IZA3	15.873	0.00388617	0.9903	H18 K337di	Classicalal	Non-histone proteins
HF190404_RN_sol_B.22327.22327.4	LLLPGELAKHAVSEGTKAVTKYTSSK	9K(42.0469), 17K(42.0469), 21K(114.0429)	4	732.421	LLLPGELAKHAVSEGTKAVTkYTSSK	1	L(0.00)L(0.00)L(0.00)P(0.00)G(0.00)E(0.00)L(0.00)A(0.00)K(0.00)H(0.00)A(0.00)V(0.00)S(0.00)E(0.00)G(0.00)T(0.00)K(0.00)A(0.00)V(0.00)T(0.00)K(11.69)Y(0.00)T(0.00)S(0.00)S(0.00)K(3.94)	K21	A0A2R8Y619, P23527, P33778, P58876, P62807, Q16778, Q5QNW6-2, Q5QNW6, Q8N257, Q93079, Q96A08, Q99877, Q99879, Q99880	20.711	0.000439039	0.9924	H2B1B K116tr	Classicalal	Non-histone proteins
HF190404_RN_sol_B.22333.22333.4	KASGPPVSELITKAVAASKER	19K(42.0105)	4	548.563					P10412, P16402, P16403	44.991	1e-14	1	H13 K52ac	Classicalal	Non-histone proteins
HF190404_RN_sol_B.22403.22403.3	KASGPPVSELITKAVAASKER	13K(42.0105)	3	731.082					P10412, P16402, P16403	18.566	0.008911	0.8648	H13 K46ac	Classicalal	Non-histone proteins
HF190404_RN_sol_B.22642.22642.4	KASGPPVSELITKAVAASKER	19K(28.0313)	4	542.567					P10412, P16402, P16403	55.849	1e-14	1	H13 K52di	Classicalal	Non-histone proteins
HF190404_RN_sol_B.23120.23120.4	LLLPGELAKHAVSEGTKAVTKYTSSK	9K(42.0469), 17K(42.0469), 21K(86.0004)	4	725.41	LLLPGELAKHAVSEGTKAVTkYTSSK	1	L(0.00)L(0.00)L(0.00)P(0.00)G(0.00)E(0.00)L(0.00)A(0.00)K(0.00)H(0.00)A(0.00)V(0.00)S(0.00)E(0.00)G(0.00)T(0.00)K(0.00)A(0.00)V(0.00)T(0.00)K(14.90)Y(0.00)T(0.00)S(0.00)S(0.00)K(6.63)	K21	A0A2R8Y619, P23527, P33778, P58876, P62807, Q16778, Q5QNW6-2, Q5QNW6, Q8N257, Q93079, Q96A08, Q99877, Q99879, Q99880	21.838	1.54508e-05	1	H2B1B K120ma	Uncommon	Non-histone proteins
HF190404_RN_sol_B.23281.23281.4	LLLPGELAKHAVSEGTKAVTKYTSSK	26K(14.0156)	4	686.39					A0A2R8Y619, P23527, P33778, P58876, P62807, Q16778, Q5QNW6-2, Q5QNW6, Q8N257, Q93079, Q96A08, Q99877, Q99879, Q99880	33.186	6.10026e-09	0.9962	H2B1B K125me	Classicalal	Non-histone proteins
HF190404_RN_sol_B.23425.23425.4	LLLPGELAKHAVSEGTKAVTKYTSSK	26K(42.0105)	4	693.389					A0A2R8Y619, P23527, P33778, P58876, P62807, Q16778, Q5QNW6-2, Q5QNW6, Q8N257, Q93079, Q96A08, Q99877, Q99879, Q99880	28.64	0.00270587	0.8604	H2B1B K125ac	Classicalal	Non-histone proteins
HF190404_RN_sol_B.23430.23430.4	LLLPGELAKHAVSEGTKAVTKYTSAK	21K(114.0429)	4	707.399	LLLPGELAKHAVSEGTKAVTkYTSAK	1	L(0.00)L(0.00)L(0.00)P(0.00)G(0.00)E(0.00)L(0.00)A(0.00)K(13.15)H(0.00)A(0.00)V(0.00)S(0.00)E(0.00)G(0.00)T(0.00)K(15.59)A(0.00)V(0.00)T(0.00)K(24.13)Y(0.00)T(0.00)S(0.00)A(0.00)K(21.91)	K21	O60814, P06899, P57053	24.128	6.7936e-05	1	H2B1J K120gl	Uncommon	Non-histone proteins
HF190404_RN_sol_B.23851.23851.4	LLLPGELAKHAVSEGTKAVTKYTSSK	21K(42.0105)	4	693.389					A0A2R8Y619, P23527, P33778, P58876, P62807, Q16778, Q5QNW6-2, Q5QNW6, Q8N257, Q93079, Q96A08, Q99877, Q99879, Q99880	45.569	5.987e-11	1	H2B1B K120ac	Classicalal	Non-histone proteins
HF190404_RN_sol_B.24458.24458.4	SGVSLAALKKALAAAGYDVEKNNSR	9K(42.0105), 10K(42.0469), 21K(162.0528)	4	698.128	SGVSLAALKKALAAAGYDVEkNNSR	1	S(0.00)G(0.00)V(0.00)S(0.00)L(0.00)A(0.00)A(0.00)L(0.00)K(0.00)K(0.00)A(0.00)L(0.00)A(0.00)A(0.00)A(0.00)G(0.00)Y(0.00)D(0.00)V(0.00)E(0.00)K(15.93)N(0.00)N(0.00)S(0.00)R(0.00)	K21	P10412, P16402, P16403	37.325	3.99022e-07	1	H13 K63ac	Classicalal	Non-histone proteins
HF190404_RN_sol_B.24458.24458.4	SGVSLAALKKALAAAGYDVEKNNSR	9K(42.0105), 10K(42.0469), 21K(162.0528)	4	698.128	SGVSLAALKKALAAAGYDVEkNNSR	1	S(0.00)G(0.00)V(0.00)S(0.00)L(0.00)A(0.00)A(0.00)L(0.00)K(0.00)K(0.00)A(0.00)L(0.00)A(0.00)A(0.00)A(0.00)G(0.00)Y(0.00)D(0.00)V(0.00)E(0.00)K(15.93)N(0.00)N(0.00)S(0.00)R(0.00)	K21	P10412, P16402, P16403	37.325	3.99022e-07	1	H13 K64tr	Classicalal	Non-histone proteins
HF190404_RN_sol_B.24458.24458.4	SGVSLAALKKALAAAGYDVEKNNSR	9K(42.0105), 10K(42.0469), 21K(162.0528)	4	698.128	SGVSLAALKKALAAAGYDVEkNNSR	1	S(0.00)G(0.00)V(0.00)S(0.00)L(0.00)A(0.00)A(0.00)L(0.00)K(0.00)K(0.00)A(0.00)L(0.00)A(0.00)A(0.00)A(0.00)G(0.00)Y(0.00)D(0.00)V(0.00)E(0.00)K(15.93)N(0.00)N(0.00)S(0.00)R(0.00)	K21	P10412, P16402, P16403	37.325	3.99022e-07	1	H13 K75he	Uncommon	Non-histone proteins
HF190404_RN_sol_B.24685.24685.3	SGVSLAALKKALAAAGYDVEKNNSR	21K(42.0105)	3	859.133					P10412, P16402, P16403	18.286	0.0284812	0.8992	H13 K75ac	Classicalal	Non-histone proteins
HF190404_RN_sol_C.06529.06529.4	KSTGGKAPRKQLATKAAR	1K(14.0156), 6K(14.0156)	4	475.042					P68431, P84243, Q5TEC6, Q6NXT2, Q71DI3	27.686	0.000248459	0.9998	H31 K14me	Classicalal	Non-histone proteins
HF190404_RN_sol_C.15873.15873.3	KYQKSTQLLLR		3	463.609					P0DPK2, P0DPK5	24.694	0.000699367	0.9982	H3Y2 53-63	Unmodified	Non-histone proteins
HF190404_RN_sol_C.16765.16765.4	KSTGGKAPRKQLATKAAR	1K(14.0156), 6K(42.0469), 9R(144.0422), 10K(42.0105), 15K(42.0105)	4	541.567	KSTGGKAPrKQLATKAAR	1	K(0.00)S(0.00)T(0.00)G(0.00)G(0.00)K(0.00)A(0.00)P(0.00)R(23.22)K(0.00)Q(0.00)L(0.00)A(0.00)T(0.00)K(0.00)A(0.00)A(0.00)R(0.00)	R9	P68431, P84243, Q5TEC6, Q6NXT2, Q71DI3	23.215	0.000249669	0.9628	H31 R17te	Uncommon	Non-histone proteins
HF190404_RN_sol_C.17613.17613.3	KYQKSTQLLLR	1K(114.0429)	3	501.624	kYQKSTQLLLR	1	K(18.84)Y(0.00)Q(0.00)K(17.21)S(0.00)T(0.00)Q(0.00)L(0.00)L(0.00)L(0.00)R(0.00)	K1	P0DPK2, P0DPK5	21.557	0.0194721	0.949	H3Y2 K53gl	Uncommon	Non-histone proteins
HF190404_RN_sol_C.19195.19195.3	IIPRHLQLAIR		3	444.282					P04908, P0C0S8, P16104, P20671, Q16777, Q6FI13, Q7L7L0, Q93077, Q96KK5, Q96QV6, Q99878, Q9BTM1-2, Q9BTM1	19.963	0.00912536	0.9263	H2A1 78-88	Unmodified	Non-histone proteins
HF190404_RN_sol_C.19922.19922.4	KASGPPVSELITKAVAASKER	13K(104.0262), 19K(42.0469)	4	574.579	KASGPPVSELITkAVAASKER	1	K(6.51)A(0.00)S(0.00)G(0.00)P(0.00)P(0.00)V(0.00)S(0.00)E(0.00)L(0.00)I(0.00)T(0.00)K(45.42)A(0.00)V(0.00)A(0.00)A(0.00)S(0.00)K(0.00)E(0.00)R(0.00)	K13	P10412, P16402, P16403	45.424	1.31e-12	1	H13 K46be	Uncommon	Non-histone proteins
HF190404_RN_sol_C.19922.19922.4	KASGPPVSELITKAVAASKER	13K(104.0262), 19K(42.0469)	4	574.579	KASGPPVSELITkAVAASKER	1	K(6.51)A(0.00)S(0.00)G(0.00)P(0.00)P(0.00)V(0.00)S(0.00)E(0.00)L(0.00)I(0.00)T(0.00)K(45.42)A(0.00)V(0.00)A(0.00)A(0.00)S(0.00)K(0.00)E(0.00)R(0.00)	K13	P10412, P16402, P16403	45.424	1.31e-12	1	H13 K52tr	Classicalal	Non-histone proteins
HF190404_RN_sol_C.20023.20023.4	KASGPPVSELITKAVAASKER	13K(42.0469), 19K(114.0429)	4	574.581	KASGPPVSELITKAVAASkER	1	K(2.71)A(0.00)S(0.00)G(0.00)P(0.00)P(0.00)V(0.00)S(0.00)E(0.00)L(0.00)I(0.00)T(0.00)K(0.00)A(0.00)V(0.00)A(0.00)A(0.00)S(0.00)K(33.78)E(0.00)R(0.00)	K19	P10412, P16402, P16403	33.779	4.49363e-08	1	H13 K52gl	Uncommon	Non-histone proteins
HF190404_RN_sol_C.20113.20113.2	KAKAKGSR	1K(72.0211), 5K(28.0313)	2	478.3	kAKAKGSR	1	K(19.34)A(0.00)K(16.05)A(0.00)K(0.00)G(0.00)S(0.00)R(0.00)	K1	Q8IZA3-2, Q8IZA3	19.335	0.0347737	0.8536	H18 K236la	Uncommon	Non-histone proteins
HF190404_RN_sol_C.20113.20113.2	KAKAKGSR	1K(72.0211), 5K(28.0313)	2	478.3	kAKAKGSR	1	K(19.34)A(0.00)K(16.05)A(0.00)K(0.00)G(0.00)S(0.00)R(0.00)	K1	Q8IZA3-2, Q8IZA3	19.335	0.0347737	0.8536	H18 K240di	Classicalal	Non-histone proteins
HF190404_RN_sol_C.20776.20776.4	VTIAQGGVLPNIQAVLLPKKTESHHKAKGK	19K(72.0211), 26K(14.0156), 28K(14.0156), 30K(14.0156)	4	820.23	VTIAQGGVLPNIQAVLLPkKTESHHKAKGK	1	V(0.00)T(0.00)I(0.00)A(0.00)Q(0.00)G(0.00)G(0.00)V(0.00)L(0.00)P(0.00)N(0.00)I(0.00)Q(0.00)A(0.00)V(0.00)L(0.00)L(0.00)P(0.00)K(23.34)K(21.37)T(0.00)E(0.00)S(0.00)H(0.00)H(0.00)K(0.00)A(0.00)K(0.00)G(0.00)K(0.00)	K19	P04908, P0C0S8, P20671, Q6FI13, Q7L7L0, Q93077	23.339	1.03555e-07	1	H2A1 K118la	Uncommon	Non-histone proteins
HF190404_RN_sol_C.20776.20776.4	VTIAQGGVLPNIQAVLLPKKTESHHKAKGK	19K(72.0211), 26K(14.0156), 28K(14.0156), 30K(14.0156)	4	820.23	VTIAQGGVLPNIQAVLLPkKTESHHKAKGK	1	V(0.00)T(0.00)I(0.00)A(0.00)Q(0.00)G(0.00)G(0.00)V(0.00)L(0.00)P(0.00)N(0.00)I(0.00)Q(0.00)A(0.00)V(0.00)L(0.00)L(0.00)P(0.00)K(23.34)K(21.37)T(0.00)E(0.00)S(0.00)H(0.00)H(0.00)K(0.00)A(0.00)K(0.00)G(0.00)K(0.00)	K19	P04908, P0C0S8, P20671, Q6FI13, Q7L7L0, Q93077	23.339	1.03555e-07	1	H2A1 K125me	Classicalal	Non-histone proteins
HF190404_RN_sol_C.20776.20776.4	VTIAQGGVLPNIQAVLLPKKTESHHKAKGK	19K(72.0211), 26K(14.0156), 28K(14.0156), 30K(14.0156)	4	820.23	VTIAQGGVLPNIQAVLLPkKTESHHKAKGK	1	V(0.00)T(0.00)I(0.00)A(0.00)Q(0.00)G(0.00)G(0.00)V(0.00)L(0.00)P(0.00)N(0.00)I(0.00)Q(0.00)A(0.00)V(0.00)L(0.00)L(0.00)P(0.00)K(23.34)K(21.37)T(0.00)E(0.00)S(0.00)H(0.00)H(0.00)K(0.00)A(0.00)K(0.00)G(0.00)K(0.00)	K19	P04908, P0C0S8, P20671, Q6FI13, Q7L7L0, Q93077	23.339	1.03555e-07	1	H2A1 K129me	Classicalal	Non-histone proteins
HF190404_RN_sol_C.20878.20878.3	EIAQDFKTDLR	7K(42.0105)	3	463.241					P68431, P84243, Q16695, Q71DI3	13.706	0.0499459	0.9135	H31 K79ac	Classicalal	Non-histone proteins
HF190404_RN_sol_C.23082.23082.4	LLLPGELAKHAVSEGTKAVTKYTSSK	17K(14.0156)	4	686.39					A0A2R8Y619, P23527, P33778, P58876, P62807, Q16778, Q5QNW6-2, Q5QNW6, Q8N257, Q93079, Q96A08, Q99877, Q99879, Q99880	29.447	1.46491e-06	1	H2B1B K116me	Classicalal	Non-histone proteins
HF190404_RN_sol_C.29052.29052.3	LLLPGELAKHAVSEGTKAVTKYTSSK	9K(14.0156), 17K(14.0156)	3	919.523					A0A2R8Y619, P23527, P33778, P58876, P62807, Q16778, Q5QNW6-2, Q5QNW6, Q8N257, Q93079, Q96A08, Q99877, Q99879, Q99880	14.512	0.00138903	0.9368	H2B1B K108me	Classicalal	Non-histone proteins
HF190404_RN_sol_A.01322.01322.2	GKQGGKAR		2	406.242					P04908, P0C0S8, P20671, Q16777, Q6FI13, Q7L7L0, Q8IUE6, Q93077, Q96KK5, Q96QV6, Q99878	14.618	0.000525412	0.9953	H2A1 4-11	Unmodified	1° Open
HF190404_RN_sol_A.01325.01325.2	AKAKTR		2	342.723					P04908, P0C0S8, P20671, Q96KK5, Q99878	12.938	0.00138197	0.9882	H2A1 12-17	Unmodified	1° Open
HF190404_RN_sol_A.01355.01355.2	TTSHGR		2	334.671					P0C0S5, Q71UI9-2, Q71UI9-4, Q71UI9-5, Q71UI9	12.638	0.00164248	0.9894	H2AV 40-45	Unmodified	1° Open
HF190404_RN_sol_A.01505.01505.2	TKQTAR	2K(14.0156)	2	364.718					P0DPK2, P0DPK5, P68431, P84243, Q16695, Q5TEC6, Q6NXT2, Q71DI3	16.153	0.0217145	0.9066	H31 K4me	Classicalal	1° Open
HF190404_RN_sol_A.01549.01549.2	TKQTAR		2	358.202					P0DPK2, P0DPK5, P68431, P84243, Q16695, Q5TEC6, Q6NXT2, Q71DI3	9.969	0.00763396	0.9489	H31 3-8	Unmodified	1° Open
HF190404_RN_sol_A.01630.01630.2	KGNYSER		2	432.216					P04908, P20671, Q7L7L0	12.865	0.00144129	0.9965	H2A3 36-42	Unmodified	1° Open
HF190404_RN_sol_A.01653.01653.3	KSTGGKAPR		3	304.515					P68431, P84243, Q16695, Q5TEC6, Q6NXT2, Q71DI3	22.058	0.00072527	0.9919	H31 9-17	Unmodified	1° Open
HF190404_RN_sol_A.01747.01747.3	KSTGGKAPR	1K(14.0156)	3	309.187					P68431, P84243, Q16695, Q5TEC6, Q6NXT2, Q71DI3	26.519	5.56225e-05	1	H31 K9me	Classicalal	1° Open
HF190404_RN_sol_A.01750.01750.3	KSTGGKAPR	1K(42.0469)	3	318.53					P68431, P84243, Q16695, Q5TEC6, Q6NXT2, Q71DI3	26.829	8.27465e-05	1	H31 K9tr	Classicalal	1° Open
HF190404_RN_sol_A.01791.01791.3	KSTGGKAPR	1K(28.0313)	3	313.858					P68431, P84243, Q16695, Q5TEC6, Q6NXT2, Q71DI3	29.445	3.264e-06	1	H31 K9di	Classicalal	1° Open
HF190404_RN_sol_A.01924.01924.2	GKQGGKAR	2K(42.0105)	2	427.248					P04908, P0C0S8, P20671, Q16777, Q6FI13, Q7L7L0, Q8IUE6, Q93077, Q96KK5, Q96QV6, Q99878	16.292	0.0356451	0.8448	H2A1 K5ac	Classicalal	1° Open
HF190404_RN_sol_A.02089.02089.2	KAKAKGSR	3K(14.0156)	2	435.281					Q8IZA3-2, Q8IZA3	10.404	0.0187932	0.9077	H18 K238me	Classicalal	1° Open
HF190404_RN_sol_A.02091.02091.3	KSTGGKAPR	1K(68.0262), 6K(28.0313)	3	336.534	kSTGGKAPR	1	K(5.92)S(0.00)T(0.00)G(0.00)G(0.00)K(0.00)A(0.00)P(0.00)R(0.00)	K1	P68431, P84243, Q16695, Q5TEC6, Q6NXT2, Q71DI3	11.26	0.00363078	0.9486	H31 K9cr	Uncommon	1° Open
HF190404_RN_sol_A.02091.02091.3	KSTGGKAPR	1K(68.0262), 6K(28.0313)	3	336.534	kSTGGKAPR	1	K(5.92)S(0.00)T(0.00)G(0.00)G(0.00)K(0.00)A(0.00)P(0.00)R(0.00)	K1	P68431, P84243, Q16695, Q5TEC6, Q6NXT2, Q71DI3	11.26	0.00363078	0.9486	H31 K14di	Classicalal	1° Open
HF190404_RN_sol_A.02117.02117.4	TKQTARKSTGGKAPR	12K(42.0469)	4	407.994					P68431, P84243, Q16695, Q5TEC6, Q6NXT2, Q71DI3	16.452	0.00271268	0.9822	H31 K14tr	Classicalal	1° Open
HF190404_RN_sol_A.02123.02123.2	KSTGGKAPR	6K(42.0105)	2	477.274					P68431, P84243, Q16695, Q5TEC6, Q6NXT2, Q71DI3	21.581	0.000301821	0.996	H31 K14ac	Classicalal	1° Open
HF190404_RN_sol_A.02341.02341.2	IAGEASR		2	357.194					O60814, P06899, P23527, P33778, P57053, P58876, P62807, Q16778, Q5QNW6-2, Q5QNW6, Q93079, Q99877, Q99879	18.894	4.48229e-05	1	H2B1B 73-79	Unmodified	1° Open
HF190404_RN_sol_A.02451.02451.2	KGNYAER		2	424.218					P0C0S8, Q16777, Q6FI13, Q8IUE6, Q93077, Q96KK5, Q96QV6, Q99878, Q9BTM1-2, Q9BTM1	15.28	0.000358922	0.9871	H2A1 36-42	Unmodified	1° Open
HF190404_RN_sol_A.02579.02579.3	KQLATKAAR		3	332.878					P68431, P84243, Q5TEC6, Q6NXT2, Q71DI3	23.866	4.55512e-05	1	H31 18-26	Unmodified	1° Open
HF190404_RN_sol_A.02594.02594.3	LAHYNKR		3	304.508					O60814, P06899, P23527, P33778, P58876, P62807, Q16778, Q5QNW6-2, Q5QNW6, Q8N257, Q93079, Q99877, Q99879, Q99880	17.437	0.0103693	0.9768	H2B1B 80-86	Unmodified	1° Open
HF190404_RN_sol_A.04686.04686.3	LAHYNKR	6K(14.0156)	3	309.18					O60814, P06899, P23527, P33778, P58876, P62807, Q16778, Q5QNW6-2, Q5QNW6, Q8N257, Q93079, Q99877, Q99879, Q99880	16.159	0.0121689	0.9804	H2B1B K85me	Classicalal	1° Open
HF190404_RN_sol_A.05252.05252.3	KSTGGKAPR	1K(14.0156), 6K(27.9949)	3	318.518	KSTGGkAPR	1	K(0.00)S(11.27)T(11.27)G(0.00)G(0.00)K(12.68)A(0.00)P(0.00)R(0.00)	K6	P68431, P84243, Q16695, Q5TEC6, Q6NXT2, Q71DI3	12.678	0.00160509	0.9899	H31 K14fo	Uncommon	1° Open
HF190404_RN_sol_A.06236.06236.4	KSAPATGGVKKPHR	10K(14.0156)	4	362.718					P68431, Q16695, Q5TEC6, Q71DI3	18.235	0.011648	0.8955	H31 K36me	Classicalal	1° Open
HF190404_RN_sol_A.06364.06364.4	KSAPATGGVKKPHR	10K(28.0313)	4	366.222					P68431, Q16695, Q5TEC6, Q71DI3	15.299	0.0355018	0.8922	H31 K36di	Classicalal	1° Open
HF190404_RN_sol_A.06522.06522.4	KSAPATGGVKKPHR	10K(28.0313), 11K(14.0156)	4	372.228					P68431, Q16695, Q5TEC6, Q71DI3	25.488	0.00240332	0.9945	H31 K37me	Classicalal	1° Open
HF190404_RN_sol_A.06538.06538.3	KSTGGKAPR	1K(42.0105)	3	318.518					P68431, P84243, Q16695, Q5TEC6, Q6NXT2, Q71DI3	20.304	0.000353997	0.9999	H31 K9ac	Classicalal	1° Open
HF190404_RN_sol_A.06625.06625.4	KSAPATGGVKKPHR	10K(42.0469)	4	372.228					P68431, Q16695, Q5TEC6, Q71DI3	26.315	0.000197811	0.9994	H31 K36tr	Classicalal	1° Open
HF190404_RN_sol_A.06883.06883.2	STITSR		2	337.689					Q5QNW6, O60814, P06899, P23527, P33778, P57053, P58876, P62807, Q16778, Q5QNW6-2, Q8N257, Q93079, Q99877, Q99879, Q99880	13.502	0.000998849	0.9776	H2B1B 87-92	Unmodified	1° Open
HF190404_RN_sol_A.07320.07320.4	KSAPATGGVKKPHR	1K(14.0156)	4	362.718					P68431, Q16695, Q5TEC6, Q71DI3	28.102	7.07131e-05	1	H31 K27me	Classicalal	1° Open
HF190404_RN_sol_A.07539.07539.3	KQLATKAAR	6K(42.0105)	3	346.881					P68431, P84243, Q5TEC6, Q6NXT2, Q71DI3	13.814	0.0263937	0.8648	H31 K23ac	Classicalal	1° Open
HF190404_RN_sol_A.07741.07741.4	KSAPATGGVKKPHR	1K(42.0469), 10K(28.0313)	4	379.236					P68431, Q16695, Q5TEC6, Q71DI3	22.444	0.00228331	0.9959	H31 K27tr	Classicalal	1° Open
HF190404_RN_sol_A.07755.07755.3	KSAPATGGVKKPHR	1K(28.0313)	3	487.96					P68431, Q16695, Q5TEC6, Q71DI3	15.033	0.0413761	0.9115	H31 K27di	Classicalal	1° Open
HF190404_RN_sol_A.08063.08063.3	LAHYNKR	6K(28.0313)	3	313.851					O60814, P06899, P23527, P33778, P58876, P62807, Q16778, Q5QNW6-2, Q5QNW6, Q8N257, Q93079, Q99877, Q99879, Q99880	18.329	0.00348939	0.988	H2B1B K85di	Classicalal	1° Open
HF190404_RN_sol_A.09938.09938.2	KPEAPR	1K(100.0160)	2	399.211	kPEAPR	1	K(4.38)P(0.00)E(0.00)A(0.00)P(0.00)R(0.00)	K1	P49450-2, P49450	10.722	0.0049488	0.9745	CENPA K8su	Uncommon	1° Open
HF190404_RN_sol_A.13277.13277.4	KQLATKAARKSAPATGGVKKPHR	6K(14.0156)	4	607.118					P68431, Q5TEC6, Q71DI3	15.149	0.000228287	0.9179	H31 K23me	Classicalal	1° Open
HF190404_RN_sol_A.13495.13495.4	KSTGGKAPRKQLATKAAR	10K(42.0105)	4	478.537					P68431, P84243, Q5TEC6, Q6NXT2, Q71DI3	25.209	0.000163861	0.9984	H31 K18ac	Classicalal	1° Open
HF190404_RN_sol_A.13907.13907.3	KQLATKAAR	1K(14.0156), 6K(27.9949)	3	346.881	KQLATkAAR	1	K(0.00)Q(0.00)L(0.00)A(0.00)T(13.87)K(15.59)A(0.00)A(0.00)R(0.00)	K6	P68431, P84243, Q5TEC6, Q6NXT2, Q71DI3	21.31	0.000627336	0.9987	H31 K18me	Classicalal	1° Open
HF190404_RN_sol_A.13907.13907.3	KQLATKAAR	1K(14.0156), 6K(27.9949)	3	346.881	KQLATkAAR	1	K(0.00)Q(0.00)L(0.00)A(0.00)T(13.87)K(15.59)A(0.00)A(0.00)R(0.00)	K6	P68431, P84243, Q5TEC6, Q6NXT2, Q71DI3	21.31	0.000627336	0.9987	H31 K23fo	Uncommon	1° Open
HF190404_RN_sol_A.14887.14887.4	IAGEASRLAHYNKR		4	397.465					O60814, P06899, P23527, P33778, P58876, P62807, Q16778, Q5QNW6-2, Q5QNW6, Q93079, Q99877, Q99879	27.006	6.4545e-06	1	H2B1B 73-86	Unmodified	1° Open
HF190404_RN_sol_A.15035.15035.2	YQKSTELLIR		2	630.863					P68431, P84243, Q16695, Q5TEC6, Q6NXT2, Q71DI3	18.657	0.00162461	0.9936	H31 54-63	Unmodified	1° Open
HF190404_RN_sol_A.15308.15308.2	EIQTAVR		2	414.228					O60814, P06899, P23527, P33778, P57053, P58876, P62807, Q16778, Q5QNW6-2, Q5QNW6, Q93079, Q96A08, Q99877, Q99879, Q99880	14.891	0.000449004	0.9964	H2B1B 93-99	Unmodified	1° Open
HF190404_RN_sol_A.15406.15406.4	KASGPPVSELITKAVAASKER	13K(28.0313)	4	545.069					P10412, P16402, P16403	27.657	5.12722e-05	0.9971	H13 K46di	Classicalal	1° Open
HF190404_RN_sol_A.15487.15487.3	RYQKSTELLIR		3	476.281					P68431, P84243, Q16695, Q5TEC6, Q6NXT2, Q71DI3	25.534	0.000174381	1	H31 53-63	Unmodified	1° Open
HF190404_RN_sol_A.15584.15584.3	KYQKSTQLLLR	1K(27.9949)	3	469.605	kYQKSTQLLLR	1	K(24.21)Y(0.00)Q(0.00)K(23.35)S(19.80)T(17.62)Q(0.00)L(0.00)L(0.00)L(0.00)R(0.00)	K1	P0DPK2, P0DPK5	24.214	0.000662979	0.9506	H3Y2 K53fo	Uncommon	1° Open
HF190404_RN_sol_A.15609.15609.3	YRPGTVALR		3	351.542					P68431, P84243, Q16695, Q5TEC6, Q6NXT2, Q71DI3	19.369	0.00191756	0.9892	H31 41-49	Unmodified	1° Open
HF190404_RN_sol_A.15720.15720.3	YQKSTELLIR	3K(14.0156), 10R(144.0422)	3	470.261	YQKSTELLIr	1	Y(0.00)Q(0.00)K(0.00)S(0.00)T(0.00)E(0.00)L(0.00)L(0.00)I(0.00)R(2.12)	R10	P68431, P84243, Q16695, Q5TEC6, Q6NXT2, Q71DI3	15.505	0.0315319	0.8924	H31 K56me	Classicalal	1° Open
HF190404_RN_sol_A.15720.15720.3	YQKSTELLIR	3K(14.0156), 10R(144.0422)	3	470.261	YQKSTELLIr	1	Y(0.00)Q(0.00)K(0.00)S(0.00)T(0.00)E(0.00)L(0.00)L(0.00)I(0.00)R(2.12)	R10	P68431, P84243, Q16695, Q5TEC6, Q6NXT2, Q71DI3	15.505	0.0315319	0.8924	H31 R63te	Uncommon	1° Open
HF190404_RN_sol_A.16148.16148.3	KYQKSTQLLLR	4K(27.9949)	3	469.933	KYQkSTQLLLR	1	K(29.29)Y(0.00)Q(0.00)K(29.78)S(25.50)T(23.57)Q(0.00)L(0.00)L(0.00)L(0.00)R(0.00)	K4	P0DPK2, P0DPK5	29.78	8.51138e-06	1	H3Y2 K56fo	Uncommon	1° Open
HF190404_RN_sol_A.16524.16524.3	YRPGTVALREIR		3	487.621					P68431, P84243, Q16695, Q5TEC6, Q6NXT2, Q71DI3	23.263	9.18127e-05	1	H31 41-52	Unmodified	1° Open
HF190404_RN_sol_A.16608.16608.2	KLPFQR		2	399.747					P0DPK2, P0DPK5, P68431, P84243, Q16695, Q5TEC6, Q6NXT2, Q71DI3	14.666	0.0287409	0.8688	H31 64-69	Unmodified	1° Open
HF190404_RN_sol_A.16689.16689.2	HLQLAIR		2	430.771					P04908, P0C0S5, P0C0S8, P16104, P20671, Q16777, Q6FI13, Q71UI9-2, Q71UI9-3, Q71UI9-4, Q71UI9, Q7L7L0, Q93077, Q96KK5, Q96QV6, Q99878, Q9BTM1-2, Q9BTM1	20.63	1.65006e-05	1	H2A1 82-88	Unmodified	1° Open
HF190404_RN_sol_A.16888.16888.3	STITSREIQTAVR		3	494.611					O60814, P06899, P23527, P33778, P57053, P58876, P62807, Q16778, Q5QNW6-2, Q5QNW6, Q93079, Q99877, Q99879, Q99880	21.308	0.00353183	0.9386	H2B1B 87-99	Unmodified	1° Open
HF190404_RN_sol_A.17032.17032.4	KASGPPVSELITKAVAASKER		4	538.061					P10412, P16402, P16403	37.366	6.41427e-08	1	H13 34-54	Unmodified	1° Open
HF190404_RN_sol_A.17180.17180.3	KYQKSTQLLLR	4K(86.0004)	3	492.276	KYQkSTQLLLR	1	K(14.82)Y(0.00)Q(0.00)K(17.32)S(0.00)T(0.00)Q(0.00)L(0.00)L(0.00)L(0.00)R(0.00)	K4	P0DPK2, P0DPK5	19.422	0.00382311	0.9351	H3Y2 K56ma	Uncommon	1° Open
HF190404_RN_sol_A.17205.17205.3	EIAQDFKTDLR		3	449.238					P68431, P84243, Q16695, Q71DI3	15.542	0.0548909	0.8747	H31 73-83	Unmodified	1° Open
HF190404_RN_sol_A.18076.18076.4	AGLQFPVGRVHR		4	335.191					P04908, P0C0S8, P16104, P20671, Q16777, Q6FI13, Q7L7L0, Q8IUE6, Q93077, Q96KK5, Q99878, Q9BTM1-2, Q9BTM1	21.158	0.00121759	0.9936	H2A1 21-32	Unmodified	1° Open
HF190404_RN_sol_A.18212.18212.3	SSRAGLQFPVGR		3	432.242					P04908, P0C0S8, P16104, P20671, Q16777, Q6FI13, Q7L7L0, Q8IUE6, Q93077, Q96KK5, Q96QV6, Q99878, Q9BTM1-2, Q9BTM1	19.154	0.00686278	0.9599	H2A1 18-29	Unmodified	1° Open
HF190404_RN_sol_A.18493.18493.3	YQKSTELLIR	3K(42.0105)	3	434.914					P68431, P84243, Q16695, Q5TEC6, Q6NXT2, Q71DI3	16.361	0.010833	0.9602	H31 K56ac	Classicalal	1° Open
HF190404_RN_sol_A.18617.18617.2	SQRAGLQFPVGR		2	658.857					P0C0S5, Q71UI9-2, Q71UI9-5, Q71UI9	32.563	1.71494e-06	1	H2AV 20-31	Unmodified	1° Open
HF190404_RN_sol_A.18742.18742.4	LVTTGVLKQTKGVGASGSFR		4	502.536					P07305-2, P07305	38.085	2.51695e-08	1	H10 74-93	Unmodified	1° Open
HF190404_RN_sol_A.18847.18847.3	YQKSTELLIR	3K(28.0313)	3	430.255					P68431, P84243, Q16695, Q5TEC6, Q6NXT2, Q71DI3	14.395	0.0335931	0.8872	H31 K56di	Classicalal	1° Open
HF190404_RN_sol_A.19011.19011.3	VTIMPKDIQLARR		3	520.977					P68431, P84243, Q16695, Q6NXT2, Q71DI3	15.877	0.00161016	0.9723	H31 117-129	Unmodified	1° Open
HF190404_RN_sol_A.19017.19017.3	EIAQDFKTDLR	7K(14.0156)	3	453.909					P68431, P84243, Q16695, Q71DI3	15.808	0.0148936	0.972	H31 K79me	Classicalal	1° Open
HF190404_RN_sol_A.19081.19081.3	EIAQDFKTDLR	7K(28.0313)	3	458.581					P68431, P84243, Q16695, Q71DI3	18.712	0.00157398	0.995	H31 K79di	Classicalal	1° Open
HF190404_RN_sol_A.19387.19387.3	KASGPPVSELITKAVAASKER	1K(42.0469), 13K(114.0429)	3	765.773	KASGPPVSELITkAVAASKER	1	K(0.00)A(0.00)S(0.00)G(0.00)P(0.00)P(0.00)V(0.00)S(0.00)E(0.00)L(0.00)I(0.00)T(0.00)K(19.50)A(0.00)V(0.00)A(0.00)A(0.00)S(0.00)K(6.26)E(0.00)R(0.00)	K13	P10412, P16402, P16403	22.107	0.00095131	0.9061	H13 K34tr	Classicalal	1° Open
HF190404_RN_sol_A.19387.19387.3	KASGPPVSELITKAVAASKER	1K(42.0469), 13K(114.0429)	3	765.773	KASGPPVSELITkAVAASKER	1	K(0.00)A(0.00)S(0.00)G(0.00)P(0.00)P(0.00)V(0.00)S(0.00)E(0.00)L(0.00)I(0.00)T(0.00)K(19.50)A(0.00)V(0.00)A(0.00)A(0.00)S(0.00)K(6.26)E(0.00)R(0.00)	K13	P10412, P16402, P16403	22.107	0.00095131	0.9061	H13 K46gl	Uncommon	1° Open
HF190404_RN_sol_A.19676.19676.4	KASGPPVSELITKAVAASKER	13K(132.0575), 19K(14.0156)	4	574.579	KASGPPVSELITkAVAASKER	1	K(4.14)A(0.00)S(0.00)G(0.00)P(0.00)P(0.00)V(0.00)S(0.00)E(0.00)L(0.00)I(0.00)T(0.00)K(25.87)A(0.00)V(0.00)A(0.00)A(0.00)S(0.00)K(0.00)E(0.00)R(0.00)	K13	P10412, P16402, P16403	25.869	4.17062e-05	0.9999	H13 K46n-	Uncommon	1° Open
HF190404_RN_sol_A.19676.19676.4	KASGPPVSELITKAVAASKER	13K(132.0575), 19K(14.0156)	4	574.579	KASGPPVSELITkAVAASKER	1	K(4.14)A(0.00)S(0.00)G(0.00)P(0.00)P(0.00)V(0.00)S(0.00)E(0.00)L(0.00)I(0.00)T(0.00)K(25.87)A(0.00)V(0.00)A(0.00)A(0.00)S(0.00)K(0.00)E(0.00)R(0.00)	K13	P10412, P16402, P16403	25.869	4.17062e-05	0.9999	H13 K52me	Classicalal	1° Open
HF190404_RN_sol_A.19938.19938.4	VTIAQGGVLPNIQAVLLPKKTESHHKAKGK	19K(14.0156), 20K(72.0211), 26K(28.0313)	4	819.984	VTIAQGGVLPNIQAVLLPKkTESHHKAKGK	1	V(0.00)T(0.00)I(0.00)A(0.00)Q(0.00)G(0.00)G(0.00)V(0.00)L(0.00)P(0.00)N(0.00)I(0.00)Q(0.00)A(0.00)V(0.00)L(0.00)L(0.00)P(0.00)K(0.00)K(29.80)T(0.00)E(0.00)S(0.00)H(0.00)H(0.00)K(0.00)A(0.00)K(22.76)G(0.00)K(22.76)	K20	P04908, P0C0S8, P20671, Q6FI13, Q7L7L0, Q93077	29.797	0.000636902	0.9927	H2A1 K118me	Classicalal	1° Open
HF190404_RN_sol_A.19938.19938.4	VTIAQGGVLPNIQAVLLPKKTESHHKAKGK	19K(14.0156), 20K(72.0211), 26K(28.0313)	4	819.984	VTIAQGGVLPNIQAVLLPKkTESHHKAKGK	1	V(0.00)T(0.00)I(0.00)A(0.00)Q(0.00)G(0.00)G(0.00)V(0.00)L(0.00)P(0.00)N(0.00)I(0.00)Q(0.00)A(0.00)V(0.00)L(0.00)L(0.00)P(0.00)K(0.00)K(29.80)T(0.00)E(0.00)S(0.00)H(0.00)H(0.00)K(0.00)A(0.00)K(22.76)G(0.00)K(22.76)	K20	P04908, P0C0S8, P20671, Q6FI13, Q7L7L0, Q93077	29.797	0.000636902	0.9927	H2A1 K119la	Uncommon	1° Open
HF190404_RN_sol_A.19938.19938.4	VTIAQGGVLPNIQAVLLPKKTESHHKAKGK	19K(14.0156), 20K(72.0211), 26K(28.0313)	4	819.984	VTIAQGGVLPNIQAVLLPKkTESHHKAKGK	1	V(0.00)T(0.00)I(0.00)A(0.00)Q(0.00)G(0.00)G(0.00)V(0.00)L(0.00)P(0.00)N(0.00)I(0.00)Q(0.00)A(0.00)V(0.00)L(0.00)L(0.00)P(0.00)K(0.00)K(29.80)T(0.00)E(0.00)S(0.00)H(0.00)H(0.00)K(0.00)A(0.00)K(22.76)G(0.00)K(22.76)	K20	P04908, P0C0S8, P20671, Q6FI13, Q7L7L0, Q93077	29.797	0.000636902	0.9927	H2A1 K125di	Classicalal	1° Open
HF190404_RN_sol_A.20033.20033.4	VTIAQGGVLPNIQAVLLPKKTESHHKAKGK	20K(114.0429)	4	819.978	VTIAQGGVLPNIQAVLLPKkTESHHKAKGK	1	V(0.00)T(0.00)I(0.00)A(0.00)Q(0.00)G(0.00)G(0.00)V(0.00)L(0.00)P(0.00)N(0.00)I(0.00)Q(0.00)A(0.00)V(0.00)L(0.00)L(0.00)P(0.00)K(59.90)K(62.86)T(0.00)E(0.00)S(0.00)H(0.00)H(0.00)K(48.61)A(0.00)K(41.09)G(0.00)K(38.58)	K20	P04908, P0C0S8, P20671, Q6FI13, Q7L7L0, Q93077	62.855	2.15283e-06	1	H2A1 K119gl	Uncommon	1° Open
HF190404_RN_sol_A.20268.20268.4	LVREIAQDFKTDLR		4	431.745					P68431, P84243, Q71DI3	24.201	0.000118782	0.9994	H31 70-83	Unmodified	1° Open
HF190404_RN_sol_A.20489.20489.4	VTIAQGGVLPNIQAVLLPKKTESHHKAKGK		4	791.713					P04908, P0C0S8, P20671, Q6FI13, Q7L7L0, Q93077	46.609	1.83e-12	1	H2A1 100-129	Unmodified	1° Open
HF190404_RN_sol_A.20530.20530.3	VTIMPKDIQLAR		3	465.607					P68431, P84243, Q16695, Q6NXT2, Q71DI3	28.53	5.52713e-05	1	H31 117-128	Unmodified	1° Open
HF190404_RN_sol_A.20604.20604.2	NDEELNKLLGR		2	655.851					P04908, Q7L7L0, Q93077	30.945	4.35261e-06	1	H2A1C 89-99	Unmodified	1° Open
HF190404_RN_sol_A.20787.20787.2	AGLQFPVGR		2	477.773					P04908, P0C0S5, P0C0S8, P16104, P20671, Q16777, Q6FI13, Q71UI9-2, Q71UI9-5, Q71UI9, Q7L7L0, Q8IUE6, Q93077, Q96KK5, Q96QV6, Q99878, Q9BTM1-2, Q9BTM1	21.798	0.000266379	0.9979	H2A1 21-29	Unmodified	1° Open
HF190404_RN_sol_A.20876.20876.3	KTEAPKGPRKAGLPIKASSSKVSSQR	1K(42.0105), 6K(42.0469), 10K(42.0469), 16K(28.0313), 21K(104.0262)	3	992.913	KTEAPKGPRKAGLPIKASSSkVSSQR	1	K(0.00)T(0.00)E(0.00)A(0.00)P(0.00)K(0.00)G(0.00)P(0.00)R(0.00)K(0.00)A(0.00)G(0.00)L(0.00)P(0.00)I(0.00)K(0.00)A(0.00)S(0.00)S(0.00)S(0.00)K(18.49)V(0.00)S(0.00)S(0.00)Q(0.00)R(0.00)	K21	Q8IZA3-2, Q8IZA3	18.494	0.000508282	0.9717	H18 K317ac	Classicalal	1° Open
HF190404_RN_sol_A.20876.20876.3	KTEAPKGPRKAGLPIKASSSKVSSQR	1K(42.0105), 6K(42.0469), 10K(42.0469), 16K(28.0313), 21K(104.0262)	3	992.913	KTEAPKGPRKAGLPIKASSSkVSSQR	1	K(0.00)T(0.00)E(0.00)A(0.00)P(0.00)K(0.00)G(0.00)P(0.00)R(0.00)K(0.00)A(0.00)G(0.00)L(0.00)P(0.00)I(0.00)K(0.00)A(0.00)S(0.00)S(0.00)S(0.00)K(18.49)V(0.00)S(0.00)S(0.00)Q(0.00)R(0.00)	K21	Q8IZA3-2, Q8IZA3	18.494	0.000508282	0.9717	H18 K322tr	Classicalal	1° Open
HF190404_RN_sol_A.20876.20876.3	KTEAPKGPRKAGLPIKASSSKVSSQR	1K(42.0105), 6K(42.0469), 10K(42.0469), 16K(28.0313), 21K(104.0262)	3	992.913	KTEAPKGPRKAGLPIKASSSkVSSQR	1	K(0.00)T(0.00)E(0.00)A(0.00)P(0.00)K(0.00)G(0.00)P(0.00)R(0.00)K(0.00)A(0.00)G(0.00)L(0.00)P(0.00)I(0.00)K(0.00)A(0.00)S(0.00)S(0.00)S(0.00)K(18.49)V(0.00)S(0.00)S(0.00)Q(0.00)R(0.00)	K21	Q8IZA3-2, Q8IZA3	18.494	0.000508282	0.9717	H18 K326tr	Classicalal	1° Open
HF190404_RN_sol_A.20876.20876.3	KTEAPKGPRKAGLPIKASSSKVSSQR	1K(42.0105), 6K(42.0469), 10K(42.0469), 16K(28.0313), 21K(104.0262)	3	992.913	KTEAPKGPRKAGLPIKASSSkVSSQR	1	K(0.00)T(0.00)E(0.00)A(0.00)P(0.00)K(0.00)G(0.00)P(0.00)R(0.00)K(0.00)A(0.00)G(0.00)L(0.00)P(0.00)I(0.00)K(0.00)A(0.00)S(0.00)S(0.00)S(0.00)K(18.49)V(0.00)S(0.00)S(0.00)Q(0.00)R(0.00)	K21	Q8IZA3-2, Q8IZA3	18.494	0.000508282	0.9717	H18 K332di	Classicalal	1° Open
HF190404_RN_sol_A.20876.20876.3	KTEAPKGPRKAGLPIKASSSKVSSQR	1K(42.0105), 6K(42.0469), 10K(42.0469), 16K(28.0313), 21K(104.0262)	3	992.913	KTEAPKGPRKAGLPIKASSSkVSSQR	1	K(0.00)T(0.00)E(0.00)A(0.00)P(0.00)K(0.00)G(0.00)P(0.00)R(0.00)K(0.00)A(0.00)G(0.00)L(0.00)P(0.00)I(0.00)K(0.00)A(0.00)S(0.00)S(0.00)S(0.00)K(18.49)V(0.00)S(0.00)S(0.00)Q(0.00)R(0.00)	K21	Q8IZA3-2, Q8IZA3	18.494	0.000508282	0.9717	H18 K337be	Uncommon	1° Open
HF190404_RN_sol_A.21428.21428.4	LLLPGELAKHAVSEGTKAVTKYTSSK	9K(42.0469), 17K(114.0429)	4	721.909	LLLPGELAKHAVSEGTkAVTKYTSSK	1	L(0.00)L(0.00)L(0.00)P(0.00)G(0.00)E(0.00)L(0.00)A(0.00)K(0.00)H(0.00)A(0.00)V(0.00)S(0.00)E(0.00)G(0.00)T(0.00)K(23.93)A(0.00)V(0.00)T(0.00)K(10.73)Y(0.00)T(0.00)S(0.00)S(0.00)K(2.42)	K17	A0A2R8Y619, P23527, P33778, P58876, P62807, Q16778, Q5QNW6-2, Q5QNW6, Q8N257, Q93079, Q96A08, Q99877, Q99879, Q99880	32.733	0.000563522	0.9602	H2B1B K108tr	Classicalal	1° Open
HF190404_RN_sol_A.21428.21428.4	LLLPGELAKHAVSEGTKAVTKYTSSK	9K(42.0469), 17K(114.0429)	4	721.909	LLLPGELAKHAVSEGTkAVTKYTSSK	1	L(0.00)L(0.00)L(0.00)P(0.00)G(0.00)E(0.00)L(0.00)A(0.00)K(0.00)H(0.00)A(0.00)V(0.00)S(0.00)E(0.00)G(0.00)T(0.00)K(23.93)A(0.00)V(0.00)T(0.00)K(10.73)Y(0.00)T(0.00)S(0.00)S(0.00)K(2.42)	K17	A0A2R8Y619, P23527, P33778, P58876, P62807, Q16778, Q5QNW6-2, Q5QNW6, Q8N257, Q93079, Q96A08, Q99877, Q99879, Q99880	32.733	0.000563522	0.9602	H2B1B K116gl	Uncommon	1° Open
HF190404_RN_sol_A.21586.21586.3	LLLPGELAKHAVSEGTKAVTKYTSAK	9K(42.0469), 17K(114.0429)	3	956.878	LLLPGELAKHAVSEGTkAVTKYTSAK	1	L(0.00)L(0.00)L(0.00)P(0.00)G(0.00)E(0.00)L(0.00)A(0.00)K(0.00)H(0.00)A(0.00)V(0.00)S(0.00)E(0.00)G(0.00)T(0.00)K(17.85)A(0.00)V(0.00)T(0.00)K(10.61)Y(0.00)T(0.00)S(0.00)A(0.00)K(4.44)	K17	O60814, P06899, P57053	25.317	0.000411908	0.992	H2B1J K108tr	Classicalal	1° Open
HF190404_RN_sol_A.21586.21586.3	LLLPGELAKHAVSEGTKAVTKYTSAK	9K(42.0469), 17K(114.0429)	3	956.878	LLLPGELAKHAVSEGTkAVTKYTSAK	1	L(0.00)L(0.00)L(0.00)P(0.00)G(0.00)E(0.00)L(0.00)A(0.00)K(0.00)H(0.00)A(0.00)V(0.00)S(0.00)E(0.00)G(0.00)T(0.00)K(17.85)A(0.00)V(0.00)T(0.00)K(10.61)Y(0.00)T(0.00)S(0.00)A(0.00)K(4.44)	K17	O60814, P06899, P57053	25.317	0.000411908	0.992	H2B1J K116gl	Uncommon	1° Open
HF190404_RN_sol_A.21690.21690.4	VTIAQGGVLPNIQAVLLPKKTESHHKAKGK	19K(42.0469), 20K(42.0469), 26K(42.0469), 28K(14.0156), 30K(68.0262)	4	843.759	VTIAQGGVLPNIQAVLLPKKTESHHKAKGk	1	V(0.00)T(0.00)I(0.00)A(0.00)Q(0.00)G(0.00)G(0.00)V(0.00)L(0.00)P(0.00)N(0.00)I(0.00)Q(0.00)A(0.00)V(0.00)L(0.00)L(0.00)P(0.00)K(0.00)K(0.00)T(0.00)E(0.00)S(0.00)H(0.00)H(0.00)K(0.00)A(0.00)K(0.00)G(0.00)K(19.14)	K30	P04908, P0C0S8, P20671, Q6FI13, Q7L7L0, Q93077	19.142	0.000691035	0.9886	H2A1 K118tr	Classicalal	1° Open
HF190404_RN_sol_A.21690.21690.4	VTIAQGGVLPNIQAVLLPKKTESHHKAKGK	19K(42.0469), 20K(42.0469), 26K(42.0469), 28K(14.0156), 30K(68.0262)	4	843.759	VTIAQGGVLPNIQAVLLPKKTESHHKAKGk	1	V(0.00)T(0.00)I(0.00)A(0.00)Q(0.00)G(0.00)G(0.00)V(0.00)L(0.00)P(0.00)N(0.00)I(0.00)Q(0.00)A(0.00)V(0.00)L(0.00)L(0.00)P(0.00)K(0.00)K(0.00)T(0.00)E(0.00)S(0.00)H(0.00)H(0.00)K(0.00)A(0.00)K(0.00)G(0.00)K(19.14)	K30	P04908, P0C0S8, P20671, Q6FI13, Q7L7L0, Q93077	19.142	0.000691035	0.9886	H2A1 K119tr	Classicalal	1° Open
HF190404_RN_sol_A.21690.21690.4	VTIAQGGVLPNIQAVLLPKKTESHHKAKGK	19K(42.0469), 20K(42.0469), 26K(42.0469), 28K(14.0156), 30K(68.0262)	4	843.759	VTIAQGGVLPNIQAVLLPKKTESHHKAKGk	1	V(0.00)T(0.00)I(0.00)A(0.00)Q(0.00)G(0.00)G(0.00)V(0.00)L(0.00)P(0.00)N(0.00)I(0.00)Q(0.00)A(0.00)V(0.00)L(0.00)L(0.00)P(0.00)K(0.00)K(0.00)T(0.00)E(0.00)S(0.00)H(0.00)H(0.00)K(0.00)A(0.00)K(0.00)G(0.00)K(19.14)	K30	P04908, P0C0S8, P20671, Q6FI13, Q7L7L0, Q93077	19.142	0.000691035	0.9886	H2A1 K125tr	Classicalal	1° Open
HF190404_RN_sol_A.21690.21690.4	VTIAQGGVLPNIQAVLLPKKTESHHKAKGK	19K(42.0469), 20K(42.0469), 26K(42.0469), 28K(14.0156), 30K(68.0262)	4	843.759	VTIAQGGVLPNIQAVLLPKKTESHHKAKGk	1	V(0.00)T(0.00)I(0.00)A(0.00)Q(0.00)G(0.00)G(0.00)V(0.00)L(0.00)P(0.00)N(0.00)I(0.00)Q(0.00)A(0.00)V(0.00)L(0.00)L(0.00)P(0.00)K(0.00)K(0.00)T(0.00)E(0.00)S(0.00)H(0.00)H(0.00)K(0.00)A(0.00)K(0.00)G(0.00)K(19.14)	K30	P04908, P0C0S8, P20671, Q6FI13, Q7L7L0, Q93077	19.142	0.000691035	0.9886	H2A1 K127me	Classicalal	1° Open
HF190404_RN_sol_A.21690.21690.4	VTIAQGGVLPNIQAVLLPKKTESHHKAKGK	19K(42.0469), 20K(42.0469), 26K(42.0469), 28K(14.0156), 30K(68.0262)	4	843.759	VTIAQGGVLPNIQAVLLPKKTESHHKAKGk	1	V(0.00)T(0.00)I(0.00)A(0.00)Q(0.00)G(0.00)G(0.00)V(0.00)L(0.00)P(0.00)N(0.00)I(0.00)Q(0.00)A(0.00)V(0.00)L(0.00)L(0.00)P(0.00)K(0.00)K(0.00)T(0.00)E(0.00)S(0.00)H(0.00)H(0.00)K(0.00)A(0.00)K(0.00)G(0.00)K(19.14)	K30	P04908, P0C0S8, P20671, Q6FI13, Q7L7L0, Q93077	19.142	0.000691035	0.9886	H2A1 K129cr	Uncommon	1° Open
HF190404_RN_sol_A.21964.21964.4	HLQLAIRNDEELNKLLGR		4	538.808					P04908, Q7L7L0, Q93077	53.827	0	1	H2A1C 82-99	Unmodified	1° Open
HF190404_RN_sol_A.22550.22550.4	LLLPGELAKHAVSEGTKAVTKYTSSK	17K(42.0105)	4	693.389					A0A2R8Y619, P23527, P33778, P58876, P62807, Q16778, Q5QNW6-2, Q5QNW6, Q8N257, Q93079, Q96A08, Q99877, Q99879, Q99880	44.154	1.22039e-09	1	H2B1B K116ac	Classicalal	1° Open
HF190404_RN_sol_A.22626.22626.4	LLLPGELAKHAVSEGTKAVTKYTSSK	9K(42.0469), 17K(42.0469), 21K(162.0528)	4	744.423	LLLPGELAKHAVSEGTKAVTkYTSSK	1	L(0.00)L(0.00)L(0.00)P(0.00)G(0.00)E(0.00)L(0.00)A(0.00)K(0.00)H(0.00)A(0.00)V(0.00)S(0.00)E(0.00)G(0.00)T(0.00)K(0.00)A(0.00)V(0.00)T(0.00)K(9.79)Y(0.00)T(0.00)S(0.00)S(0.00)K(5.37)	K21	A0A2R8Y619, P23527, P33778, P58876, P62807, Q16778, Q5QNW6-2, Q5QNW6, Q8N257, Q93079, Q96A08, Q99877, Q99879, Q99880	17.757	2.3253e-05	1	H2B1B K116tr	Classicalal	1° Open
HF190404_RN_sol_A.22626.22626.4	LLLPGELAKHAVSEGTKAVTKYTSSK	9K(42.0469), 17K(42.0469), 21K(162.0528)	4	744.423	LLLPGELAKHAVSEGTKAVTkYTSSK	1	L(0.00)L(0.00)L(0.00)P(0.00)G(0.00)E(0.00)L(0.00)A(0.00)K(0.00)H(0.00)A(0.00)V(0.00)S(0.00)E(0.00)G(0.00)T(0.00)K(0.00)A(0.00)V(0.00)T(0.00)K(9.79)Y(0.00)T(0.00)S(0.00)S(0.00)K(5.37)	K21	A0A2R8Y619, P23527, P33778, P58876, P62807, Q16778, Q5QNW6-2, Q5QNW6, Q8N257, Q93079, Q96A08, Q99877, Q99879, Q99880	17.757	2.3253e-05	1	H2B1B K120he	Uncommon	1° Open
HF190404_RN_sol_A.22734.22734.4	LLLPGELAKHAVSEGTKAVTKYTSSK	21K(114.0429)	4	711.397	LLLPGELAKHAVSEGTKAVTkYTSSK	1	L(0.00)L(0.00)L(0.00)P(0.00)G(0.00)E(0.00)L(0.00)A(0.00)K(32.93)H(0.00)A(0.00)V(0.00)S(0.00)E(0.00)G(0.00)T(0.00)K(50.01)A(0.00)V(0.00)T(0.00)K(56.31)Y(0.00)T(0.00)S(0.00)S(0.00)K(41.45)	K21	A0A2R8Y619, P23527, P33778, P58876, P62807, Q16778, Q5QNW6-2, Q5QNW6, Q8N257, Q93079, Q96A08, Q99877, Q99879, Q99880	56.314	9e-14	1	H2B1B K120gl	Uncommon	1° Open
HF190404_RN_sol_A.23807.23807.3	SGVSLAALKKALAAAGYDVEKNNSR		3	848.465					P10412, P16402, P16403	59.01	0	1	H13 55-79	Unmodified	1° Open
HF190404_RN_sol_A.35153.35153.3	VGAGAPVYMAAVLEYLTAEILELAGNAAR		3	981.856					Q16777, Q6FI13	67.13	0	1	H2A2A 43-71	Unmodified	1° Open
HF190404_RN_sol_A.35175.35175.3	VGAGAPVYLAAVLEYLTAEILELAGNAAR		3	975.87					P04908, P0C0S8, P16104, P20671, Q7L7L0, Q8IUE6, Q93077, Q96KK5, Q99878, Q9BTM1-2, Q9BTM1	64.276	0	1	H2A1 43-71	Unmodified	1° Open
HF190404_RN_sol_B.01288.01288.2	AKAKSR		2	335.715					P16104, Q16777, Q6FI13, Q7L7L0, Q8IUE6, Q93077, Q9BTM1-2, Q9BTM1	11.968	0.00241546	0.9907	H2AX 12-17	Unmodified	1° Open
HF190404_RN_sol_B.01745.01745.3	ARTKQTAR		3	317.858					P0DPK2, P0DPK5, P68431, P84243, Q16695, Q5TEC6, Q6NXT2, Q71DI3	15.138	0.000389493	0.9995	H31 1-8	Unmodified	1° Open
HF190404_RN_sol_B.02224.02224.3	KSTGGKAPR	1K(28.0313), 2S(79.9663)	3	340.514	KsTGGKAPR	1	K(0.00)S(14.76)T(12.68)G(0.00)G(0.00)K(0.00)A(0.00)P(0.00)R(0.00)	S2	P68431, P84243, Q16695, Q5TEC6, Q6NXT2, Q71DI3	14.76	0.0153109	0.9201	H31 S10ph	Uncommon	1° Open
HF190404_RN_sol_B.06283.06283.4	KSAPATGGVKKPHR		4	361.716					P68431, Q16695, Q5TEC6, Q71DI3	21.226	0.00208209	0.9899	H31 27-40	Unmodified	1° Open
HF190404_RN_sol_B.06936.06936.4	GKQGGKARAKAKTR	2K(14.0156), 6K(14.0156), 10K(42.0469), 12K(68.0262)	4	402.004	GKQGGKARAKAkTR	1	G(0.00)K(0.00)Q(0.00)G(0.00)G(0.00)K(0.00)A(0.00)R(0.00)A(0.00)K(0.00)A(0.00)K(11.43)T(0.00)R(0.00)	K12	P04908, P0C0S8, P20671, Q96KK5, Q99878	11.431	0.00309979	0.9123	H2A1 K5me	Classicalal	1° Open
HF190404_RN_sol_B.06936.06936.4	GKQGGKARAKAKTR	2K(14.0156), 6K(14.0156), 10K(42.0469), 12K(68.0262)	4	402.004	GKQGGKARAKAkTR	1	G(0.00)K(0.00)Q(0.00)G(0.00)G(0.00)K(0.00)A(0.00)R(0.00)A(0.00)K(0.00)A(0.00)K(11.43)T(0.00)R(0.00)	K12	P04908, P0C0S8, P20671, Q96KK5, Q99878	11.431	0.00309979	0.9123	H2A1 K9me	Classicalal	1° Open
HF190404_RN_sol_B.06936.06936.4	GKQGGKARAKAKTR	2K(14.0156), 6K(14.0156), 10K(42.0469), 12K(68.0262)	4	402.004	GKQGGKARAKAkTR	1	G(0.00)K(0.00)Q(0.00)G(0.00)G(0.00)K(0.00)A(0.00)R(0.00)A(0.00)K(0.00)A(0.00)K(11.43)T(0.00)R(0.00)	K12	P04908, P0C0S8, P20671, Q96KK5, Q99878	11.431	0.00309979	0.9123	H2A1 K13tr	Classicalal	1° Open
HF190404_RN_sol_B.06936.06936.4	GKQGGKARAKAKTR	2K(14.0156), 6K(14.0156), 10K(42.0469), 12K(68.0262)	4	402.004	GKQGGKARAKAkTR	1	G(0.00)K(0.00)Q(0.00)G(0.00)G(0.00)K(0.00)A(0.00)R(0.00)A(0.00)K(0.00)A(0.00)K(11.43)T(0.00)R(0.00)	K12	P04908, P0C0S8, P20671, Q96KK5, Q99878	11.431	0.00309979	0.9123	H2A1 K15cr	Uncommon	1° Open
HF190404_RN_sol_B.08109.08109.2	IASEASR		2	372.2					Q8N257, Q96A08, Q99880	20.336	0.000195434	0.9988	H2B3B 73-79	Unmodified	1° Open
HF190404_RN_sol_B.09009.09009.4	KSTGGKAPRKQLATKAAR		4	468.28					P68431, P84243, Q5TEC6, Q6NXT2, Q71DI3	33.411	1.05257e-06	1	H31 9-26	Unmodified	1° Open
HF190404_RN_sol_B.14141.14141.4	LAHYNKRSTITSR		4	392.471					O60814, P06899, P23527, P33778, P58876, P62807, Q16778, Q5QNW6-2, Q5QNW6, Q8N257, Q93079, Q99877, Q99879, Q99880	23.326	0.0097702	0.9504	H2B1B 80-92	Unmodified	1° Open
HF190404_RN_sol_B.14330.14330.3	KSAPATGGVKKPHR	1K(42.0105), 10K(28.0313)	3	505.299					P68431, Q16695, Q5TEC6, Q71DI3	24.631	0.00203951	0.9931	H31 K27ac	Classicalal	1° Open
HF190404_RN_sol_B.14395.14395.3	LLRKGNYSER		3	419.239					P04908, P20671, Q7L7L0	19.246	0.00366016	0.9484	H2A3 33-42	Unmodified	1° Open
HF190404_RN_sol_B.14586.14586.3	LLRKGNYAER		3	413.907					P0C0S8, Q16777, Q6FI13, Q8IUE6, Q93077, Q96KK5, Q96QV6, Q99878, Q9BTM1-2, Q9BTM1	22.402	0.000594977	0.9984	H2A1 33-42	Unmodified	1° Open
HF190404_RN_sol_B.14788.14788.3	KASGPPVSELITKAVAASKER	13K(14.0156), 19K(162.0528)	3	772.432	KASGPPVSELITKAVAASkER	1	K(2.18)A(0.00)S(0.00)G(0.00)P(0.00)P(0.00)V(0.00)S(0.00)E(0.00)L(0.00)I(0.00)T(0.00)K(0.00)A(0.00)V(0.00)A(0.00)A(0.00)S(0.00)K(12.97)E(0.00)R(0.00)	K19	P10412, P16402, P16403	12.974	0.013983	0.9771	H13 K46me	Classicalal	1° Open
HF190404_RN_sol_B.14788.14788.3	KASGPPVSELITKAVAASKER	13K(14.0156), 19K(162.0528)	3	772.432	KASGPPVSELITKAVAASkER	1	K(2.18)A(0.00)S(0.00)G(0.00)P(0.00)P(0.00)V(0.00)S(0.00)E(0.00)L(0.00)I(0.00)T(0.00)K(0.00)A(0.00)V(0.00)A(0.00)A(0.00)S(0.00)K(12.97)E(0.00)R(0.00)	K19	P10412, P16402, P16403	12.974	0.013983	0.9771	H13 K52he	Uncommon	1° Open
HF190404_RN_sol_B.15052.15052.4	KSTGGKAPRKQLATKAAR	9R(39.9949), 15K(42.0105)	4	488.781	KSTGGKAPrKQLATKAAR	1	K(0.00)S(0.00)T(0.00)G(0.00)G(0.00)K(0.00)A(0.00)P(0.00)R(15.69)K(0.00)Q(0.00)L(0.00)A(0.00)T(0.00)K(0.00)A(0.00)A(0.00)R(5.60)	R9	P68431, P84243, Q5TEC6, Q6NXT2, Q71DI3	22.193	0.000958198	0.9077	H31 R17g-	Uncommon	1° Open
HF190404_RN_sol_B.16167.16167.3	KYQKSTQLLLR		3	463.609					P0DPK2, P0DPK5	20.486	0.00179267	0.9667	H3Y2 53-63	Unmodified	1° Open
HF190404_RN_sol_B.20274.20274.4	KASGPPVSELITKAVAASKER	13K(14.0156), 19K(132.0575)	4	574.579	KASGPPVSELITKAVAASkER	1	K(1.58)A(0.00)S(0.00)G(0.00)P(0.00)P(0.00)V(0.00)S(0.00)E(0.00)L(0.00)I(0.00)T(0.00)K(0.00)A(0.00)V(0.00)A(0.00)A(0.00)S(0.00)K(43.74)E(0.00)R(0.00)	K19	P10412, P16402, P16403	43.736	5.02079e-09	1	H13 K52n-	Uncommon	1° Open
HF190404_RN_sol_B.20492.20492.4	VTIAQGGVLPNIQAVLLPKKTESHHKAKGK	19K(42.0105), 20K(42.0105), 26K(42.0105), 28K(86.0004)	4	844.475	VTIAQGGVLPNIQAVLLPKKTESHHKAkGK	1	V(0.00)T(0.00)I(0.00)A(0.00)Q(0.00)G(0.00)G(0.00)V(0.00)L(0.00)P(0.00)N(0.00)I(0.00)Q(0.00)A(0.00)V(0.00)L(0.00)L(0.00)P(0.00)K(0.00)K(0.00)T(0.00)E(0.00)S(0.00)H(0.00)H(0.00)K(0.00)A(0.00)K(12.98)G(0.00)K(11.06)	K28	P04908, P0C0S8, P20671, Q6FI13, Q7L7L0, Q93077	16.163	5.80185e-05	0.998	H2A1 K118ac	Classicalal	1° Open
HF190404_RN_sol_B.20492.20492.4	VTIAQGGVLPNIQAVLLPKKTESHHKAKGK	19K(42.0105), 20K(42.0105), 26K(42.0105), 28K(86.0004)	4	844.475	VTIAQGGVLPNIQAVLLPKKTESHHKAkGK	1	V(0.00)T(0.00)I(0.00)A(0.00)Q(0.00)G(0.00)G(0.00)V(0.00)L(0.00)P(0.00)N(0.00)I(0.00)Q(0.00)A(0.00)V(0.00)L(0.00)L(0.00)P(0.00)K(0.00)K(0.00)T(0.00)E(0.00)S(0.00)H(0.00)H(0.00)K(0.00)A(0.00)K(12.98)G(0.00)K(11.06)	K28	P04908, P0C0S8, P20671, Q6FI13, Q7L7L0, Q93077	16.163	5.80185e-05	0.998	H2A1 K119ac	Classicalal	1° Open
HF190404_RN_sol_B.20492.20492.4	VTIAQGGVLPNIQAVLLPKKTESHHKAKGK	19K(42.0105), 20K(42.0105), 26K(42.0105), 28K(86.0004)	4	844.475	VTIAQGGVLPNIQAVLLPKKTESHHKAkGK	1	V(0.00)T(0.00)I(0.00)A(0.00)Q(0.00)G(0.00)G(0.00)V(0.00)L(0.00)P(0.00)N(0.00)I(0.00)Q(0.00)A(0.00)V(0.00)L(0.00)L(0.00)P(0.00)K(0.00)K(0.00)T(0.00)E(0.00)S(0.00)H(0.00)H(0.00)K(0.00)A(0.00)K(12.98)G(0.00)K(11.06)	K28	P04908, P0C0S8, P20671, Q6FI13, Q7L7L0, Q93077	16.163	5.80185e-05	0.998	H2A1 K125ac	Classicalal	1° Open
HF190404_RN_sol_B.20492.20492.4	VTIAQGGVLPNIQAVLLPKKTESHHKAKGK	19K(42.0105), 20K(42.0105), 26K(42.0105), 28K(86.0004)	4	844.475	VTIAQGGVLPNIQAVLLPKKTESHHKAkGK	1	V(0.00)T(0.00)I(0.00)A(0.00)Q(0.00)G(0.00)G(0.00)V(0.00)L(0.00)P(0.00)N(0.00)I(0.00)Q(0.00)A(0.00)V(0.00)L(0.00)L(0.00)P(0.00)K(0.00)K(0.00)T(0.00)E(0.00)S(0.00)H(0.00)H(0.00)K(0.00)A(0.00)K(12.98)G(0.00)K(11.06)	K28	P04908, P0C0S8, P20671, Q6FI13, Q7L7L0, Q93077	16.163	5.80185e-05	0.998	H2A1 K127ma	Uncommon	1° Open
HF190404_RN_sol_B.21114.21114.4	KASGPPVSELITKAVAASKER	13K(42.0469), 19K(86.0368)	4	570.082	KASGPPVSELITKAVAASkER	1	K(4.90)A(0.00)S(0.00)G(0.00)P(0.00)P(0.00)V(0.00)S(0.00)E(0.00)L(0.00)I(0.00)T(0.00)K(0.00)A(0.00)V(0.00)A(0.00)A(0.00)S(0.00)K(22.44)E(0.00)R(0.00)	K19	P10412, P16402, P16403	22.444	0.000281908	0.9993	H13 K46tr	Classicalal	1° Open
HF190404_RN_sol_B.21114.21114.4	KASGPPVSELITKAVAASKER	13K(42.0469), 19K(86.0368)	4	570.082	KASGPPVSELITKAVAASkER	1	K(4.90)A(0.00)S(0.00)G(0.00)P(0.00)P(0.00)V(0.00)S(0.00)E(0.00)L(0.00)I(0.00)T(0.00)K(0.00)A(0.00)V(0.00)A(0.00)A(0.00)S(0.00)K(22.44)E(0.00)R(0.00)	K19	P10412, P16402, P16403	22.444	0.000281908	0.9993	H13 K52hy	Uncommon	1° Open
HF190404_RN_sol_B.22283.22283.3	LLLPGELAKHAVSEGTKAVTKYTSSK	9K(42.0469), 17K(28.0313), 21K(132.0575)	3	977.558	LLLPGELAKHAVSEGTKAVTkYTSSK	1	L(0.00)L(0.00)L(0.00)P(0.00)G(0.00)E(0.00)L(0.00)A(0.00)K(0.00)H(0.00)A(0.00)V(0.00)S(0.00)E(0.00)G(0.00)T(0.00)K(0.00)A(0.00)V(0.00)T(0.00)K(9.20)Y(0.00)T(0.00)S(0.00)S(0.00)K(5.70)	K21	A0A2R8Y619, P23527, P33778, P58876, P62807, Q16778, Q5QNW6-2, Q5QNW6, Q8N257, Q93079, Q96A08, Q99877, Q99879, Q99880	14.563	2.94142e-07	1	H2B1B K116di	Classicalal	1° Open
HF190404_RN_sol_B.22283.22283.3	LLLPGELAKHAVSEGTKAVTKYTSSK	9K(42.0469), 17K(28.0313), 21K(132.0575)	3	977.558	LLLPGELAKHAVSEGTKAVTkYTSSK	1	L(0.00)L(0.00)L(0.00)P(0.00)G(0.00)E(0.00)L(0.00)A(0.00)K(0.00)H(0.00)A(0.00)V(0.00)S(0.00)E(0.00)G(0.00)T(0.00)K(0.00)A(0.00)V(0.00)T(0.00)K(9.20)Y(0.00)T(0.00)S(0.00)S(0.00)K(5.70)	K21	A0A2R8Y619, P23527, P33778, P58876, P62807, Q16778, Q5QNW6-2, Q5QNW6, Q8N257, Q93079, Q96A08, Q99877, Q99879, Q99880	14.563	2.94142e-07	1	H2B1B K120n-	Uncommon	1° Open
HF190404_RN_sol_B.22333.22333.4	KASGPPVSELITKAVAASKER	19K(42.0105)	4	548.563					P10412, P16402, P16403	44.991	1.57e-12	1	H13 K52ac	Classicalal	1° Open
HF190404_RN_sol_B.22642.22642.4	KASGPPVSELITKAVAASKER	19K(28.0313)	4	542.567					P10412, P16402, P16403	55.849	6.3556e-10	1	H13 K52di	Classicalal	1° Open
HF190404_RN_sol_B.23120.23120.4	LLLPGELAKHAVSEGTKAVTKYTSSK	9K(42.0469), 17K(42.0469), 21K(86.0004)	4	725.41	LLLPGELAKHAVSEGTKAVTkYTSSK	1	L(0.00)L(0.00)L(0.00)P(0.00)G(0.00)E(0.00)L(0.00)A(0.00)K(0.00)H(0.00)A(0.00)V(0.00)S(0.00)E(0.00)G(0.00)T(0.00)K(0.00)A(0.00)V(0.00)T(0.00)K(14.90)Y(0.00)T(0.00)S(0.00)S(0.00)K(6.63)	K21	A0A2R8Y619, P23527, P33778, P58876, P62807, Q16778, Q5QNW6-2, Q5QNW6, Q8N257, Q93079, Q96A08, Q99877, Q99879, Q99880	21.838	0.000260316	0.993	H2B1B K120ma	Uncommon	1° Open
HF190404_RN_sol_B.23181.23181.4	LLLPGELAKHAVSEGTKAVTKYTSSK	9K(42.0105), 17K(28.0313), 21K(28.0313), 26K(162.0528)	4	747.918	LLLPGELAKHAVSEGTKAVTKYTSSk	1	L(0.00)L(0.00)L(0.00)P(0.00)G(0.00)E(0.00)L(0.00)A(0.00)K(0.00)H(0.00)A(0.00)V(0.00)S(0.00)E(0.00)G(0.00)T(0.00)K(0.00)A(0.00)V(0.00)T(0.00)K(0.00)Y(0.00)T(0.00)S(0.00)S(0.00)K(6.58)	K26	A0A2R8Y619, P23527, P33778, P58876, P62807, Q16778, Q5QNW6-2, Q5QNW6, Q8N257, Q93079, Q96A08, Q99877, Q99879, Q99880	12.489	0.0318237	0.8986	H2B1B K108ac	Classicalal	1° Open
HF190404_RN_sol_B.23181.23181.4	LLLPGELAKHAVSEGTKAVTKYTSSK	9K(42.0105), 17K(28.0313), 21K(28.0313), 26K(162.0528)	4	747.918	LLLPGELAKHAVSEGTKAVTKYTSSk	1	L(0.00)L(0.00)L(0.00)P(0.00)G(0.00)E(0.00)L(0.00)A(0.00)K(0.00)H(0.00)A(0.00)V(0.00)S(0.00)E(0.00)G(0.00)T(0.00)K(0.00)A(0.00)V(0.00)T(0.00)K(0.00)Y(0.00)T(0.00)S(0.00)S(0.00)K(6.58)	K26	A0A2R8Y619, P23527, P33778, P58876, P62807, Q16778, Q5QNW6-2, Q5QNW6, Q8N257, Q93079, Q96A08, Q99877, Q99879, Q99880	12.489	0.0318237	0.8986	H2B1B K120di	Classicalal	1° Open
HF190404_RN_sol_B.23181.23181.4	LLLPGELAKHAVSEGTKAVTKYTSSK	9K(42.0105), 17K(28.0313), 21K(28.0313), 26K(162.0528)	4	747.918	LLLPGELAKHAVSEGTKAVTKYTSSk	1	L(0.00)L(0.00)L(0.00)P(0.00)G(0.00)E(0.00)L(0.00)A(0.00)K(0.00)H(0.00)A(0.00)V(0.00)S(0.00)E(0.00)G(0.00)T(0.00)K(0.00)A(0.00)V(0.00)T(0.00)K(0.00)Y(0.00)T(0.00)S(0.00)S(0.00)K(6.58)	K26	A0A2R8Y619, P23527, P33778, P58876, P62807, Q16778, Q5QNW6-2, Q5QNW6, Q8N257, Q93079, Q96A08, Q99877, Q99879, Q99880	12.489	0.0318237	0.8986	H2B1B K125he	Uncommon	1° Open
HF190404_RN_sol_B.23281.23281.4	LLLPGELAKHAVSEGTKAVTKYTSSK	26K(14.0156)	4	686.39					A0A2R8Y619, P23527, P33778, P58876, P62807, Q16778, Q5QNW6-2, Q5QNW6, Q8N257, Q93079, Q96A08, Q99877, Q99879, Q99880	33.186	2.3463e-10	1	H2B1B K125me	Classicalal	1° Open
HF190404_RN_sol_B.23430.23430.4	LLLPGELAKHAVSEGTKAVTKYTSAK	21K(114.0429)	4	707.399	LLLPGELAKHAVSEGTKAVTkYTSAK	1	L(0.00)L(0.00)L(0.00)P(0.00)G(0.00)E(0.00)L(0.00)A(0.00)K(13.15)H(0.00)A(0.00)V(0.00)S(0.00)E(0.00)G(0.00)T(0.00)K(15.59)A(0.00)V(0.00)T(0.00)K(24.13)Y(0.00)T(0.00)S(0.00)A(0.00)K(21.91)	K21	O60814, P06899, P57053	24.128	4.86297e-05	1	H2B1J K120gl	Uncommon	1° Open
HF190404_RN_sol_B.23529.23529.4	LLLPGELAKHAVSEGTKAVTKYTSSK	26K(42.0105)	4	693.389					A0A2R8Y619, P23527, P33778, P58876, P62807, Q16778, Q5QNW6-2, Q5QNW6, Q8N257, Q93079, Q96A08, Q99877, Q99879, Q99880	45.483	2.38291e-07	1	H2B1B K125ac	Classicalal	1° Open
HF190404_RN_sol_B.23851.23851.4	LLLPGELAKHAVSEGTKAVTKYTSSK	21K(42.0105)	4	693.389					A0A2R8Y619, P23527, P33778, P58876, P62807, Q16778, Q5QNW6-2, Q5QNW6, Q8N257, Q93079, Q96A08, Q99877, Q99879, Q99880	45.569	9.6106e-10	1	H2B1B K120ac	Classicalal	1° Open
HF190404_RN_sol_B.24458.24458.4	SGVSLAALKKALAAAGYDVEKNNSR	9K(42.0105), 10K(42.0469), 21K(162.0528)	4	698.128	SGVSLAALKKALAAAGYDVEkNNSR	1	S(0.00)G(0.00)V(0.00)S(0.00)L(0.00)A(0.00)A(0.00)L(0.00)K(0.00)K(0.00)A(0.00)L(0.00)A(0.00)A(0.00)A(0.00)G(0.00)Y(0.00)D(0.00)V(0.00)E(0.00)K(15.93)N(0.00)N(0.00)S(0.00)R(0.00)	K21	P10412, P16402, P16403	37.325	2.84671e-05	1	H13 K63ac	Classicalal	1° Open
HF190404_RN_sol_B.24458.24458.4	SGVSLAALKKALAAAGYDVEKNNSR	9K(42.0105), 10K(42.0469), 21K(162.0528)	4	698.128	SGVSLAALKKALAAAGYDVEkNNSR	1	S(0.00)G(0.00)V(0.00)S(0.00)L(0.00)A(0.00)A(0.00)L(0.00)K(0.00)K(0.00)A(0.00)L(0.00)A(0.00)A(0.00)A(0.00)G(0.00)Y(0.00)D(0.00)V(0.00)E(0.00)K(15.93)N(0.00)N(0.00)S(0.00)R(0.00)	K21	P10412, P16402, P16403	37.325	2.84671e-05	1	H13 K64tr	Classicalal	1° Open
HF190404_RN_sol_B.24458.24458.4	SGVSLAALKKALAAAGYDVEKNNSR	9K(42.0105), 10K(42.0469), 21K(162.0528)	4	698.128	SGVSLAALKKALAAAGYDVEkNNSR	1	S(0.00)G(0.00)V(0.00)S(0.00)L(0.00)A(0.00)A(0.00)L(0.00)K(0.00)K(0.00)A(0.00)L(0.00)A(0.00)A(0.00)A(0.00)G(0.00)Y(0.00)D(0.00)V(0.00)E(0.00)K(15.93)N(0.00)N(0.00)S(0.00)R(0.00)	K21	P10412, P16402, P16403	37.325	2.84671e-05	1	H13 K75he	Uncommon	1° Open
HF190404_RN_sol_B.24685.24685.3	SGVSLAALKKALAAAGYDVEKNNSR	21K(42.0105)	3	859.133					P10412, P16402, P16403	18.286	0.0167901	0.9161	H13 K75ac	Classicalal	1° Open
HF190404_RN_sol_C.06529.06529.4	KSTGGKAPRKQLATKAAR	1K(14.0156), 6K(14.0156)	4	475.042					P68431, P84243, Q5TEC6, Q6NXT2, Q71DI3	27.686	1.59772e-05	1	H31 K14me	Classicalal	1° Open
HF190404_RN_sol_C.08495.08495.3	LAHYNKR	6K(14.0156), 7R(39.9949)	3	319.503	LAHYNKr	1	L(0.00)A(0.00)H(0.00)Y(0.00)N(0.00)K(0.00)R(11.52)	R7	O60814, P06899, P23527, P33778, P58876, P62807, Q16778, Q5QNW6-2, Q5QNW6, Q8N257, Q93079, Q99877, Q99879, Q99880	11.524	0.0554626	0.8734	H2B1B R86g-	Uncommon	1° Open
HF190404_RN_sol_C.13617.13617.2	GKQGGKAR	2K(42.0105), 6K(42.0105)	2	448.253					P04908, P0C0S8, P20671, Q16777, Q6FI13, Q7L7L0, Q8IUE6, Q93077, Q96KK5, Q96QV6, Q99878	16.983	0.00425843	0.9777	H2A1 K9ac	Classicalal	1° Open
HF190404_RN_sol_C.14378.14378.3	DNKKTRIIPR		3	414.582					P04908, P0C0S8, P16104, P20671, Q16777, Q6FI13, Q7L7L0, Q8IUE6, Q93077, Q96KK5, Q96QV6, Q99878, Q9BTM1-2, Q9BTM1	15.7	0.0281838	0.8722	H2A1 72-81	Unmodified	1° Open
HF190404_RN_sol_C.16578.16578.2	AKAKSR	2K(14.0156), 4K(68.0262)	2	376.736	AKAkSR	1	A(0.00)K(0.00)A(0.00)K(8.68)S(0.00)R(0.00)	K4	P16104, Q16777, Q6FI13, Q7L7L0, Q8IUE6, Q93077, Q9BTM1-2, Q9BTM1	8.679	0.0160417	0.9236	H2AX K13me	Classicalal	1° Open
HF190404_RN_sol_C.16578.16578.2	AKAKSR	2K(14.0156), 4K(68.0262)	2	376.736	AKAkSR	1	A(0.00)K(0.00)A(0.00)K(8.68)S(0.00)R(0.00)	K4	P16104, Q16777, Q6FI13, Q7L7L0, Q8IUE6, Q93077, Q9BTM1-2, Q9BTM1	8.679	0.0160417	0.9236	H2AX K15cr	Uncommon	1° Open
HF190404_RN_sol_C.18571.18571.4	KASGPPVSELITKAVAASKER	19K(42.0105), 21R(144.0422)	4	582.072	KASGPPVSELITKAVAASKEr	1	K(0.00)A(0.00)S(0.00)G(0.00)P(0.00)P(0.00)V(0.00)S(0.00)E(0.00)L(0.00)I(0.00)T(0.00)K(0.00)A(0.00)V(0.00)A(0.00)A(0.00)S(0.00)K(0.00)E(0.00)R(16.25)	R21	P10412, P16402, P16403	16.245	0.000809027	0.97	H13 R54te	Uncommon	1° Open
HF190404_RN_sol_C.19195.19195.3	IIPRHLQLAIR		3	444.282					P04908, P0C0S8, P16104, P20671, Q16777, Q6FI13, Q7L7L0, Q93077, Q96KK5, Q96QV6, Q99878, Q9BTM1-2, Q9BTM1	19.963	0.00242242	0.8894	H2A1 78-88	Unmodified	1° Open
HF190404_RN_sol_C.19922.19922.4	KASGPPVSELITKAVAASKER	13K(42.0469), 19K(114.0429)	4	574.581	KASGPPVSELITKAVAASkER	1	K(2.96)A(0.00)S(0.00)G(0.00)P(0.00)P(0.00)V(0.00)S(0.00)E(0.00)L(0.00)I(0.00)T(0.00)K(0.00)A(0.00)V(0.00)A(0.00)A(0.00)S(0.00)K(40.55)E(0.00)R(0.00)	K19	P10412, P16402, P16403	40.549	2.06929e-06	1	H13 K52gl	Uncommon	1° Open
HF190404_RN_sol_C.20776.20776.4	VTIAQGGVLPNIQAVLLPKKTESHHKAKGK	19K(72.0211), 26K(14.0156), 28K(14.0156), 30K(14.0156)	4	820.23	VTIAQGGVLPNIQAVLLPkKTESHHKAKGK	1	V(0.00)T(0.00)I(0.00)A(0.00)Q(0.00)G(0.00)G(0.00)V(0.00)L(0.00)P(0.00)N(0.00)I(0.00)Q(0.00)A(0.00)V(0.00)L(0.00)L(0.00)P(0.00)K(23.34)K(21.37)T(0.00)E(0.00)S(0.00)H(0.00)H(0.00)K(0.00)A(0.00)K(0.00)G(0.00)K(0.00)	K19	P04908, P0C0S8, P20671, Q6FI13, Q7L7L0, Q93077	23.339	1.39956e-06	1	H2A1 K118la	Uncommon	1° Open
HF190404_RN_sol_C.20776.20776.4	VTIAQGGVLPNIQAVLLPKKTESHHKAKGK	19K(72.0211), 26K(14.0156), 28K(14.0156), 30K(14.0156)	4	820.23	VTIAQGGVLPNIQAVLLPkKTESHHKAKGK	1	V(0.00)T(0.00)I(0.00)A(0.00)Q(0.00)G(0.00)G(0.00)V(0.00)L(0.00)P(0.00)N(0.00)I(0.00)Q(0.00)A(0.00)V(0.00)L(0.00)L(0.00)P(0.00)K(23.34)K(21.37)T(0.00)E(0.00)S(0.00)H(0.00)H(0.00)K(0.00)A(0.00)K(0.00)G(0.00)K(0.00)	K19	P04908, P0C0S8, P20671, Q6FI13, Q7L7L0, Q93077	23.339	1.39956e-06	1	H2A1 K125me	Classicalal	1° Open
HF190404_RN_sol_C.20776.20776.4	VTIAQGGVLPNIQAVLLPKKTESHHKAKGK	19K(72.0211), 26K(14.0156), 28K(14.0156), 30K(14.0156)	4	820.23	VTIAQGGVLPNIQAVLLPkKTESHHKAKGK	1	V(0.00)T(0.00)I(0.00)A(0.00)Q(0.00)G(0.00)G(0.00)V(0.00)L(0.00)P(0.00)N(0.00)I(0.00)Q(0.00)A(0.00)V(0.00)L(0.00)L(0.00)P(0.00)K(23.34)K(21.37)T(0.00)E(0.00)S(0.00)H(0.00)H(0.00)K(0.00)A(0.00)K(0.00)G(0.00)K(0.00)	K19	P04908, P0C0S8, P20671, Q6FI13, Q7L7L0, Q93077	23.339	1.39956e-06	1	H2A1 K129me	Classicalal	1° Open
HF190404_RN_sol_C.20878.20878.3	EIAQDFKTDLR	7K(42.0105)	3	463.241					P68431, P84243, Q16695, Q71DI3	13.706	0.0280867	0.855	H31 K79ac	Classicalal	1° Open
HF190404_RN_sol_C.23082.23082.4	LLLPGELAKHAVSEGTKAVTKYTSSK	17K(14.0156)	4	686.39					A0A2R8Y619, P23527, P33778, P58876, P62807, Q16778, Q5QNW6-2, Q5QNW6, Q8N257, Q93079, Q96A08, Q99877, Q99879, Q99880	29.447	0.000568492	0.9956	H2B1B K116me	Classicalal	1° Open
HF190404_RN_sol_C.23096.23096.4	LLLPGELAKHAVSEGTKAVTKYTSSK	9K(162.0528)	4	723.4	LLLPGELAkHAVSEGTKAVTKYTSSK	1	L(0.00)L(0.00)L(0.00)P(0.00)G(0.00)E(0.00)L(0.00)A(0.00)K(14.33)H(0.00)A(0.00)V(0.00)S(0.00)E(0.00)G(0.00)T(0.00)K(12.59)A(0.00)V(0.00)T(0.00)K(7.62)Y(0.00)T(0.00)S(0.00)S(0.00)K(5.41)	K9	A0A2R8Y619, P23527, P33778, P58876, P62807, Q16778, Q5QNW6-2, Q5QNW6, Q8N257, Q93079, Q96A08, Q99877, Q99879, Q99880	16.242	0.000986448	0.9849	H2B1B K108he	Uncommon	1° Open
HF190404_RN_sol_A.01322.01322.2	GKQGGKAR		2	406.242					P04908, P0C0S8, P20671, Q16777, Q6FI13, Q7L7L0, Q8IUE6, Q93077, Q96KK5, Q96QV6, Q99878	14.618	0.000525412	0.997	H2A1 4-11	Unmodified	Standard
HF190404_RN_sol_A.01325.01325.2	AKAKTR		2	342.723					P04908, P0C0S8, P20671, Q96KK5, Q99878	12.938	0.00138197	0.9826	H2A1 12-17	Unmodified	Standard
HF190404_RN_sol_A.01355.01355.2	TTSHGR		2	334.671					P0C0S5, Q71UI9-2, Q71UI9-4, Q71UI9-5, Q71UI9	12.638	0.00164248	0.9859	H2AV 40-45	Unmodified	Standard
HF190404_RN_sol_A.01505.01505.2	TKQTAR	2K(14.0156)	2	364.718					P0DPK2, P0DPK5, P68431, P84243, Q16695, Q5TEC6, Q6NXT2, Q71DI3	16.153	0.0217145	0.8679	H31 K4me	Classicalal	Standard
HF190404_RN_sol_A.01630.01630.2	KGNYSER		2	432.216					P04908, P20671, Q7L7L0	12.865	0.00144129	0.9949	H2A3 36-42	Unmodified	Standard
HF190404_RN_sol_A.01653.01653.3	KSTGGKAPR		3	304.515					P68431, P84243, Q16695, Q5TEC6, Q6NXT2, Q71DI3	22.058	0.000407849	0.9926	H31 9-17	Unmodified	Standard
HF190404_RN_sol_A.01747.01747.3	KSTGGKAPR	1K(14.0156)	3	309.187					P68431, P84243, Q16695, Q5TEC6, Q6NXT2, Q71DI3	26.519	5.56225e-05	0.9998	H31 K9me	Classicalal	Standard
HF190404_RN_sol_A.01750.01750.3	KSTGGKAPR	1K(42.0469)	3	318.53					P68431, P84243, Q16695, Q5TEC6, Q6NXT2, Q71DI3	26.829	8.27465e-05	0.9994	H31 K9tr	Classicalal	Standard
HF190404_RN_sol_A.01791.01791.3	KSTGGKAPR	1K(28.0313)	3	313.858					P68431, P84243, Q16695, Q5TEC6, Q6NXT2, Q71DI3	29.445	3.264e-06	1	H31 K9di	Classicalal	Standard
HF190404_RN_sol_A.02089.02089.2	KAKAKGSR	3K(14.0156)	2	435.281					Q8IZA3-2, Q8IZA3	10.404	0.0187932	0.8721	H18 K238me	Classicalal	Standard
HF190404_RN_sol_A.02091.02091.3	KSTGGKAPR	1K(68.0262), 6K(28.0313)	3	336.534	kSTGGKAPR	1	K(5.92)S(0.00)T(0.00)G(0.00)G(0.00)K(0.00)A(0.00)P(0.00)R(0.00)	K1	P68431, P84243, Q16695, Q5TEC6, Q6NXT2, Q71DI3	11.26	0.00363078	0.9597	H31 K9cr	Uncommon	Standard
HF190404_RN_sol_A.02091.02091.3	KSTGGKAPR	1K(68.0262), 6K(28.0313)	3	336.534	kSTGGKAPR	1	K(5.92)S(0.00)T(0.00)G(0.00)G(0.00)K(0.00)A(0.00)P(0.00)R(0.00)	K1	P68431, P84243, Q16695, Q5TEC6, Q6NXT2, Q71DI3	11.26	0.00363078	0.9597	H31 K14di	Classicalal	Standard
HF190404_RN_sol_A.02117.02117.4	TKQTARKSTGGKAPR	12K(42.0469)	4	407.994					P68431, P84243, Q16695, Q5TEC6, Q6NXT2, Q71DI3	16.452	0.0140269	0.8722	H31 K14tr	Classicalal	Standard
HF190404_RN_sol_A.02123.02123.2	KSTGGKAPR	6K(42.0105)	2	477.274					P68431, P84243, Q16695, Q5TEC6, Q6NXT2, Q71DI3	21.581	0.000301821	0.9979	H31 K14ac	Classicalal	Standard
HF190404_RN_sol_A.02341.02341.2	IAGEASR		2	357.194					O60814, P06899, P23527, P33778, P57053, P58876, P62807, Q16778, Q5QNW6-2, Q5QNW6, Q93079, Q99877, Q99879	18.894	4.48229e-05	1	H2B1B 73-79	Unmodified	Standard
HF190404_RN_sol_A.02451.02451.2	KGNYAER		2	424.218					P0C0S8, Q16777, Q6FI13, Q8IUE6, Q93077, Q96KK5, Q96QV6, Q99878, Q9BTM1-2, Q9BTM1	15.28	0.000358922	0.9918	H2A1 36-42	Unmodified	Standard
HF190404_RN_sol_A.02579.02579.3	KQLATKAAR		3	332.878					P68431, P84243, Q5TEC6, Q6NXT2, Q71DI3	23.866	4.55512e-05	0.9999	H31 18-26	Unmodified	Standard
HF190404_RN_sol_A.02594.02594.3	LAHYNKR		3	304.508					O60814, P06899, P23527, P33778, P58876, P62807, Q16778, Q5QNW6-2, Q5QNW6, Q8N257, Q93079, Q99877, Q99879, Q99880	17.437	0.000103693	0.9996	H2B1B 80-86	Unmodified	Standard
HF190404_RN_sol_A.04686.04686.3	LAHYNKR	6K(14.0156)	3	309.18					O60814, P06899, P23527, P33778, P58876, P62807, Q16778, Q5QNW6-2, Q5QNW6, Q8N257, Q93079, Q99877, Q99879, Q99880	16.159	0.0121689	0.9749	H2B1B K85me	Classicalal	Standard
HF190404_RN_sol_A.05252.05252.3	KSTGGKAPR	1K(14.0156), 6K(27.9949)	3	318.518	KSTGGkAPR	1	K(0.00)S(11.27)T(11.27)G(0.00)G(0.00)K(12.68)A(0.00)P(0.00)R(0.00)	K6	P68431, P84243, Q16695, Q5TEC6, Q6NXT2, Q71DI3	12.678	0.00160509	0.9945	H31 K14fo	Uncommon	Standard
HF190404_RN_sol_A.06332.06332.4	KSAPATGGVKKPHR	10K(14.0156)	4	362.718					P68431, Q16695, Q5TEC6, Q71DI3	28.483	3.19338e-05	1	H31 K36me	Classicalal	Standard
HF190404_RN_sol_A.06364.06364.4	KSAPATGGVKKPHR	10K(28.0313)	4	366.222					P68431, Q16695, Q5TEC6, Q71DI3	15.299	0.0355018	0.8693	H31 K36di	Classicalal	Standard
HF190404_RN_sol_A.06522.06522.4	KSAPATGGVKKPHR	10K(28.0313), 11K(14.0156)	4	372.228					P68431, Q16695, Q5TEC6, Q71DI3	25.488	0.000708378	0.9984	H31 K37me	Classicalal	Standard
HF190404_RN_sol_A.06538.06538.3	KSTGGKAPR	1K(42.0105)	3	318.518					P68431, P84243, Q16695, Q5TEC6, Q6NXT2, Q71DI3	20.304	0.000353997	0.999	H31 K9ac	Classicalal	Standard
HF190404_RN_sol_A.06625.06625.4	KSAPATGGVKKPHR	10K(42.0469)	4	372.228					P68431, Q16695, Q5TEC6, Q71DI3	26.315	0.000197811	0.9997	H31 K36tr	Classicalal	Standard
HF190404_RN_sol_A.06883.06883.2	STITSR		2	337.689					Q5QNW6-2, O60814, P06899, P23527, P33778, P57053, P58876, P62807, Q16778, Q5QNW6, Q8N257, Q93079, Q99877, Q99879, Q99880	13.502	0.000998849	0.9782	H2B1B 87-92	Unmodified	Standard
HF190404_RN_sol_A.07320.07320.4	KSAPATGGVKKPHR	1K(14.0156)	4	362.718					P68431, Q16695, Q5TEC6, Q71DI3	28.102	7.07131e-05	1	H31 K27me	Classicalal	Standard
HF190404_RN_sol_A.07644.07644.4	KSAPATGGVKKPHR	1K(42.0469), 10K(28.0313)	4	379.236					P68431, Q16695, Q5TEC6, Q71DI3	15.157	0.0146505	0.9466	H31 K27tr	Classicalal	Standard
HF190404_RN_sol_A.07726.07726.3	KQLATKAAR	6K(42.0105)	3	346.881					P68431, P84243, Q5TEC6, Q6NXT2, Q71DI3	14.218	0.020917	0.8708	H31 K23ac	Classicalal	Standard
HF190404_RN_sol_A.07755.07755.3	KSAPATGGVKKPHR	1K(28.0313)	3	487.96					P68431, Q16695, Q5TEC6, Q71DI3	15.033	0.0413761	0.8967	H31 K27di	Classicalal	Standard
HF190404_RN_sol_A.08063.08063.3	LAHYNKR	6K(28.0313)	3	313.851					O60814, P06899, P23527, P33778, P58876, P62807, Q16778, Q5QNW6-2, Q5QNW6, Q8N257, Q93079, Q99877, Q99879, Q99880	18.329	0.00348939	0.9909	H2B1B K85di	Classicalal	Standard
HF190404_RN_sol_A.09938.09938.2	KPEAPR	1K(100.0160)	2	399.211	kPEAPR	1	K(4.38)P(0.00)E(0.00)A(0.00)P(0.00)R(0.00)	K1	P49450-2, P49450	10.722	0.0049488	0.9606	CENPA K8su	Uncommon	Standard
HF190404_RN_sol_A.13495.13495.4	KSTGGKAPRKQLATKAAR	10K(42.0105)	4	478.537					P68431, P84243, Q5TEC6, Q6NXT2, Q71DI3	25.209	0.000486551	0.9941	H31 K18ac	Classicalal	Standard
HF190404_RN_sol_A.13907.13907.3	KQLATKAAR	1K(14.0156), 6K(27.9949)	3	346.881	KQLATkAAR	1	K(0.00)Q(0.00)L(0.00)A(0.00)T(13.87)K(15.59)A(0.00)A(0.00)R(0.00)	K6	P68431, P84243, Q5TEC6, Q6NXT2, Q71DI3	21.31	0.000627336	0.9983	H31 K18me	Classicalal	Standard
HF190404_RN_sol_A.13907.13907.3	KQLATKAAR	1K(14.0156), 6K(27.9949)	3	346.881	KQLATkAAR	1	K(0.00)Q(0.00)L(0.00)A(0.00)T(13.87)K(15.59)A(0.00)A(0.00)R(0.00)	K6	P68431, P84243, Q5TEC6, Q6NXT2, Q71DI3	21.31	0.000627336	0.9983	H31 K23fo	Uncommon	Standard
HF190404_RN_sol_A.15032.15032.3	YQKSTELLIR		3	420.911					P68431, P84243, Q16695, Q5TEC6, Q6NXT2, Q71DI3	12.4	0.0595662	0.8571	H31 54-63	Unmodified	Standard
HF190404_RN_sol_A.15406.15406.4	KASGPPVSELITKAVAASKER	13K(28.0313)	4	545.069					P10412, P16402, P16403	27.657	1.39279e-05	1	H13 K46di	Classicalal	Standard
HF190404_RN_sol_A.15487.15487.3	RYQKSTELLIR		3	476.281					P68431, P84243, Q16695, Q5TEC6, Q6NXT2, Q71DI3	25.534	0.000174381	0.9992	H31 53-63	Unmodified	Standard
HF190404_RN_sol_A.15609.15609.3	YRPGTVALR		3	351.542					P68431, P84243, Q16695, Q5TEC6, Q6NXT2, Q71DI3	19.369	0.00191756	0.9941	H31 41-49	Unmodified	Standard
HF190404_RN_sol_A.15720.15720.3	YQKSTELLIR	3K(14.0156), 10R(144.0422)	3	470.261	YQKSTELLIr	1	Y(0.00)Q(0.00)K(0.00)S(0.00)T(0.00)E(0.00)L(0.00)L(0.00)I(0.00)R(2.12)	R10	P68431, P84243, Q16695, Q5TEC6, Q6NXT2, Q71DI3	15.505	0.0315319	0.901	H31 K56me	Classicalal	Standard
HF190404_RN_sol_A.15720.15720.3	YQKSTELLIR	3K(14.0156), 10R(144.0422)	3	470.261	YQKSTELLIr	1	Y(0.00)Q(0.00)K(0.00)S(0.00)T(0.00)E(0.00)L(0.00)L(0.00)I(0.00)R(2.12)	R10	P68431, P84243, Q16695, Q5TEC6, Q6NXT2, Q71DI3	15.505	0.0315319	0.901	H31 R63te	Uncommon	Standard
HF190404_RN_sol_A.15742.15742.3	KYQKSTQLLLR	4K(72.0211)	3	487.288	KYQkSTQLLLR	1	K(10.00)Y(0.00)Q(0.00)K(12.76)S(0.00)T(0.00)Q(0.00)L(0.00)L(0.00)L(0.00)R(0.00)	K4	P0DPK2, P0DPK5	14.605	0.029768	0.921	H3Y2 K56la	Uncommon	Standard
HF190404_RN_sol_A.16524.16524.3	YRPGTVALREIR		3	487.621					P68431, P84243, Q16695, Q5TEC6, Q6NXT2, Q71DI3	23.263	0.00064454	0.9976	H31 41-52	Unmodified	Standard
HF190404_RN_sol_A.16689.16689.2	HLQLAIR		2	430.771					P04908, P0C0S5, P0C0S8, P16104, P20671, Q16777, Q6FI13, Q71UI9-2, Q71UI9-3, Q71UI9-4, Q71UI9, Q7L7L0, Q93077, Q96KK5, Q96QV6, Q99878, Q9BTM1-2, Q9BTM1	20.63	1.65006e-05	1	H2A1 82-88	Unmodified	Standard
HF190404_RN_sol_A.16888.16888.3	STITSREIQTAVR		3	494.611					O60814, P06899, P23527, P33778, P57053, P58876, P62807, Q16778, Q5QNW6-2, Q5QNW6, Q93079, Q99877, Q99879, Q99880	20.105	0.00705911	0.9443	H2B1B 87-99	Unmodified	Standard
HF190404_RN_sol_A.17032.17032.4	KASGPPVSELITKAVAASKER		4	538.061					P10412, P16402, P16403	37.366	1.09038e-06	1	H13 34-54	Unmodified	Standard
HF190404_RN_sol_A.17205.17205.3	EIAQDFKTDLR		3	449.238					P68431, P84243, Q16695, Q71DI3	15.542	0.0548909	0.8677	H31 73-83	Unmodified	Standard
HF190404_RN_sol_A.18212.18212.3	SSRAGLQFPVGR		3	432.242					P04908, P0C0S8, P16104, P20671, Q16777, Q6FI13, Q7L7L0, Q8IUE6, Q93077, Q96KK5, Q96QV6, Q99878, Q9BTM1-2, Q9BTM1	19.154	0.00686278	0.9534	H2A1 18-29	Unmodified	Standard
HF190404_RN_sol_A.18493.18493.3	YQKSTELLIR	3K(42.0105)	3	434.914					P68431, P84243, Q16695, Q5TEC6, Q6NXT2, Q71DI3	16.361	0.010833	0.9289	H31 K56ac	Classicalal	Standard
HF190404_RN_sol_A.18847.18847.3	YQKSTELLIR	3K(28.0313)	3	430.255					P68431, P84243, Q16695, Q5TEC6, Q6NXT2, Q71DI3	14.395	0.0188908	0.9018	H31 K56di	Classicalal	Standard
HF190404_RN_sol_A.19011.19011.3	VTIMPKDIQLARR		3	520.977					P68431, P84243, Q16695, Q6NXT2, Q71DI3	15.877	0.00611165	0.8837	H31 117-129	Unmodified	Standard
HF190404_RN_sol_A.19017.19017.3	EIAQDFKTDLR	7K(14.0156)	3	453.909					P68431, P84243, Q16695, Q71DI3	15.808	0.0148936	0.9531	H31 K79me	Classicalal	Standard
HF190404_RN_sol_A.19081.19081.3	EIAQDFKTDLR	7K(28.0313)	3	458.581					P68431, P84243, Q16695, Q71DI3	18.712	0.00157398	0.9966	H31 K79di	Classicalal	Standard
HF190404_RN_sol_A.19387.19387.3	KASGPPVSELITKAVAASKER	1K(42.0469), 13K(114.0429)	3	765.773	KASGPPVSELITkAVAASKER	1	K(0.00)A(0.00)S(0.00)G(0.00)P(0.00)P(0.00)V(0.00)S(0.00)E(0.00)L(0.00)I(0.00)T(0.00)K(19.50)A(0.00)V(0.00)A(0.00)A(0.00)S(0.00)K(6.26)E(0.00)R(0.00)	K13	P10412, P16402, P16403	22.107	0.000705099	0.9469	H13 K34tr	Classicalal	Standard
HF190404_RN_sol_A.19387.19387.3	KASGPPVSELITKAVAASKER	1K(42.0469), 13K(114.0429)	3	765.773	KASGPPVSELITkAVAASKER	1	K(0.00)A(0.00)S(0.00)G(0.00)P(0.00)P(0.00)V(0.00)S(0.00)E(0.00)L(0.00)I(0.00)T(0.00)K(19.50)A(0.00)V(0.00)A(0.00)A(0.00)S(0.00)K(6.26)E(0.00)R(0.00)	K13	P10412, P16402, P16403	22.107	0.000705099	0.9469	H13 K46gl	Uncommon	Standard
HF190404_RN_sol_A.19676.19676.4	KASGPPVSELITKAVAASKER	13K(114.0429), 19K(42.0469)	4	574.581	KASGPPVSELITkAVAASKER	1	K(5.19)A(0.00)S(0.00)G(0.00)P(0.00)P(0.00)V(0.00)S(0.00)E(0.00)L(0.00)I(0.00)T(0.00)K(23.80)A(0.00)V(0.00)A(0.00)A(0.00)S(0.00)K(0.00)E(0.00)R(0.00)	K13	P10412, P16402, P16403	23.801	7.7264e-06	1	H13 K52tr	Classicalal	Standard
HF190404_RN_sol_A.19938.19938.4	VTIAQGGVLPNIQAVLLPKKTESHHKAKGK	19K(14.0156), 20K(72.0211), 26K(28.0313)	4	819.984	VTIAQGGVLPNIQAVLLPKkTESHHKAKGK	1	V(0.00)T(0.00)I(0.00)A(0.00)Q(0.00)G(0.00)G(0.00)V(0.00)L(0.00)P(0.00)N(0.00)I(0.00)Q(0.00)A(0.00)V(0.00)L(0.00)L(0.00)P(0.00)K(0.00)K(29.80)T(0.00)E(0.00)S(0.00)H(0.00)H(0.00)K(0.00)A(0.00)K(22.76)G(0.00)K(22.76)	K20	P04908, P0C0S8, P20671, Q6FI13, Q7L7L0, Q93077	29.797	2.66532e-05	1	H2A1 K118me	Classicalal	Standard
HF190404_RN_sol_A.19938.19938.4	VTIAQGGVLPNIQAVLLPKKTESHHKAKGK	19K(14.0156), 20K(72.0211), 26K(28.0313)	4	819.984	VTIAQGGVLPNIQAVLLPKkTESHHKAKGK	1	V(0.00)T(0.00)I(0.00)A(0.00)Q(0.00)G(0.00)G(0.00)V(0.00)L(0.00)P(0.00)N(0.00)I(0.00)Q(0.00)A(0.00)V(0.00)L(0.00)L(0.00)P(0.00)K(0.00)K(29.80)T(0.00)E(0.00)S(0.00)H(0.00)H(0.00)K(0.00)A(0.00)K(22.76)G(0.00)K(22.76)	K20	P04908, P0C0S8, P20671, Q6FI13, Q7L7L0, Q93077	29.797	2.66532e-05	1	H2A1 K119la	Uncommon	Standard
HF190404_RN_sol_A.19938.19938.4	VTIAQGGVLPNIQAVLLPKKTESHHKAKGK	19K(14.0156), 20K(72.0211), 26K(28.0313)	4	819.984	VTIAQGGVLPNIQAVLLPKkTESHHKAKGK	1	V(0.00)T(0.00)I(0.00)A(0.00)Q(0.00)G(0.00)G(0.00)V(0.00)L(0.00)P(0.00)N(0.00)I(0.00)Q(0.00)A(0.00)V(0.00)L(0.00)L(0.00)P(0.00)K(0.00)K(29.80)T(0.00)E(0.00)S(0.00)H(0.00)H(0.00)K(0.00)A(0.00)K(22.76)G(0.00)K(22.76)	K20	P04908, P0C0S8, P20671, Q6FI13, Q7L7L0, Q93077	29.797	2.66532e-05	1	H2A1 K125di	Classicalal	Standard
HF190404_RN_sol_A.20033.20033.4	VTIAQGGVLPNIQAVLLPKKTESHHKAKGK	20K(114.0429)	4	819.978	VTIAQGGVLPNIQAVLLPKkTESHHKAKGK	1	V(0.00)T(0.00)I(0.00)A(0.00)Q(0.00)G(0.00)G(0.00)V(0.00)L(0.00)P(0.00)N(0.00)I(0.00)Q(0.00)A(0.00)V(0.00)L(0.00)L(0.00)P(0.00)K(59.90)K(62.86)T(0.00)E(0.00)S(0.00)H(0.00)H(0.00)K(48.61)A(0.00)K(41.09)G(0.00)K(38.58)	K20	P04908, P0C0S8, P20671, Q6FI13, Q7L7L0, Q93077	62.855	1e-14	1	H2A1 K119gl	Uncommon	Standard
HF190404_RN_sol_A.20268.20268.4	LVREIAQDFKTDLR		4	431.745					P68431, P84243, Q71DI3	24.201	0.000118782	0.9998	H31 70-83	Unmodified	Standard
HF190404_RN_sol_A.20530.20530.3	VTIMPKDIQLAR		3	465.607					P68431, P84243, Q16695, Q6NXT2, Q71DI3	28.53	5.52713e-05	0.9999	H31 117-128	Unmodified	Standard
HF190404_RN_sol_A.20604.20604.2	NDEELNKLLGR		2	655.851					P04908, Q7L7L0, Q93077	30.945	4.35261e-06	1	H2A1C 89-99	Unmodified	Standard
HF190404_RN_sol_A.20787.20787.2	AGLQFPVGR		2	477.773					P04908, P0C0S5, P0C0S8, P16104, P20671, Q16777, Q6FI13, Q71UI9-2, Q71UI9-5, Q71UI9, Q7L7L0, Q8IUE6, Q93077, Q96KK5, Q96QV6, Q99878, Q9BTM1-2, Q9BTM1	21.798	0.000266379	0.9987	H2A1 21-29	Unmodified	Standard
HF190404_RN_sol_A.20876.20876.3	KTEAPKGPRKAGLPIKASSSKVSSQR	1K(42.0105), 6K(42.0469), 10K(42.0469), 16K(28.0313), 21K(104.0262)	3	992.913	KTEAPKGPRKAGLPIKASSSkVSSQR	1	K(0.00)T(0.00)E(0.00)A(0.00)P(0.00)K(0.00)G(0.00)P(0.00)R(0.00)K(0.00)A(0.00)G(0.00)L(0.00)P(0.00)I(0.00)K(0.00)A(0.00)S(0.00)S(0.00)S(0.00)K(18.49)V(0.00)S(0.00)S(0.00)Q(0.00)R(0.00)	K21	Q8IZA3-2, Q8IZA3	18.494	0.0014448	0.9138	H18 K317ac	Classicalal	Standard
HF190404_RN_sol_A.20876.20876.3	KTEAPKGPRKAGLPIKASSSKVSSQR	1K(42.0105), 6K(42.0469), 10K(42.0469), 16K(28.0313), 21K(104.0262)	3	992.913	KTEAPKGPRKAGLPIKASSSkVSSQR	1	K(0.00)T(0.00)E(0.00)A(0.00)P(0.00)K(0.00)G(0.00)P(0.00)R(0.00)K(0.00)A(0.00)G(0.00)L(0.00)P(0.00)I(0.00)K(0.00)A(0.00)S(0.00)S(0.00)S(0.00)K(18.49)V(0.00)S(0.00)S(0.00)Q(0.00)R(0.00)	K21	Q8IZA3-2, Q8IZA3	18.494	0.0014448	0.9138	H18 K322tr	Classicalal	Standard
HF190404_RN_sol_A.20876.20876.3	KTEAPKGPRKAGLPIKASSSKVSSQR	1K(42.0105), 6K(42.0469), 10K(42.0469), 16K(28.0313), 21K(104.0262)	3	992.913	KTEAPKGPRKAGLPIKASSSkVSSQR	1	K(0.00)T(0.00)E(0.00)A(0.00)P(0.00)K(0.00)G(0.00)P(0.00)R(0.00)K(0.00)A(0.00)G(0.00)L(0.00)P(0.00)I(0.00)K(0.00)A(0.00)S(0.00)S(0.00)S(0.00)K(18.49)V(0.00)S(0.00)S(0.00)Q(0.00)R(0.00)	K21	Q8IZA3-2, Q8IZA3	18.494	0.0014448	0.9138	H18 K326tr	Classicalal	Standard
HF190404_RN_sol_A.20876.20876.3	KTEAPKGPRKAGLPIKASSSKVSSQR	1K(42.0105), 6K(42.0469), 10K(42.0469), 16K(28.0313), 21K(104.0262)	3	992.913	KTEAPKGPRKAGLPIKASSSkVSSQR	1	K(0.00)T(0.00)E(0.00)A(0.00)P(0.00)K(0.00)G(0.00)P(0.00)R(0.00)K(0.00)A(0.00)G(0.00)L(0.00)P(0.00)I(0.00)K(0.00)A(0.00)S(0.00)S(0.00)S(0.00)K(18.49)V(0.00)S(0.00)S(0.00)Q(0.00)R(0.00)	K21	Q8IZA3-2, Q8IZA3	18.494	0.0014448	0.9138	H18 K332di	Classicalal	Standard
HF190404_RN_sol_A.20876.20876.3	KTEAPKGPRKAGLPIKASSSKVSSQR	1K(42.0105), 6K(42.0469), 10K(42.0469), 16K(28.0313), 21K(104.0262)	3	992.913	KTEAPKGPRKAGLPIKASSSkVSSQR	1	K(0.00)T(0.00)E(0.00)A(0.00)P(0.00)K(0.00)G(0.00)P(0.00)R(0.00)K(0.00)A(0.00)G(0.00)L(0.00)P(0.00)I(0.00)K(0.00)A(0.00)S(0.00)S(0.00)S(0.00)K(18.49)V(0.00)S(0.00)S(0.00)Q(0.00)R(0.00)	K21	Q8IZA3-2, Q8IZA3	18.494	0.0014448	0.9138	H18 K337be	Uncommon	Standard
HF190404_RN_sol_A.21428.21428.4	LLLPGELAKHAVSEGTKAVTKYTSSK	9K(42.0469), 17K(114.0429)	4	721.909	LLLPGELAKHAVSEGTkAVTKYTSSK	1	L(0.00)L(0.00)L(0.00)P(0.00)G(0.00)E(0.00)L(0.00)A(0.00)K(0.00)H(0.00)A(0.00)V(0.00)S(0.00)E(0.00)G(0.00)T(0.00)K(23.93)A(0.00)V(0.00)T(0.00)K(10.73)Y(0.00)T(0.00)S(0.00)S(0.00)K(2.42)	K17	A0A2R8Y619, P23527, P33778, P58876, P62807, Q16778, Q5QNW6-2, Q5QNW6, Q8N257, Q93079, Q96A08, Q99877, Q99879, Q99880	32.733	0.00104707	0.9092	H2B1B K108tr	Classicalal	Standard
HF190404_RN_sol_A.21428.21428.4	LLLPGELAKHAVSEGTKAVTKYTSSK	9K(42.0469), 17K(114.0429)	4	721.909	LLLPGELAKHAVSEGTkAVTKYTSSK	1	L(0.00)L(0.00)L(0.00)P(0.00)G(0.00)E(0.00)L(0.00)A(0.00)K(0.00)H(0.00)A(0.00)V(0.00)S(0.00)E(0.00)G(0.00)T(0.00)K(23.93)A(0.00)V(0.00)T(0.00)K(10.73)Y(0.00)T(0.00)S(0.00)S(0.00)K(2.42)	K17	A0A2R8Y619, P23527, P33778, P58876, P62807, Q16778, Q5QNW6-2, Q5QNW6, Q8N257, Q93079, Q96A08, Q99877, Q99879, Q99880	32.733	0.00104707	0.9092	H2B1B K116gl	Uncommon	Standard
HF190404_RN_sol_A.21586.21586.3	LLLPGELAKHAVSEGTKAVTKYTSAK	9K(42.0469), 17K(114.0429)	3	956.878	LLLPGELAKHAVSEGTkAVTKYTSAK	1	L(0.00)L(0.00)L(0.00)P(0.00)G(0.00)E(0.00)L(0.00)A(0.00)K(0.00)H(0.00)A(0.00)V(0.00)S(0.00)E(0.00)G(0.00)T(0.00)K(17.85)A(0.00)V(0.00)T(0.00)K(10.61)Y(0.00)T(0.00)S(0.00)A(0.00)K(4.44)	K17	O60814, P06899, P57053	25.317	0.000111109	0.9806	H2B1J K108tr	Classicalal	Standard
HF190404_RN_sol_A.21586.21586.3	LLLPGELAKHAVSEGTKAVTKYTSAK	9K(42.0469), 17K(114.0429)	3	956.878	LLLPGELAKHAVSEGTkAVTKYTSAK	1	L(0.00)L(0.00)L(0.00)P(0.00)G(0.00)E(0.00)L(0.00)A(0.00)K(0.00)H(0.00)A(0.00)V(0.00)S(0.00)E(0.00)G(0.00)T(0.00)K(17.85)A(0.00)V(0.00)T(0.00)K(10.61)Y(0.00)T(0.00)S(0.00)A(0.00)K(4.44)	K17	O60814, P06899, P57053	25.317	0.000111109	0.9806	H2B1J K116gl	Uncommon	Standard
HF190404_RN_sol_A.21801.21801.4	KASGPPVSELITKAVAASKER	1K(162.0528), 13K(42.0105), 19K(42.0105)	4	597.077	kASGPPVSELITKAVAASKER	1	K(0.97)A(0.00)S(0.00)G(0.00)P(0.00)P(0.00)V(0.00)S(0.00)E(0.00)L(0.00)I(0.00)T(0.00)K(0.00)A(0.00)V(0.00)A(0.00)A(0.00)S(0.00)K(0.00)E(0.00)R(0.00)	K1	P10412, P16402, P16403	18.8	0.000295603	0.9463	H13 K34he	Uncommon	Standard
HF190404_RN_sol_A.21801.21801.4	KASGPPVSELITKAVAASKER	1K(162.0528), 13K(42.0105), 19K(42.0105)	4	597.077	kASGPPVSELITKAVAASKER	1	K(0.97)A(0.00)S(0.00)G(0.00)P(0.00)P(0.00)V(0.00)S(0.00)E(0.00)L(0.00)I(0.00)T(0.00)K(0.00)A(0.00)V(0.00)A(0.00)A(0.00)S(0.00)K(0.00)E(0.00)R(0.00)	K1	P10412, P16402, P16403	18.8	0.000295603	0.9463	H13 K46ac	Classicalal	Standard
HF190404_RN_sol_A.21801.21801.4	KASGPPVSELITKAVAASKER	1K(162.0528), 13K(42.0105), 19K(42.0105)	4	597.077	kASGPPVSELITKAVAASKER	1	K(0.97)A(0.00)S(0.00)G(0.00)P(0.00)P(0.00)V(0.00)S(0.00)E(0.00)L(0.00)I(0.00)T(0.00)K(0.00)A(0.00)V(0.00)A(0.00)A(0.00)S(0.00)K(0.00)E(0.00)R(0.00)	K1	P10412, P16402, P16403	18.8	0.000295603	0.9463	H13 K52ac	Classicalal	Standard
HF190404_RN_sol_A.21964.21964.4	HLQLAIRNDEELNKLLGR		4	538.808					P04908, Q7L7L0, Q93077	53.827	0	1	H2A1C 82-99	Unmodified	Standard
HF190404_RN_sol_A.22550.22550.4	LLLPGELAKHAVSEGTKAVTKYTSSK	17K(42.0105)	4	693.389					A0A2R8Y619, P23527, P33778, P58876, P62807, Q16778, Q5QNW6-2, Q5QNW6, Q8N257, Q93079, Q96A08, Q99877, Q99879, Q99880	44.154	1.447e-11	1	H2B1B K116ac	Classicalal	Standard
HF190404_RN_sol_A.22626.22626.4	LLLPGELAKHAVSEGTKAVTKYTSSK	9K(42.0469), 17K(42.0469), 21K(162.0528)	4	744.423	LLLPGELAKHAVSEGTKAVTkYTSSK	1	L(0.00)L(0.00)L(0.00)P(0.00)G(0.00)E(0.00)L(0.00)A(0.00)K(0.00)H(0.00)A(0.00)V(0.00)S(0.00)E(0.00)G(0.00)T(0.00)K(0.00)A(0.00)V(0.00)T(0.00)K(9.79)Y(0.00)T(0.00)S(0.00)S(0.00)K(5.37)	K21	A0A2R8Y619, P23527, P33778, P58876, P62807, Q16778, Q5QNW6-2, Q5QNW6, Q8N257, Q93079, Q96A08, Q99877, Q99879, Q99880	17.757	1.43315e-05	1	H2B1B K116tr	Classicalal	Standard
HF190404_RN_sol_A.22626.22626.4	LLLPGELAKHAVSEGTKAVTKYTSSK	9K(42.0469), 17K(42.0469), 21K(162.0528)	4	744.423	LLLPGELAKHAVSEGTKAVTkYTSSK	1	L(0.00)L(0.00)L(0.00)P(0.00)G(0.00)E(0.00)L(0.00)A(0.00)K(0.00)H(0.00)A(0.00)V(0.00)S(0.00)E(0.00)G(0.00)T(0.00)K(0.00)A(0.00)V(0.00)T(0.00)K(9.79)Y(0.00)T(0.00)S(0.00)S(0.00)K(5.37)	K21	A0A2R8Y619, P23527, P33778, P58876, P62807, Q16778, Q5QNW6-2, Q5QNW6, Q8N257, Q93079, Q96A08, Q99877, Q99879, Q99880	17.757	1.43315e-05	1	H2B1B K120he	Uncommon	Standard
HF190404_RN_sol_A.22734.22734.4	LLLPGELAKHAVSEGTKAVTKYTSSK	21K(114.0429)	4	711.397	LLLPGELAKHAVSEGTKAVTkYTSSK	1	L(0.00)L(0.00)L(0.00)P(0.00)G(0.00)E(0.00)L(0.00)A(0.00)K(32.93)H(0.00)A(0.00)V(0.00)S(0.00)E(0.00)G(0.00)T(0.00)K(50.01)A(0.00)V(0.00)T(0.00)K(56.31)Y(0.00)T(0.00)S(0.00)S(0.00)K(41.45)	K21	A0A2R8Y619, P23527, P33778, P58876, P62807, Q16778, Q5QNW6-2, Q5QNW6, Q8N257, Q93079, Q96A08, Q99877, Q99879, Q99880	56.314	6.3e-13	1	H2B1B K120gl	Uncommon	Standard
HF190404_RN_sol_A.23807.23807.3	SGVSLAALKKALAAAGYDVEKNNSR		3	848.465					P10412, P16402, P16403	59.01	0	1	H13 55-79	Unmodified	Standard
HF190404_RN_sol_A.35153.35153.3	VGAGAPVYMAAVLEYLTAEILELAGNAAR		3	981.856					Q16777, Q6FI13	67.13	0	1	H2A2A 43-71	Unmodified	Standard
HF190404_RN_sol_A.35175.35175.3	VGAGAPVYLAAVLEYLTAEILELAGNAAR		3	975.87					P04908, P0C0S8, P16104, P20671, Q7L7L0, Q8IUE6, Q93077, Q96KK5, Q99878, Q9BTM1-2, Q9BTM1	64.276	0	1	H2A1 43-71	Unmodified	Standard
HF190404_RN_sol_B.01288.01288.2	AKAKSR		2	335.715					P16104, Q16777, Q6FI13, Q7L7L0, Q8IUE6, Q93077, Q9BTM1-2, Q9BTM1	11.968	0.00241546	0.9863	H2AX 12-17	Unmodified	Standard
HF190404_RN_sol_B.01735.01735.3	SGRGKQGGKAR	5K(42.0105)	3	381.883					P04908, P0C0S8, P20671, Q16777, Q6FI13, Q7L7L0, Q8IUE6, Q93077, Q96KK5, Q96QV6, Q99878	19.063	0.0128603	0.9143	H2A1 K5ac	Classicalal	Standard
HF190404_RN_sol_B.01745.01745.3	ARTKQTAR		3	317.858					P0DPK2, P0DPK5, P68431, P84243, Q16695, Q5TEC6, Q6NXT2, Q71DI3	15.138	0.000389493	0.9972	H31 1-8	Unmodified	Standard
HF190404_RN_sol_B.02224.02224.3	KSTGGKAPR	1K(28.0313), 2S(79.9663)	3	340.514	KsTGGKAPR	1	K(0.00)S(14.76)T(12.68)G(0.00)G(0.00)K(0.00)A(0.00)P(0.00)R(0.00)	S2	P68431, P84243, Q16695, Q5TEC6, Q6NXT2, Q71DI3	14.76	0.0153109	0.8947	H31 S10ph	Uncommon	Standard
HF190404_RN_sol_B.06283.06283.4	KSAPATGGVKKPHR		4	361.716					P68431, Q16695, Q5TEC6, Q71DI3	21.226	0.00208209	0.9905	H31 27-40	Unmodified	Standard
HF190404_RN_sol_B.06936.06936.4	GKQGGKARAKAKTR	2K(14.0156), 6K(14.0156), 10K(42.0469), 12K(68.0262)	4	402.004	GKQGGKARAKAkTR	1	G(0.00)K(0.00)Q(0.00)G(0.00)G(0.00)K(0.00)A(0.00)R(0.00)A(0.00)K(0.00)A(0.00)K(11.43)T(0.00)R(0.00)	K12	P04908, P0C0S8, P20671, Q96KK5, Q99878	11.431	0.00309979	0.8843	H2A1 K5me	Classicalal	Standard
HF190404_RN_sol_B.06936.06936.4	GKQGGKARAKAKTR	2K(14.0156), 6K(14.0156), 10K(42.0469), 12K(68.0262)	4	402.004	GKQGGKARAKAkTR	1	G(0.00)K(0.00)Q(0.00)G(0.00)G(0.00)K(0.00)A(0.00)R(0.00)A(0.00)K(0.00)A(0.00)K(11.43)T(0.00)R(0.00)	K12	P04908, P0C0S8, P20671, Q96KK5, Q99878	11.431	0.00309979	0.8843	H2A1 K9me	Classicalal	Standard
HF190404_RN_sol_B.06936.06936.4	GKQGGKARAKAKTR	2K(14.0156), 6K(14.0156), 10K(42.0469), 12K(68.0262)	4	402.004	GKQGGKARAKAkTR	1	G(0.00)K(0.00)Q(0.00)G(0.00)G(0.00)K(0.00)A(0.00)R(0.00)A(0.00)K(0.00)A(0.00)K(11.43)T(0.00)R(0.00)	K12	P04908, P0C0S8, P20671, Q96KK5, Q99878	11.431	0.00309979	0.8843	H2A1 K13tr	Classicalal	Standard
HF190404_RN_sol_B.06936.06936.4	GKQGGKARAKAKTR	2K(14.0156), 6K(14.0156), 10K(42.0469), 12K(68.0262)	4	402.004	GKQGGKARAKAkTR	1	G(0.00)K(0.00)Q(0.00)G(0.00)G(0.00)K(0.00)A(0.00)R(0.00)A(0.00)K(0.00)A(0.00)K(11.43)T(0.00)R(0.00)	K12	P04908, P0C0S8, P20671, Q96KK5, Q99878	11.431	0.00309979	0.8843	H2A1 K15cr	Uncommon	Standard
HF190404_RN_sol_B.08109.08109.2	IASEASR		2	372.2					Q8N257, Q96A08, Q99880	20.336	1.95434e-05	1	H2B3B 73-79	Unmodified	Standard
HF190404_RN_sol_B.14141.14141.4	LAHYNKRSTITSR		4	392.471					O60814, P06899, P23527, P33778, P58876, P62807, Q16778, Q5QNW6-2, Q5QNW6, Q8N257, Q93079, Q99877, Q99879, Q99880	23.326	0.0141912	0.8705	H2B1B 80-92	Unmodified	Standard
HF190404_RN_sol_B.14330.14330.3	KSAPATGGVKKPHR	1K(42.0105), 10K(28.0313)	3	505.299					P68431, Q16695, Q5TEC6, Q71DI3	24.631	0.00459142	0.9867	H31 K27ac	Classicalal	Standard
HF190404_RN_sol_B.14395.14395.3	LLRKGNYSER		3	419.239					P04908, P20671, Q7L7L0	19.246	0.00366016	0.9408	H2A3 33-42	Unmodified	Standard
HF190404_RN_sol_B.14493.14493.4	IAGEASRLAHYNKR		4	402.224					O60814, P06899, P23527, P33778, P58876, P62807, Q16778, Q5QNW6-2, Q5QNW6, Q93079, Q99877, Q99879	19.914	0.0113019	0.9039	H2B1B 73-86	Unmodified	Standard
HF190404_RN_sol_B.14586.14586.3	LLRKGNYAER		3	413.907					P0C0S8, Q16777, Q6FI13, Q8IUE6, Q93077, Q96KK5, Q96QV6, Q99878, Q9BTM1-2, Q9BTM1	22.402	0.000594977	0.9975	H2A1 33-42	Unmodified	Standard
HF190404_RN_sol_B.14788.14788.3	KASGPPVSELITKAVAASKER	13K(14.0156), 19K(162.0528)	3	772.432	KASGPPVSELITKAVAASkER	1	K(2.18)A(0.00)S(0.00)G(0.00)P(0.00)P(0.00)V(0.00)S(0.00)E(0.00)L(0.00)I(0.00)T(0.00)K(0.00)A(0.00)V(0.00)A(0.00)A(0.00)S(0.00)K(12.97)E(0.00)R(0.00)	K19	P10412, P16402, P16403	12.974	0.00272818	0.9873	H13 K46me	Classicalal	Standard
HF190404_RN_sol_B.14788.14788.3	KASGPPVSELITKAVAASKER	13K(14.0156), 19K(162.0528)	3	772.432	KASGPPVSELITKAVAASkER	1	K(2.18)A(0.00)S(0.00)G(0.00)P(0.00)P(0.00)V(0.00)S(0.00)E(0.00)L(0.00)I(0.00)T(0.00)K(0.00)A(0.00)V(0.00)A(0.00)A(0.00)S(0.00)K(12.97)E(0.00)R(0.00)	K19	P10412, P16402, P16403	12.974	0.00272818	0.9873	H13 K52he	Uncommon	Standard
HF190404_RN_sol_B.16709.16709.2	KLPFQR		2	399.747					P0DPK2, P0DPK5, P68431, P84243, Q16695, Q5TEC6, Q6NXT2, Q71DI3	15.032	0.0232809	0.8485	H31 64-69	Unmodified	Standard
HF190404_RN_sol_B.18862.18862.4	LVTTGVLKQTKGVGASGSFR		4	504.792					P07305-2, P07305	37.095	7.09986e-08	1	H10 74-93	Unmodified	Standard
HF190404_RN_sol_B.19046.19046.4	KASGPPVSELITKAVAASKER	13K(42.0105), 21R(144.0422)	4	582.072	KASGPPVSELITKAVAASKEr	1	K(0.00)A(0.00)S(0.00)G(0.00)P(0.00)P(0.00)V(0.00)S(0.00)E(0.00)L(0.00)I(0.00)T(0.00)K(0.00)A(0.00)V(0.00)A(0.00)A(0.00)S(0.00)K(0.00)E(0.00)R(17.68)	R21	P10412, P16402, P16403	19.738	7.06986e-05	0.9999	H13 R54te	Uncommon	Standard
HF190404_RN_sol_B.20176.20176.4	KASGPPVSELITKAVAASKER	13K(42.0469), 19K(114.0429)	4	574.581	KASGPPVSELITKAVAASkER	1	K(2.77)A(0.00)S(0.00)G(0.00)P(0.00)P(0.00)V(0.00)S(0.00)E(0.00)L(0.00)I(0.00)T(0.00)K(0.00)A(0.00)V(0.00)A(0.00)A(0.00)S(0.00)K(43.31)E(0.00)R(0.00)	K19	P10412, P16402, P16403	43.311	4.1e-13	1	H13 K46tr	Classicalal	Standard
HF190404_RN_sol_B.20176.20176.4	KASGPPVSELITKAVAASKER	13K(42.0469), 19K(114.0429)	4	574.581	KASGPPVSELITKAVAASkER	1	K(2.77)A(0.00)S(0.00)G(0.00)P(0.00)P(0.00)V(0.00)S(0.00)E(0.00)L(0.00)I(0.00)T(0.00)K(0.00)A(0.00)V(0.00)A(0.00)A(0.00)S(0.00)K(43.31)E(0.00)R(0.00)	K19	P10412, P16402, P16403	43.311	4.1e-13	1	H13 K52gl	Uncommon	Standard
HF190404_RN_sol_B.20491.20491.3	VTIAQGGVLPNIQAVLLPKKTESHHKAKGK	19K(42.0469), 20K(72.0211)	3	1092.98	VTIAQGGVLPNIQAVLLPKkTESHHKAKGK	1	V(0.00)T(0.00)I(0.00)A(0.00)Q(0.00)G(0.00)G(0.00)V(0.00)L(0.00)P(0.00)N(0.00)I(0.00)Q(0.00)A(0.00)V(0.00)L(0.00)L(0.00)P(0.00)K(0.00)K(34.59)T(0.00)E(0.00)S(0.00)H(0.00)H(0.00)K(27.55)A(0.00)K(27.55)G(0.00)K(27.55)	K20	P04908, P0C0S8, P20671, Q6FI13, Q7L7L0, Q93077	34.588	1.69044e-07	1	H2A1 K118tr	Classicalal	Standard
HF190404_RN_sol_B.21114.21114.4	KASGPPVSELITKAVAASKER	13K(42.0469), 19K(86.0368)	4	570.082	KASGPPVSELITKAVAASkER	1	K(4.90)A(0.00)S(0.00)G(0.00)P(0.00)P(0.00)V(0.00)S(0.00)E(0.00)L(0.00)I(0.00)T(0.00)K(0.00)A(0.00)V(0.00)A(0.00)A(0.00)S(0.00)K(22.44)E(0.00)R(0.00)	K19	P10412, P16402, P16403	22.444	0.000519416	0.999	H13 K52hy	Uncommon	Standard
HF190404_RN_sol_B.21305.21305.3	KASGPPVSELITKAVAASKER	18S(79.9663), 19K(28.0313)	3	749.742	KASGPPVSELITKAVAAsKER	1	K(0.00)A(0.00)S(6.43)G(0.00)P(0.00)P(0.00)V(0.00)S(10.61)E(0.00)L(0.00)I(0.00)T(16.71)K(0.00)A(0.00)V(0.00)A(0.00)A(0.00)S(21.33)K(0.00)E(0.00)R(0.00)	S18	P10412, P16402, P16403	21.326	0.000621584	0.9741	H13 S51ph	Uncommon	Standard
HF190404_RN_sol_B.21305.21305.3	KASGPPVSELITKAVAASKER	18S(79.9663), 19K(28.0313)	3	749.742	KASGPPVSELITKAVAAsKER	1	K(0.00)A(0.00)S(6.43)G(0.00)P(0.00)P(0.00)V(0.00)S(10.61)E(0.00)L(0.00)I(0.00)T(16.71)K(0.00)A(0.00)V(0.00)A(0.00)A(0.00)S(21.33)K(0.00)E(0.00)R(0.00)	S18	P10412, P16402, P16403	21.326	0.000621584	0.9741	H13 K52di	Classicalal	Standard
HF190404_RN_sol_B.22283.22283.3	LLLPGELAKHAVSEGTKAVTKYTSSK	9K(42.0469), 17K(28.0313), 21K(132.0575)	3	977.558	LLLPGELAKHAVSEGTKAVTkYTSSK	1	L(0.00)L(0.00)L(0.00)P(0.00)G(0.00)E(0.00)L(0.00)A(0.00)K(0.00)H(0.00)A(0.00)V(0.00)S(0.00)E(0.00)G(0.00)T(0.00)K(0.00)A(0.00)V(0.00)T(0.00)K(9.20)Y(0.00)T(0.00)S(0.00)S(0.00)K(5.70)	K21	A0A2R8Y619, P23527, P33778, P58876, P62807, Q16778, Q5QNW6-2, Q5QNW6, Q8N257, Q93079, Q96A08, Q99877, Q99879, Q99880	14.563	2.94068e-06	1	H2B1B K116di	Classicalal	Standard
HF190404_RN_sol_B.22283.22283.3	LLLPGELAKHAVSEGTKAVTKYTSSK	9K(42.0469), 17K(28.0313), 21K(132.0575)	3	977.558	LLLPGELAKHAVSEGTKAVTkYTSSK	1	L(0.00)L(0.00)L(0.00)P(0.00)G(0.00)E(0.00)L(0.00)A(0.00)K(0.00)H(0.00)A(0.00)V(0.00)S(0.00)E(0.00)G(0.00)T(0.00)K(0.00)A(0.00)V(0.00)T(0.00)K(9.20)Y(0.00)T(0.00)S(0.00)S(0.00)K(5.70)	K21	A0A2R8Y619, P23527, P33778, P58876, P62807, Q16778, Q5QNW6-2, Q5QNW6, Q8N257, Q93079, Q96A08, Q99877, Q99879, Q99880	14.563	2.94068e-06	1	H2B1B K120n-	Uncommon	Standard
HF190404_RN_sol_B.23120.23120.4	LLLPGELAKHAVSEGTKAVTKYTSSK	9K(42.0469), 17K(42.0469), 21K(86.0004)	4	725.41	LLLPGELAKHAVSEGTKAVTkYTSSK	1	L(0.00)L(0.00)L(0.00)P(0.00)G(0.00)E(0.00)L(0.00)A(0.00)K(0.00)H(0.00)A(0.00)V(0.00)S(0.00)E(0.00)G(0.00)T(0.00)K(0.00)A(0.00)V(0.00)T(0.00)K(14.90)Y(0.00)T(0.00)S(0.00)S(0.00)K(6.63)	K21	A0A2R8Y619, P23527, P33778, P58876, P62807, Q16778, Q5QNW6-2, Q5QNW6, Q8N257, Q93079, Q96A08, Q99877, Q99879, Q99880	21.838	0.000260316	0.9976	H2B1B K120ma	Uncommon	Standard
HF190404_RN_sol_B.23181.23181.4	LLLPGELAKHAVSEGTKAVTKYTSSK	9K(42.0105), 17K(28.0313), 21K(28.0313), 26K(162.0528)	4	747.918	LLLPGELAKHAVSEGTKAVTKYTSSk	1	L(0.00)L(0.00)L(0.00)P(0.00)G(0.00)E(0.00)L(0.00)A(0.00)K(0.00)H(0.00)A(0.00)V(0.00)S(0.00)E(0.00)G(0.00)T(0.00)K(0.00)A(0.00)V(0.00)T(0.00)K(0.00)Y(0.00)T(0.00)S(0.00)S(0.00)K(6.58)	K26	A0A2R8Y619, P23527, P33778, P58876, P62807, Q16778, Q5QNW6-2, Q5QNW6, Q8N257, Q93079, Q96A08, Q99877, Q99879, Q99880	12.489	0.0318237	0.8878	H2B1B K108ac	Classicalal	Standard
HF190404_RN_sol_B.23181.23181.4	LLLPGELAKHAVSEGTKAVTKYTSSK	9K(42.0105), 17K(28.0313), 21K(28.0313), 26K(162.0528)	4	747.918	LLLPGELAKHAVSEGTKAVTKYTSSk	1	L(0.00)L(0.00)L(0.00)P(0.00)G(0.00)E(0.00)L(0.00)A(0.00)K(0.00)H(0.00)A(0.00)V(0.00)S(0.00)E(0.00)G(0.00)T(0.00)K(0.00)A(0.00)V(0.00)T(0.00)K(0.00)Y(0.00)T(0.00)S(0.00)S(0.00)K(6.58)	K26	A0A2R8Y619, P23527, P33778, P58876, P62807, Q16778, Q5QNW6-2, Q5QNW6, Q8N257, Q93079, Q96A08, Q99877, Q99879, Q99880	12.489	0.0318237	0.8878	H2B1B K120di	Classicalal	Standard
HF190404_RN_sol_B.23181.23181.4	LLLPGELAKHAVSEGTKAVTKYTSSK	9K(42.0105), 17K(28.0313), 21K(28.0313), 26K(162.0528)	4	747.918	LLLPGELAKHAVSEGTKAVTKYTSSk	1	L(0.00)L(0.00)L(0.00)P(0.00)G(0.00)E(0.00)L(0.00)A(0.00)K(0.00)H(0.00)A(0.00)V(0.00)S(0.00)E(0.00)G(0.00)T(0.00)K(0.00)A(0.00)V(0.00)T(0.00)K(0.00)Y(0.00)T(0.00)S(0.00)S(0.00)K(6.58)	K26	A0A2R8Y619, P23527, P33778, P58876, P62807, Q16778, Q5QNW6-2, Q5QNW6, Q8N257, Q93079, Q96A08, Q99877, Q99879, Q99880	12.489	0.0318237	0.8878	H2B1B K125he	Uncommon	Standard
HF190404_RN_sol_B.23281.23281.4	LLLPGELAKHAVSEGTKAVTKYTSSK	26K(14.0156)	4	686.39					A0A2R8Y619, P23527, P33778, P58876, P62807, Q16778, Q5QNW6-2, Q5QNW6, Q8N257, Q93079, Q96A08, Q99877, Q99879, Q99880	33.186	1.05645e-08	1	H2B1B K125me	Classicalal	Standard
HF190404_RN_sol_B.23425.23425.4	LLLPGELAKHAVSEGTKAVTKYTSSK	26K(42.0105)	4	693.389					A0A2R8Y619, P23527, P33778, P58876, P62807, Q16778, Q5QNW6-2, Q5QNW6, Q8N257, Q93079, Q96A08, Q99877, Q99879, Q99880	28.64	0.00199329	0.9231	H2B1B K125ac	Classicalal	Standard
HF190404_RN_sol_B.23430.23430.4	LLLPGELAKHAVSEGTKAVTKYTSAK	21K(114.0429)	4	707.399	LLLPGELAKHAVSEGTKAVTkYTSAK	1	L(0.00)L(0.00)L(0.00)P(0.00)G(0.00)E(0.00)L(0.00)A(0.00)K(13.15)H(0.00)A(0.00)V(0.00)S(0.00)E(0.00)G(0.00)T(0.00)K(15.59)A(0.00)V(0.00)T(0.00)K(24.13)Y(0.00)T(0.00)S(0.00)A(0.00)K(21.91)	K21	O60814, P06899, P57053	24.128	0.00898838	0.9773	H2B1J K120gl	Uncommon	Standard
HF190404_RN_sol_B.23538.23538.4	LLLPGELAKHAVSEGTKAVTKYTSAK	9K(14.0156), 17K(14.0156), 21K(88.0160)	4	707.9	LLLPGELAKHAVSEGTKAVTkYTSAK	1	L(0.00)L(0.00)L(0.00)P(0.00)G(0.00)E(0.00)L(0.00)A(0.00)K(0.00)H(0.00)A(0.00)V(0.00)S(0.00)E(0.00)G(0.00)T(0.00)K(0.00)A(0.00)V(0.00)T(0.00)K(13.75)Y(0.00)T(0.00)S(0.00)A(0.00)K(5.36)	K21	O60814, P06899, P57053	15.667	0.018731	0.8477	H2B1J K108me	Classicalal	Standard
HF190404_RN_sol_B.23538.23538.4	LLLPGELAKHAVSEGTKAVTKYTSAK	9K(14.0156), 17K(14.0156), 21K(88.0160)	4	707.9	LLLPGELAKHAVSEGTKAVTkYTSAK	1	L(0.00)L(0.00)L(0.00)P(0.00)G(0.00)E(0.00)L(0.00)A(0.00)K(0.00)H(0.00)A(0.00)V(0.00)S(0.00)E(0.00)G(0.00)T(0.00)K(0.00)A(0.00)V(0.00)T(0.00)K(13.75)Y(0.00)T(0.00)S(0.00)A(0.00)K(5.36)	K21	O60814, P06899, P57053	15.667	0.018731	0.8477	H2B1J K116me	Classicalal	Standard
HF190404_RN_sol_B.23851.23851.4	LLLPGELAKHAVSEGTKAVTKYTSSK	21K(42.0105)	4	693.389					A0A2R8Y619, P23527, P33778, P58876, P62807, Q16778, Q5QNW6-2, Q5QNW6, Q8N257, Q93079, Q96A08, Q99877, Q99879, Q99880	45.569	1.70903e-09	1	H2B1B K120ac	Classicalal	Standard
HF190404_RN_sol_B.24419.24419.4	SGVSLAALKKALAAAGYDVEKNNSR	9K(42.0105), 10K(42.0469), 21K(162.0528)	4	695.626	SGVSLAALKKALAAAGYDVEkNNSR	1	S(0.00)G(0.00)V(0.00)S(0.00)L(0.00)A(0.00)A(0.00)L(0.00)K(0.00)K(0.00)A(0.00)L(0.00)A(0.00)A(0.00)A(0.00)G(0.00)Y(0.00)D(0.00)V(0.00)E(0.00)K(9.70)N(0.00)N(0.00)S(0.00)R(0.00)	K21	P10412, P16402, P16403	17.965	0.00022485	0.9644	H13 K63ac	Classicalal	Standard
HF190404_RN_sol_B.24419.24419.4	SGVSLAALKKALAAAGYDVEKNNSR	9K(42.0105), 10K(42.0469), 21K(162.0528)	4	695.626	SGVSLAALKKALAAAGYDVEkNNSR	1	S(0.00)G(0.00)V(0.00)S(0.00)L(0.00)A(0.00)A(0.00)L(0.00)K(0.00)K(0.00)A(0.00)L(0.00)A(0.00)A(0.00)A(0.00)G(0.00)Y(0.00)D(0.00)V(0.00)E(0.00)K(9.70)N(0.00)N(0.00)S(0.00)R(0.00)	K21	P10412, P16402, P16403	17.965	0.00022485	0.9644	H13 K64tr	Classicalal	Standard
HF190404_RN_sol_B.24419.24419.4	SGVSLAALKKALAAAGYDVEKNNSR	9K(42.0105), 10K(42.0469), 21K(162.0528)	4	695.626	SGVSLAALKKALAAAGYDVEkNNSR	1	S(0.00)G(0.00)V(0.00)S(0.00)L(0.00)A(0.00)A(0.00)L(0.00)K(0.00)K(0.00)A(0.00)L(0.00)A(0.00)A(0.00)A(0.00)G(0.00)Y(0.00)D(0.00)V(0.00)E(0.00)K(9.70)N(0.00)N(0.00)S(0.00)R(0.00)	K21	P10412, P16402, P16403	17.965	0.00022485	0.9644	H13 K75he	Uncommon	Standard
HF190404_RN_sol_B.24499.24499.4	SGVSLAALKKALAAAGYDVEKNNSR	25R(39.9949)	4	644.097	SGVSLAALKKALAAAGYDVEKNNSr	1	S(0.00)G(0.00)V(0.00)S(0.00)L(0.00)A(0.00)A(0.00)L(0.00)K(0.00)K(0.00)A(0.00)L(0.00)A(0.00)A(0.00)A(0.00)G(0.00)Y(0.00)D(0.00)V(0.00)E(0.00)K(0.00)N(0.00)N(0.00)S(0.00)R(7.61)	R25	P10412, P16402, P16403	18.354	1.74565e-05	1	H13 R79g-	Uncommon	Standard
HF190404_RN_sol_B.24685.24685.3	SGVSLAALKKALAAAGYDVEKNNSR	21K(42.0105)	3	859.133					P10412, P16402, P16403	18.286	0.00247301	0.9602	H13 K75ac	Classicalal	Standard
HF190404_RN_sol_C.05948.05948.3	KQLATKAAR	6K(14.0156)	3	337.55					P68431, P84243, Q5TEC6, Q6NXT2, Q71DI3	12.607	0.00167205	0.9971	H31 K23me	Classicalal	Standard
HF190404_RN_sol_C.06529.06529.4	KSTGGKAPRKQLATKAAR	1K(14.0156), 6K(14.0156)	4	475.042					P68431, P84243, Q5TEC6, Q6NXT2, Q71DI3	27.686	1.59772e-05	1	H31 K14me	Classicalal	Standard
HF190404_RN_sol_C.13617.13617.2	GKQGGKAR	2K(42.0105), 6K(42.0105)	2	448.253					P04908, P0C0S8, P20671, Q16777, Q6FI13, Q7L7L0, Q8IUE6, Q93077, Q96KK5, Q96QV6, Q99878	16.983	0.00425843	0.9672	H2A1 K9ac	Classicalal	Standard
HF190404_RN_sol_C.14160.14160.3	KQLATKAAR	6K(72.0211)	3	356.885	KQLATkAAR	1	K(4.66)Q(0.00)L(0.00)A(0.00)T(0.00)K(12.13)A(0.00)A(0.00)R(0.00)	K6	P68431, P84243, Q5TEC6, Q6NXT2, Q71DI3	12.558	0.0305844	0.9281	H31 K23la	Uncommon	Standard
HF190404_RN_sol_C.14783.14783.4	KAGLPIKASSSKVSSQRAEA	7K(14.0156), 12K(88.0160)	4	530.044	KAGLPIKASSSkVSSQRAEA	1	K(7.18)A(0.00)G(0.00)L(0.00)P(0.00)I(0.00)K(0.00)A(0.00)S(0.00)S(0.00)S(0.00)K(7.64)V(0.00)S(0.00)S(0.00)Q(0.00)R(0.00)A(0.00)E(0.00)A(0.00)	K12	Q8IZA3-2, Q8IZA3	9.759	0.00819687	0.9231	H18 K332me	Classicalal	Standard
HF190404_RN_sol_C.14783.14783.4	KAGLPIKASSSKVSSQRAEA	7K(14.0156), 12K(88.0160)	4	530.044	KAGLPIKASSSkVSSQRAEA	1	K(7.18)A(0.00)G(0.00)L(0.00)P(0.00)I(0.00)K(0.00)A(0.00)S(0.00)S(0.00)S(0.00)K(7.64)V(0.00)S(0.00)S(0.00)Q(0.00)R(0.00)A(0.00)E(0.00)A(0.00)	K12	Q8IZA3-2, Q8IZA3	9.759	0.00819687	0.9231	H18 K337gl	Uncommon	Standard
HF190404_RN_sol_C.16578.16578.2	AKAKSR	2K(14.0156), 4K(68.0262)	2	376.736	AKAkSR	1	A(0.00)K(0.00)A(0.00)K(8.68)S(0.00)R(0.00)	K4	P16104, Q16777, Q6FI13, Q7L7L0, Q8IUE6, Q93077, Q9BTM1-2, Q9BTM1	8.679	0.0160417	0.866	H2AX K13me	Classicalal	Standard
HF190404_RN_sol_C.16578.16578.2	AKAKSR	2K(14.0156), 4K(68.0262)	2	376.736	AKAkSR	1	A(0.00)K(0.00)A(0.00)K(8.68)S(0.00)R(0.00)	K4	P16104, Q16777, Q6FI13, Q7L7L0, Q8IUE6, Q93077, Q9BTM1-2, Q9BTM1	8.679	0.0160417	0.866	H2AX K15cr	Uncommon	Standard
HF190404_RN_sol_C.16765.16765.4	KSTGGKAPRKQLATKAAR	1K(14.0156), 6K(42.0469), 9R(144.0422), 10K(42.0105), 15K(42.0105)	4	541.567	KSTGGKAPrKQLATKAAR	1	K(0.00)S(0.00)T(0.00)G(0.00)G(0.00)K(0.00)A(0.00)P(0.00)R(23.22)K(0.00)Q(0.00)L(0.00)A(0.00)T(0.00)K(0.00)A(0.00)A(0.00)R(0.00)	R9	P68431, P84243, Q5TEC6, Q6NXT2, Q71DI3	23.215	0.000738352	0.8647	H31 R17te	Uncommon	Standard
HF190404_RN_sol_C.20878.20878.3	EIAQDFKTDLR	7K(42.0105)	3	463.241					P68431, P84243, Q16695, Q71DI3	13.706	0.0280867	0.8571	H31 K79ac	Classicalal	Standard
HF190404_RN_sol_C.21487.21487.4	VTIAQGGVLPNIQAVLLPKKTESHHKAKGK	28K(14.0156), 30K(27.9949)	4	801.97	VTIAQGGVLPNIQAVLLPKKTESHHKAKGk	1	V(0.00)T(0.00)I(0.00)A(0.00)Q(0.00)G(0.00)G(0.00)V(0.00)L(0.00)P(0.00)N(0.00)I(0.00)Q(0.00)A(0.00)V(0.00)L(0.00)L(0.00)P(0.00)K(16.12)K(16.12)T(16.12)E(0.00)S(16.12)H(0.00)H(0.00)K(18.12)A(0.00)K(0.00)G(0.00)K(24.86)	K30	P04908, P0C0S8, P20671, Q6FI13, Q7L7L0, Q93077	24.86	0.000257039	0.9655	H2A1 K127me	Classicalal	Standard
HF190404_RN_sol_C.21487.21487.4	VTIAQGGVLPNIQAVLLPKKTESHHKAKGK	28K(14.0156), 30K(27.9949)	4	801.97	VTIAQGGVLPNIQAVLLPKKTESHHKAKGk	1	V(0.00)T(0.00)I(0.00)A(0.00)Q(0.00)G(0.00)G(0.00)V(0.00)L(0.00)P(0.00)N(0.00)I(0.00)Q(0.00)A(0.00)V(0.00)L(0.00)L(0.00)P(0.00)K(16.12)K(16.12)T(16.12)E(0.00)S(16.12)H(0.00)H(0.00)K(18.12)A(0.00)K(0.00)G(0.00)K(24.86)	K30	P04908, P0C0S8, P20671, Q6FI13, Q7L7L0, Q93077	24.86	0.000257039	0.9655	H2A1 K129fo	Uncommon	Standard
HF190404_RN_sol_C.23082.23082.4	LLLPGELAKHAVSEGTKAVTKYTSSK	17K(14.0156)	4	686.39					A0A2R8Y619, P23527, P33778, P58876, P62807, Q16778, Q5QNW6-2, Q5QNW6, Q8N257, Q93079, Q96A08, Q99877, Q99879, Q99880	29.447	0.000282964	0.9984	H2B1B K116me	Classicalal	Standard
HF190404_RN_sol_C.25395.25395.4	SGVSLAALKKALAAAGYDVEKNNSR	21K(27.9949)	4	641.097	SGVSLAALKKALAAAGYDVEkNNSR	1	S(16.32)G(0.00)V(0.00)S(16.68)L(0.00)A(0.00)A(0.00)L(0.00)K(18.79)K(21.05)A(0.00)L(0.00)A(0.00)A(0.00)A(0.00)G(0.00)Y(0.00)D(0.00)V(0.00)E(0.00)K(30.11)N(0.00)N(0.00)S(21.81)R(0.00)	K21	P10412, P16402, P16403	30.105	3.04542e-07	1	H13 K75fo	Uncommon	Standard

## Sheet: D3 MDA-MB-468
Spectrum	Peptide	Assigned Modifications	Charge	Calculated M/Z	MSFragger Localization	Number Best Positions	Position Scores	Best Positions	Proteins	Hyperscore	Expectation	PeptideProphetProbability	Site(s)	Class	Search
HF181116_RN_D3_1.02442.02442.2	TKQTAR	2K(28.0313)	2	366.722					P0DPK2, P0DPK5, P68431, P84243, Q16695, Q5TEC6, Q6NXT2, Q71DI3	12.934	0.0778933	0.9072	H31 K4di	Classical	1° Open
HF181116_RN_D3_1.03423.03423.2	TKQTAR		2	382.21					P0DPK2, P0DPK5, P68431, P84243, Q16695, Q5TEC6, Q6NXT2, Q71DI3	11.302	0.0630231	0.9319	H31 3-8	Unmodified	1° Open
HF181116_RN_D3_1.03577.03577.2	TTSHGR		2	352.182					P0C0S5, Q71UI9-2, Q71UI9-4, Q71UI9-5, Q71UI9	12.646	0.091939	0.8699	H2AV 40-45	Unmodified	1° Open
HF181116_RN_D3_1.03634.03634.2	KGNYAER		2	424.218					P0C0S8, Q16777, Q6FI13, Q8IUE6, Q93077, Q96KK5, Q96QV6, Q99878, Q9BTM1-2, Q9BTM1	9.528	0.00984011	0.9904	H2A1 36-42	Unmodified	1° Open
HF181116_RN_D3_1.03951.03951.3	LAHYNKR		3	304.508					O60814, P06899, P23527, P33778, P58876, P62807, Q16778, Q5QNW6-2, Q5QNW6, Q8N257, Q93079, Q99877, Q99879, Q99880	14.472	0.0571479	0.9608	H2B1B 80-86	Unmodified	1° Open
HF181116_RN_D3_1.04783.04783.3	KSTGGKAPR	1K(28.0313)	3	333.528					P68431, P84243, Q16695, Q5TEC6, Q6NXT2, Q71DI3	9.434	0.0103872	0.9939	H31 K9di	Classical	1° Open
HF181116_RN_D3_1.04842.04842.2	TKQTAR	2K(42.0105)	2	378.716					P0DPK2, P0DPK5, P68431, P84243, Q16695, Q5TEC6, Q6NXT2, Q71DI3	12.062	0.0406912	0.9633	H31 K4ac	Classical	1° Open
HF181116_RN_D3_1.05080.05080.2	KSTGGKAPR	6K(42.0105)	2	472.27					P68431, P84243, Q16695, Q5TEC6, Q6NXT2, Q71DI3	10.251	0.00649008	0.9859	H31 K14ac	Classical	1° Open
HF181116_RN_D3_1.05447.05447.3	KSTGGKAPR	1K(42.0469)	3	333.54					P68431, P84243, Q16695, Q5TEC6, Q6NXT2, Q71DI3	17.725	0.00878516	0.9977	H31 K9tr	Classical	1° Open
HF181116_RN_D3_1.06347.06347.2	GKQGGKAR		2	458.261					P04908, P0C0S8, P20671, Q16777, Q6FI13, Q7L7L0, Q8IUE6, Q93077, Q96KK5, Q96QV6, Q99878	12.323	0.0350147	0.9626	H2A1 4-11	Unmodified	1° Open
HF181116_RN_D3_1.06376.06376.2	DNKKTR		2	426.246					P04908, P0C0S8, P16104, P20671, Q16777, Q6FI13, Q7L7L0, Q8IUE6, Q93077, Q96KK5, Q96QV6, Q99878, Q9BTM1-2, Q9BTM1	11.802	0.0472607	0.9178	H2A1 72-77	Unmodified	1° Open
HF181116_RN_D3_1.06386.06386.2	STITSR		2	337.689					P58876, O60814, P06899, P23527, P33778, P57053, P62807, Q16778, Q5QNW6-2, Q5QNW6, Q8N257, Q93079, Q99877, Q99879, Q99880	13.501	0.000999424	0.9996	H2B1B 87-92	Unmodified	1° Open
HF181116_RN_D3_1.06494.06494.2	AKAKTR		2	394.742					P04908, P0C0S8, P20671, Q96KK5, Q99878	12.782	0.0268844	0.9661	H2A1 12-17	Unmodified	1° Open
HF181116_RN_D3_1.06500.06500.2	IAGEASR		2	357.194					O60814, P06899, P23527, P33778, P57053, P58876, P62807, Q16778, Q5QNW6-2, Q5QNW6, Q93079, Q99877, Q99879	18.923	4.40809e-05	1	H2B1B 73-79	Unmodified	1° Open
HF181116_RN_D3_1.06606.06606.2	AKAKSR		2	375.741					P16104, Q16777, Q6FI13, Q7L7L0, Q8IUE6, Q93077, Q9BTM1-2, Q9BTM1	12.746	0.048809	0.9472	H2AX 12-17	Unmodified	1° Open
HF181116_RN_D3_1.06754.06754.2	AKAKSR	2K(42.0105)	2	379.235					P16104, Q16777, Q6FI13, Q7L7L0, Q8IUE6, Q93077, Q9BTM1-2, Q9BTM1	12.529	0.174884	0.7439	H2AX K13ac	Classical	1° Open
HF181116_RN_D3_1.06795.06795.2	TKQTAR	2K(59.0450)	2	387.233					P0DPK2, P0DPK5, P68431, P84243, Q16695, Q5TEC6, Q6NXT2, Q71DI3	13.358	0.0192975	0.987	H31 K4me	Classical	1° Open
HF181116_RN_D3_1.07501.07501.3	KSTGGKAPR	1K(42.0469), 6K(27.9949)	3	342.872	KSTGGkAPR	1	K(0.00)S(0.00)T(7.36)G(0.00)G(0.00)K(11.19)A(0.00)P(0.00)R(0.00)	K6	P68431, P84243, Q16695, Q5TEC6, Q6NXT2, Q71DI3	11.185	0.119881	0.7563	H31 K14fo	Uncommon	1° Open
HF181116_RN_D3_1.07892.07892.2	GKQGGKAR	2K(42.0105)	2	444.758					P04908, P0C0S8, P20671, Q16777, Q6FI13, Q7L7L0, Q8IUE6, Q93077, Q96KK5, Q96QV6, Q99878	13.593	0.0947873	0.8805	H2A1 K5ac	Classical	1° Open
HF181116_RN_D3_1.07965.07965.2	GKQGGKAR	6K(42.0105)	2	449.762					P04908, P0C0S8, P20671, Q16777, Q6FI13, Q7L7L0, Q8IUE6, Q93077, Q96KK5, Q96QV6, Q99878	13.84	0.0462381	0.9562	H2A1 K9ac	Classical	1° Open
HF181116_RN_D3_1.08070.08070.2	KSTGGKAPR	1K(42.0469), 2S(79.9663)	2	539.79	KsTGGKAPR	1	K(0.00)S(12.41)T(9.01)G(0.00)G(0.00)K(0.00)A(0.00)P(0.00)R(0.00)	S2	P68431, P84243, Q16695, Q5TEC6, Q6NXT2, Q71DI3	12.406	0.0593608	0.9329	H31 S10ph	Uncommon	1° Open
HF181116_RN_D3_1.08924.08924.2	IASEASR		2	363.194					Q8N257, Q96A08, Q99880	11.454	0.00324713	0.997	H2B3B 73-79	Unmodified	1° Open
HF181116_RN_D3_1.09002.09002.2	KGNYSER		2	454.731					P04908, P20671, Q7L7L0	8.843	0.145965	0.7942	H2A3 36-42	Unmodified	1° Open
HF181116_RN_D3_1.09044.09044.3	KQLATKAAR		3	347.888					P68431, P84243, Q5TEC6, Q6NXT2, Q71DI3	12.766	0.0482503	0.9737	H31 18-26	Unmodified	1° Open
HF181116_RN_D3_1.09061.09061.4	KSAPATGGVKKPHR	1K(28.0313), 10K(28.0313)	4	384.487					P68431, Q16695, Q5TEC6, Q71DI3	10.662	0.00512271	1	H31 K27di	Classical	1° Open
HF181116_RN_D3_1.09061.09061.4	KSAPATGGVKKPHR	1K(28.0313), 10K(28.0313)	4	384.487					P68431, Q16695, Q5TEC6, Q71DI3	10.662	0.00512271	1	H31 K36di	Classical	1° Open
HF181116_RN_D3_1.09140.09140.2	KGNYSER	1K(42.0105)	2	448.217					P04908, P20671, Q7L7L0	15.006	0.000420243	1	H2A3 K36ac	Classical	1° Open
HF181116_RN_D3_1.09172.09172.2	DNKKTR	4K(42.0105)	2	424.737					P04908, P0C0S8, P16104, P20671, Q16777, Q6FI13, Q7L7L0, Q8IUE6, Q93077, Q96KK5, Q96QV6, Q99878, Q9BTM1-2, Q9BTM1	12.198	0.0669114	0.861	H2A1 K75ac	Classical	1° Open
HF181116_RN_D3_1.09213.09213.3	KSAPATGGVKKPHR	1K(28.0313), 11K(28.0313)	3	512.313					P68431, Q16695, Q5TEC6, Q71DI3	16.895	0.0447971	0.9768	H31 K37di	Classical	1° Open
HF181116_RN_D3_1.09217.09217.2	KSTGGKAPR		2	503.283					P68431, P84243, Q16695, Q5TEC6, Q6NXT2, Q71DI3	16.483	0.00567871	0.9962	H31 9-17	Unmodified	1° Open
HF181116_RN_D3_1.09245.09245.4	KSAPATGGVKKPHR	1K(28.0313), 10K(28.0313), 11K(59.0450)	4	390.493					P68431, Q16695, Q5TEC6, Q71DI3	13.756	0.0485289	0.9972	H31 K37me	Classical	1° Open
HF181116_RN_D3_1.09483.09483.2	GKQGGKVR		2	460.283					Q9BTM1-2, Q9BTM1	13.15	0.0386812	0.9647	H2AJ 4-11	Unmodified	1° Open
HF181116_RN_D3_1.09488.09488.2	KSTGGKAPR	1K(27.9949), 6K(42.0105)	2	486.267	kSTGGKAPR	1	K(13.13)S(11.11)T(10.02)G(0.00)G(0.00)K(0.00)A(0.00)P(0.00)R(0.00)	K1	P68431, P84243, Q16695, Q5TEC6, Q6NXT2, Q71DI3	14.127	0.0123951	0.9922	H31 K9fo	Uncommon	1° Open
HF181116_RN_D3_1.09519.09519.2	GKQGGKVR	2K(42.0105)	2	458.774					Q9BTM1-2, Q9BTM1	12.688	0.159588	0.7638	H2AJ K5ac	Classical	1° Open
HF181116_RN_D3_1.09521.09521.2	GKQGGKVR	2K(42.0105), 6K(42.0105)	2	457.264					Q9BTM1-2, Q9BTM1	15.156	0.021677	0.985	H2AJ K9ac	Classical	1° Open
HF181116_RN_D3_1.09630.09630.2	EVQTAVR		2	406.729					A0A2R8Y619, Q8N257	10.27	0.114156	0.8483	H2BE1 89-95	Unmodified	1° Open
HF181116_RN_D3_1.09656.09656.3	YRPGTVALR		3	351.542					P68431, P84243, Q16695, Q5TEC6, Q6NXT2, Q71DI3	11.614	0.166533	0.8082	H31 41-49	Unmodified	1° Open
HF181116_RN_D3_1.09808.09808.2	KSTGGKAPR	1K(42.0105), 6K(42.0105)	2	493.275					P68431, P84243, Q16695, Q5TEC6, Q6NXT2, Q71DI3	16.414	0.00186853	0.9991	H31 K9ac	Classical	1° Open
HF181116_RN_D3_1.09957.09957.2	KSTGGKAPR	6K(72.0211)	2	514.794	KSTGGkAPR	1	K(0.00)S(0.00)T(0.00)G(0.00)G(0.00)K(11.60)A(0.00)P(0.00)R(0.00)	K6	P68431, P84243, Q16695, Q5TEC6, Q6NXT2, Q71DI3	11.604	0.0529663	0.9459	H31 K14la	Uncommon	1° Open
HF181116_RN_D3_1.10186.10186.2	KSTGGKAPR	1K(59.0450)	2	515.295					P68431, P84243, Q16695, Q5TEC6, Q6NXT2, Q71DI3	13.765	0.0152669	0.928	H31 K9me	Classical	1° Open
HF181116_RN_D3_1.10669.10669.3	KSAPATGGVKKPHR	1K(42.0469)	3	525.987					P68431, Q16695, Q5TEC6, Q71DI3	17.512	0.0558471	0.9662	H31 K27tr	Classical	1° Open
HF181116_RN_D3_1.11104.11104.3	KSAPATGGVKKPHR	1K(42.0469), 10K(59.0450)	3	530.659					P68431, Q16695, Q5TEC6, Q71DI3	19.474	0.0320996	0.9776	H31 K36me	Classical	1° Open
HF181116_RN_D3_1.11178.11178.2	EIQTAVR		2	404.731					O60814, P06899, P23527, P33778, P57053, P58876, P62807, Q16778, Q5QNW6-2, Q5QNW6, Q93079, Q96A08, Q99877, Q99879, Q99880	14.349	0.0344945	0.9495	H2B1B 93-99	Unmodified	1° Open
HF181116_RN_D3_1.11379.11379.4	KSAPATGGVKKPHR	10K(42.0469)	4	394.742					P68431, Q16695, Q5TEC6, Q71DI3	14.81	0.0148765	1	H31 K36tr	Classical	1° Open
HF181116_RN_D3_1.11776.11776.3	KSAPATGGVKKPHR	1K(42.0469), 2S(79.9663)	3	552.643	KsAPATGGVKKPHR	1	K(0.00)S(18.84)A(0.00)P(0.00)A(0.00)T(16.89)G(0.00)G(0.00)V(0.00)K(0.00)K(0.00)P(0.00)H(0.00)R(0.00)	S2	P68431, Q16695, Q5TEC6, Q71DI3	18.84	0.00462381	0.9978	H31 S28ph	Uncommon	1° Open
HF181116_RN_D3_1.11885.11885.4	KSAPATGGVKKPHR	1K(59.0450), 10K(42.0469)	4	398.246					P68431, Q16695, Q5TEC6, Q71DI3	10.627	0.165291	0.9063	H31 K27me	Classical	1° Open
HF181116_RN_D3_1.12675.12675.2	KQLATKAAR	6K(88.0160)	2	587.85	KQLATkAAR	1	K(0.00)Q(0.00)L(0.00)A(0.00)T(0.00)K(4.11)A(0.00)A(0.00)R(0.00)	K6	P68431, P84243, Q5TEC6, Q6NXT2, Q71DI3	9.708	0.157761	0.7742	H31 K23gl	Uncommon	1° Open
HF181116_RN_D3_1.12702.12702.3	KSAPATGGVKKPHR		3	531.641					P68431, Q16695, Q5TEC6, Q71DI3	19.076	0.107467	0.8893	H31 27-40	Unmodified	1° Open
HF181116_RN_D3_1.12992.12992.2	KQLATKAAR	6K(42.0105)	2	542.333					P68431, P84243, Q5TEC6, Q6NXT2, Q71DI3	20.143	0.00690637	0.9952	H31 K23ac	Classical	1° Open
HF181116_RN_D3_1.12998.12998.2	KLPFQR		2	399.747					P0DPK2, P0DPK5, P68431, P84243, Q16695, Q5TEC6, Q6NXT2, Q71DI3	15.04	0.00732824	0.9952	H31 64-69	Unmodified	1° Open
HF181116_RN_D3_1.13070.13070.2	KQLATKAAR	1K(42.0105), 6K(42.0105)	2	540.824					P68431, P84243, Q5TEC6, Q6NXT2, Q71DI3	19.984	0.00134586	0.9995	H31 K18ac	Classical	1° Open
HF181116_RN_D3_1.13074.13074.2	KQLATKAAR	1K(72.0211)	2	557.338	kQLATKAAR	1	K(17.45)Q(0.00)L(0.00)A(0.00)T(0.00)K(0.00)A(0.00)A(0.00)R(0.00)	K1	P68431, P84243, Q5TEC6, Q6NXT2, Q71DI3	17.452	0.00325087	0.9969	H31 K18la	Uncommon	1° Open
HF181116_RN_D3_1.13260.13260.3	KSAPATGGVKKPHR	1K(42.0105), 10K(42.0105)	3	521.633					P68431, Q16695, Q5TEC6, Q71DI3	25.894	0.00210579	0.9961	H31 K27ac	Classical	1° Open
HF181116_RN_D3_1.13260.13260.3	KSAPATGGVKKPHR	1K(42.0105), 10K(42.0105)	3	521.633					P68431, Q16695, Q5TEC6, Q71DI3	25.894	0.00210579	0.9961	H31 K36ac	Classical	1° Open
HF181116_RN_D3_1.13507.13507.2	HLQLAIR		2	430.771					P04908, P0C0S5, P0C0S8, P16104, P20671, Q16777, Q6FI13, Q71UI9-2, Q71UI9-3, Q71UI9-4, Q71UI9, Q7L7L0, Q93077, Q96KK5, Q96QV6, Q99878, Q9BTM1-2, Q9BTM1	14.885	0.00450557	0.9969	H2A1 82-88	Unmodified	1° Open
HF181116_RN_D3_1.14040.14040.2	KSAPATGGVKKPHR	1K(59.0450), 10K(28.0313), 11K(68.0262)	2	799.976	KSAPATGGVKkPHR	1	K(0.00)S(0.00)A(0.00)P(0.00)A(0.00)T(0.00)G(0.00)G(0.00)V(0.00)K(0.00)K(21.23)P(0.00)H(0.00)R(0.00)	K11	P68431, Q16695, Q5TEC6, Q71DI3	21.233	0.000368765	0.9999	H31 K37cr	Uncommon	1° Open
HF181116_RN_D3_1.14186.14186.2	KQLATKAAR	1K(59.0450)	2	545.846					P68431, P84243, Q5TEC6, Q6NXT2, Q71DI3	16.589	0.00300434	0.9969	H31 K18me	Classical	1° Open
HF181116_RN_D3_1.14408.14408.2	YRPGTVALR	5T(79.9663)	2	566.792	YRPGtVALR	1	Y(6.11)R(0.00)P(0.00)G(0.00)T(8.16)V(0.00)A(0.00)L(0.00)R(0.00)	T5	P68431, P84243, Q16695, Q5TEC6, Q6NXT2, Q71DI3	9.428	0.0104232	0.9914	H31 T45ph	Uncommon	1° Open
HF181116_RN_D3_1.15158.15158.2	KQLATKAAR	1K(42.0469), 6K(27.9949)	2	556.349	KQLATkAAR	1	K(0.00)Q(0.00)L(0.00)A(0.00)T(0.00)K(10.26)A(0.00)A(0.00)R(0.00)	K6	P68431, P84243, Q5TEC6, Q6NXT2, Q71DI3	14.922	0.0139476	0.9912	H31 K18tr	Classical	1° Open
HF181116_RN_D3_1.15158.15158.2	KQLATKAAR	1K(42.0469), 6K(27.9949)	2	556.349	KQLATkAAR	1	K(0.00)Q(0.00)L(0.00)A(0.00)T(0.00)K(10.26)A(0.00)A(0.00)R(0.00)	K6	P68431, P84243, Q5TEC6, Q6NXT2, Q71DI3	14.922	0.0139476	0.9912	H31 K23fo	Uncommon	1° Open
HF181116_RN_D3_1.15990.15990.2	KLPFQR	1K(27.9949)	2	413.744	kLPFQR	1	K(6.70)L(0.00)P(0.00)F(0.00)Q(0.00)R(0.00)	K1	P0DPK2, P0DPK5, P68431, P84243, Q16695, Q5TEC6, Q6NXT2, Q71DI3	11.154	0.00385922	0.9964	H31 K64fo	Uncommon	1° Open
HF181116_RN_D3_1.16206.16206.3	KSAPATGGVKKPHR	1K(28.0313), 14R(80.0262)	3	538.651	KSAPATGGVKKPHr	1	K(0.00)S(0.00)A(0.00)P(0.00)A(0.00)T(0.00)G(0.00)G(0.00)V(0.00)K(0.00)K(0.00)P(0.00)H(0.00)R(0.45)	R14	P68431, Q16695, Q5TEC6, Q71DI3	17.633	0.00926297	0.916	H31 R40ar	Uncommon	1° Open
HF181116_RN_D3_1.16700.16700.3	EIAQDFKTDLR	7K(28.0313)	3	458.581					P68431, P84243, Q16695, Q71DI3	13.252	0.0648635	0.9541	H31 K79di	Classical	1° Open
HF181116_RN_D3_1.18634.18634.2	YQKSTELLIR		2	655.363					P68431, P84243, Q16695, Q5TEC6, Q6NXT2, Q71DI3	8.567	0.01711	0.964	H31 54-63	Unmodified	1° Open
HF181116_RN_D3_1.18862.18862.2	AGLQFPVGR		2	477.773					P04908, P0C0S5, P0C0S8, P16104, P20671, Q16777, Q6FI13, Q71UI9-2, Q71UI9-5, Q71UI9, Q7L7L0, Q8IUE6, Q93077, Q96KK5, Q96QV6, Q99878, Q9BTM1-2, Q9BTM1	20.511	0.00176706	0.9984	H2A1 21-29	Unmodified	1° Open
HF181116_RN_D3_1.19427.19427.2	YQKSTELLIR	3K(42.0105)	2	646.864					P68431, P84243, Q16695, Q5TEC6, Q6NXT2, Q71DI3	19.998	0.000422183	1	H31 K56ac	Classical	1° Open
HF181116_RN_D3_1.20352.20352.2	EIAQDFKTDLR		2	702.857					P68431, P84243, Q16695, Q71DI3	17.068	0.00721107	0.9931	H31 73-83	Unmodified	1° Open
HF181116_RN_D3_1.20618.20618.3	VTLFPKDVQLAR		3	485.947					P49450-2, P49450	12.175	0.0381285	0.9803	CENPA 118-129	Unmodified	1° Open
HF181116_RN_D3_1.20740.20740.3	VTIMPKDIQLAR	6K(42.0105), 9Q(159.0684)	3	547.643	VTIMPKDIqLAR	1	V(0.00)T(0.00)I(0.00)M(0.00)P(0.00)K(0.00)D(0.00)I(0.00)Q(4.61)L(0.00)A(0.00)R(0.00)	Q9	P68431, P84243, Q16695, Q6NXT2, Q71DI3	9.906	0.00791589	0.9602	H31 K122ac	Classical	1° Open
HF181116_RN_D3_1.20740.20740.3	VTIMPKDIQLAR	6K(42.0105), 9Q(159.0684)	3	547.643	VTIMPKDIqLAR	1	V(0.00)T(0.00)I(0.00)M(0.00)P(0.00)K(0.00)D(0.00)I(0.00)Q(4.61)L(0.00)A(0.00)R(0.00)	Q9	P68431, P84243, Q16695, Q6NXT2, Q71DI3	9.906	0.00791589	0.9602	H31 Q125se	Uncommon	1° Open
HF181116_RN_D3_1.21662.21662.2	EIAQDFKTDLR	7K(59.0450)	2	697.871					P68431, P84243, Q16695, Q71DI3	13.731	0.0875488	0.8832	H31 K79me	Classical	1° Open
HF181116_RN_D3_1.22308.22308.2	NDEELNKLLGR		2	673.361					P04908, Q7L7L0, Q93077	15.494	0.000317322	1	H2A1C 89-99	Unmodified	1° Open
HF181130_D3_A.03908.03908.2	TKQTAR	2K(27.9949)	2	366.704	TkQTAR	1	T(7.82)K(9.30)Q(0.00)T(3.62)A(0.00)R(0.00)	K2	P0DPK2, P0DPK5, P68431, P84243, Q16695, Q5TEC6, Q6NXT2, Q71DI3	9.298	0.0112331	0.9929	H31 K4fo	Uncommon	1° Open
HF181130_D3_A.07312.07312.2	KSTGGKAPR	1K(68.0262)	2	498.787	kSTGGKAPR	1	K(15.11)S(0.00)T(0.00)G(0.00)G(0.00)K(10.57)A(0.00)P(0.00)R(0.00)	K1	P68431, P84243, Q16695, Q5TEC6, Q6NXT2, Q71DI3	15.107	0.0396506	0.9198	H31 K9cr	Uncommon	1° Open
HF181130_D3_A.07392.07392.2	KAKAKGSR	1K(28.0313), 5K(100.0160)	2	500.802	KAKAkGSR	1	K(0.00)A(0.00)K(0.00)A(0.00)K(12.58)G(0.00)S(0.00)R(0.00)	K5	Q8IZA3-2, Q8IZA3	12.577	0.170118	0.753	H18 K236di	Classical	1° Open
HF181130_D3_A.07392.07392.2	KAKAKGSR	1K(28.0313), 5K(100.0160)	2	500.802	KAKAkGSR	1	K(0.00)A(0.00)K(0.00)A(0.00)K(12.58)G(0.00)S(0.00)R(0.00)	K5	Q8IZA3-2, Q8IZA3	12.577	0.170118	0.753	H18 K240su	Uncommon	1° Open
HF181130_D3_A.07401.07401.2	TKQTAR	4T(79.9663)	2	415.204	TKQtAR	1	T(5.60)K(0.00)Q(0.00)T(10.91)A(0.00)R(0.00)	T4	P0DPK2, P0DPK5, P68431, P84243, Q16695, Q5TEC6, Q6NXT2, Q71DI3	10.911	0.140362	0.7985	H31 T6ph	Uncommon	1° Open
HF181130_D3_A.07601.07601.2	TKQTAR	1T(79.9663)	2	415.204	tKQTAR	1	T(10.06)K(0.00)Q(0.00)T(4.15)A(0.00)R(0.00)	T1	P0DPK2, P0DPK5, P68431, P84243, Q16695, Q5TEC6, Q6NXT2, Q71DI3	10.061	0.128751	0.8005	H31 T3ph	Uncommon	1° Open
HF181130_D3_A.09196.09196.2	AKAKTR	4K(42.0105)	2	386.243					P04908, P0C0S8, P20671, Q96KK5, Q99878	14.022	0.041639	0.9567	H2A1 K15ac	Classical	1° Open
HF181130_D3_A.09517.09517.2	AKAKTR	2K(42.0105), 5T(79.9663)	2	428.212	AKAKtR	1	A(0.00)K(0.00)A(0.00)K(0.00)T(11.02)R(0.00)	T5	P04908, P0C0S8, P20671, Q96KK5, Q99878	11.016	0.0234963	0.9519	H2A1 K13ac	Classical	1° Open
HF181130_D3_A.09517.09517.2	AKAKTR	2K(42.0105), 5T(79.9663)	2	428.212	AKAKtR	1	A(0.00)K(0.00)A(0.00)K(0.00)T(11.02)R(0.00)	T5	P04908, P0C0S8, P20671, Q96KK5, Q99878	11.016	0.0234963	0.9519	H2A1 T16ph	Uncommon	1° Open
HF181130_D3_A.10550.10550.2	LAHYNKR	6K(42.0105)	2	472.259					O60814, P06899, P23527, P33778, P58876, P62807, Q16778, Q5QNW6-2, Q5QNW6, Q8N257, Q93079, Q99877, Q99879, Q99880	16.597	0.00531802	0.9945	H2B1B K85ac	Classical	1° Open
HF181130_D3_A.11027.11027.3	KSAPATGGVKKPHR	1K(28.0313), 10K(28.0313), 11K(104.0262)	3	531.979	KSAPATGGVKkPHR	1	K(0.00)S(0.00)A(0.00)P(0.00)A(0.00)T(0.00)G(0.00)G(0.00)V(0.00)K(0.00)K(16.67)P(0.00)H(0.00)R(0.00)	K11	P68431, Q16695, Q5TEC6, Q71DI3	16.666	0.0125594	0.9967	H31 K37be	Uncommon	1° Open
HF181130_D3_A.11128.11128.3	KSTGGKAPR	6K(42.0105), 9R(39.9949)	3	337.52	KSTGGKAPr	1	K(0.00)S(0.00)T(0.00)G(0.00)G(0.00)K(0.00)A(0.00)P(0.00)R(4.21)	R9	P68431, P84243, Q16695, Q5TEC6, Q6NXT2, Q71DI3	13.354	0.0611646	0.9476	H31 R17g-	Uncommon	1° Open
HF181130_D3_A.11618.11618.2	KSTGGKAPR	1K(72.0211)	2	509.79	kSTGGKAPR	1	K(22.61)S(0.00)T(0.00)G(0.00)G(0.00)K(0.00)A(0.00)P(0.00)R(0.00)	K1	P68431, P84243, Q16695, Q5TEC6, Q6NXT2, Q71DI3	22.61	0.00296825	0.83	H31 K9la	Uncommon	1° Open
HF181130_D3_A.12252.12252.3	LAHYNKR	6K(27.9949)	3	313.839	LAHYNkR	1	L(0.00)A(0.00)H(0.00)Y(0.00)N(0.00)K(16.05)R(0.00)	K6	O60814, P06899, P23527, P33778, P58876, P62807, Q16778, Q5QNW6-2, Q5QNW6, Q8N257, Q93079, Q99877, Q99879, Q99880	16.048	0.00230675	0.9522	H2B1B K85fo	Uncommon	1° Open
HF181130_D3_A.12383.12383.2	EIQTAVR	7R(39.9949)	2	419.724	EIQTAVr	1	E(0.00)I(0.00)Q(0.00)T(0.00)A(0.00)V(0.00)R(5.27)	R7	O60814, P06899, P23527, P33778, P57053, P58876, P62807, Q16778, Q5QNW6-2, Q5QNW6, Q93079, Q96A08, Q99877, Q99879, Q99880	16.216	0.00372392	0.9042	H2B1B R99g-	Uncommon	1° Open
HF181130_D3_A.12650.12650.4	KSAPATGGVKKPHR	1K(28.0313), 10K(59.0450), 14R(144.0422)	4	439.508	KSAPATGGVKKPHr	1	K(0.00)S(0.00)A(0.00)P(0.00)A(0.00)T(0.00)G(0.00)G(0.00)V(0.00)K(0.00)K(0.00)P(0.00)H(0.00)R(6.70)	R14	P68431, Q16695, Q5TEC6, Q71DI3	20.415	0.00427308	1	H31 R40te	Uncommon	1° Open
HF181130_D3_A.12667.12667.4	KSAPATGGVKKPHR	1K(28.0313), 10K(42.0105), 11K(100.0160)	4	401.728	KSAPATGGVKkPHR	1	K(0.00)S(0.00)A(0.00)P(0.00)A(0.00)T(0.00)G(0.00)G(0.00)V(0.00)K(0.00)K(17.92)P(0.00)H(0.00)R(0.00)	K11	P68431, Q16695, Q5TEC6, Q71DI3	17.924	0.0780118	0.9424	H31 K37su	Uncommon	1° Open
HF181130_D3_A.12894.12894.3	KSAPATGGVKKPHR	1K(28.0313), 6T(79.9663)	3	544.635	KSAPAtGGVKKPHR	1	K(0.00)S(11.68)A(0.00)P(0.00)A(0.00)T(15.46)G(0.00)G(0.00)V(0.00)K(0.00)K(0.00)P(0.00)H(0.00)R(0.00)	T6	P68431, Q16695, Q5TEC6, Q71DI3	15.462	0.112021	0.8578	H31 T32ph	Uncommon	1° Open
HF181130_D3_A.14508.14508.3	KSAPATGGVKKPHR	1K(28.0313), 10K(28.0313), 11K(72.0211)	3	536.32	KSAPATGGVKkPHR	1	K(0.00)S(0.00)A(0.00)P(0.00)A(0.00)T(0.00)G(0.00)G(0.00)V(0.00)K(0.00)K(26.96)P(0.00)H(0.00)R(0.00)	K11	P68431, Q16695, Q5TEC6, Q71DI3	26.959	0.000204085	0.9997	H31 K37la	Uncommon	1° Open
HF181130_D3_A.14833.14833.4	KSAPATGGVKKPHR	10K(42.0105), 11K(86.0004)	4	402.474	KSAPATGGVKkPHR	1	K(0.00)S(0.00)A(0.00)P(0.00)A(0.00)T(0.00)G(0.00)G(0.00)V(0.00)K(0.00)K(23.38)P(0.00)H(0.00)R(0.00)	K11	P68431, Q16695, Q5TEC6, Q71DI3	23.382	0.00140953	1	H31 K37ma	Uncommon	1° Open
HF181130_D3_A.16636.16636.2	KQLATKAAR	6K(72.0211)	2	574.849	KQLATkAAR	1	K(0.00)Q(0.00)L(0.00)A(0.00)T(0.00)K(12.21)A(0.00)A(0.00)R(0.00)	K6	P68431, P84243, Q5TEC6, Q6NXT2, Q71DI3	12.308	0.111686	0.7681	H31 K23la	Uncommon	1° Open
HF181130_D3_A.16839.16839.2	KSAPATGGVKKPHR	1K(86.0368), 10K(42.0469), 11K(42.0469)	2	825	kSAPATGGVKKPHR	1	K(7.30)S(0.00)A(0.00)P(0.00)A(0.00)T(0.00)G(0.00)G(0.00)V(0.00)K(0.00)K(0.00)P(0.00)H(0.00)R(0.00)	K1	P68431, Q16695, Q5TEC6, Q71DI3	19.152	0.00386367	0.9965	H31 K27hy	Uncommon	1° Open
HF181130_D3_A.16839.16839.2	KSAPATGGVKKPHR	1K(86.0368), 10K(42.0469), 11K(42.0469)	2	825	kSAPATGGVKKPHR	1	K(7.30)S(0.00)A(0.00)P(0.00)A(0.00)T(0.00)G(0.00)G(0.00)V(0.00)K(0.00)K(0.00)P(0.00)H(0.00)R(0.00)	K1	P68431, Q16695, Q5TEC6, Q71DI3	19.152	0.00386367	0.9965	H31 K37tr	Classical	1° Open
HF181130_D3_A.17065.17065.2	KQLATKAAR	5T(79.9663)	2	578.821	KQLAtKAAR	1	K(0.00)Q(0.00)L(0.00)A(0.00)T(15.06)K(0.00)A(0.00)A(0.00)R(0.00)	T5	P68431, P84243, Q5TEC6, Q6NXT2, Q71DI3	15.055	0.0408554	0.9132	H31 T22ph	Uncommon	1° Open
HF181130_D3_A.17600.17600.3	KYQKSTQLLLR	1K(27.9949)	3	488.946	kYQKSTQLLLR	1	K(18.48)Y(0.00)Q(0.00)K(0.00)S(13.66)T(13.55)Q(0.00)L(0.00)L(0.00)L(0.00)R(0.00)	K1	P0DPK2, P0DPK5	18.481	0.01011	0.8511	H3Y2 K53fo	Uncommon	1° Open
HF181130_D3_A.17675.17675.3	KYQKSTQLLLR	4K(27.9949)	3	484.287	KYQkSTQLLLR	1	K(0.00)Y(0.00)Q(0.00)K(25.31)S(23.22)T(21.31)Q(0.00)L(0.00)L(0.00)L(0.00)R(0.00)	K4	P0DPK2, P0DPK5	25.312	1.98153e-05	1	H3Y2 K56fo	Uncommon	1° Open
HF181130_D3_A.17679.17679.3	KYQKSTQLLLR	1K(42.0105), 4K(59.0450)	3	490.963					P0DPK2, P0DPK5	16.743	0.00869461	0.9975	H3Y2 K53ac	Classical	1° Open
HF181130_D3_A.17679.17679.3	KYQKSTQLLLR	1K(42.0105), 4K(59.0450)	3	490.963					P0DPK2, P0DPK5	16.743	0.00869461	0.9975	H3Y2 K56me	Classical	1° Open
HF181130_D3_A.17789.17789.3	KYQKSTQLLLR	1K(42.0469)	3	490.963					P0DPK2, P0DPK5	15.975	0.0760764	0.9403	H3Y2 K53tr	Classical	1° Open
HF181130_D3_A.18465.18465.3	KYQKSTQLLLR	11R(144.0422)	3	546.985	KYQKSTQLLLr	1	K(0.00)Y(0.00)Q(0.00)K(0.00)S(0.00)T(0.00)Q(0.00)L(0.00)L(0.00)L(0.00)R(4.58)	R11	P0DPK2, P0DPK5	12.754	0.153639	0.8199	H3Y2 R63te	Uncommon	1° Open
HF181130_D3_A.18470.18470.3	YQKSTELLIR	2Q(159.0684), 3K(42.0469)	3	487.949	YqKSTELLIR	1	Y(0.00)Q(19.90)K(0.00)S(0.00)T(0.00)E(0.00)L(0.00)L(0.00)I(0.00)R(0.00)	Q2	P68431, P84243, Q16695, Q5TEC6, Q6NXT2, Q71DI3	19.896	0.00251768	0.9574	H31 Q55se	Uncommon	1° Open
HF181130_D3_A.18470.18470.3	YQKSTELLIR	2Q(159.0684), 3K(42.0469)	3	487.949	YqKSTELLIR	1	Y(0.00)Q(19.90)K(0.00)S(0.00)T(0.00)E(0.00)L(0.00)L(0.00)I(0.00)R(0.00)	Q2	P68431, P84243, Q16695, Q5TEC6, Q6NXT2, Q71DI3	19.896	0.00251768	0.9574	H31 K56tr	Classical	1° Open
HF181130_D3_A.19333.19333.2	KYQKSTQLLLR	1K(42.0105), 4K(42.0105)	2	736.429					P0DPK2, P0DPK5	14.908	0.0444631	0.8231	H3Y2 K56ac	Classical	1° Open
HF181130_D3_A.19581.19581.3	VTLFPKDVQLAR	12R(54.0105)	3	495.955	VTLFPKDVQLAr	1	V(0.00)T(0.00)L(0.00)F(0.00)P(0.00)K(0.00)D(0.00)V(0.00)Q(0.00)L(0.00)A(0.00)R(5.63)	R12	P49450-2, P49450	14.423	0.0185887	0.8886	CENPA R129mg	Uncommon	1° Open
HF181130_D3_A.19609.19609.3	VTIMPKDIQLAR	12R(54.0105)	3	495.284	VTIMPKDIQLAr	1	V(0.00)T(0.00)I(0.00)M(0.00)P(0.00)K(0.00)D(0.00)I(0.00)Q(0.00)L(0.00)A(0.00)R(5.59)	R12	P68431, P84243, Q16695, Q6NXT2, Q71DI3	17.842	0.0461849	0.9445	H31 R128mg	Uncommon	1° Open
HF181130_D3_A.20320.20320.2	KSAPATGGVKKPHR	14R(39.9949)	2	773.442	KSAPATGGVKKPHr	1	K(0.00)S(0.00)A(0.00)P(0.00)A(0.00)T(0.00)G(0.00)G(0.00)V(0.00)K(0.00)K(0.00)P(0.00)H(0.00)R(1.26)	R14	P68431, Q16695, Q5TEC6, Q71DI3	22.373	0.00360422	0.9695	H31 R40g-	Uncommon	1° Open
HF181130_D3_A.20720.20720.2	VTIMPKDIQLAR		2	715.417					P68431, P84243, Q16695, Q6NXT2, Q71DI3	21.796	0.000149969	1	H31 117-128	Unmodified	1° Open
HF181130_D3_A.21014.21014.2	YQKSTELLIR	3K(27.9949)	2	644.86	YQkSTELLIR	1	Y(0.00)Q(0.00)K(23.55)S(19.67)T(17.61)E(0.00)L(0.00)L(0.00)I(0.00)R(0.00)	K3	P68431, P84243, Q16695, Q5TEC6, Q6NXT2, Q71DI3	23.546	9.73868e-05	1	H31 K56fo	Uncommon	1° Open
HF181130_D3_A.21359.21359.2	YQKSTELLIR	3K(42.0469), 10R(144.0422)	2	741.418	YQKSTELLIr	1	Y(0.00)Q(0.00)K(0.00)S(0.00)T(0.00)E(0.00)L(0.00)L(0.00)I(0.00)R(3.56)	R10	P68431, P84243, Q16695, Q5TEC6, Q6NXT2, Q71DI3	14.619	0.0166054	0.9893	H31 R63te	Uncommon	1° Open
HF181130_D3_A.21440.21440.2	YQKSTELLIR	3K(72.0211)	2	684.384	YQkSTELLIR	1	Y(0.00)Q(0.00)K(14.79)S(0.00)T(0.00)E(0.00)L(0.00)L(0.00)I(0.00)R(0.00)	K3	P68431, P84243, Q16695, Q5TEC6, Q6NXT2, Q71DI3	17.243	0.0206182	0.8572	H31 K56la	Uncommon	1° Open
HF181130_D3_A.21448.21448.2	YQKSTELLIR	10R(39.9949)	2	659.366	YQKSTELLIr	1	Y(0.00)Q(0.00)K(0.00)S(0.00)T(0.00)E(0.00)L(0.00)L(0.00)I(0.00)R(3.62)	R10	P68431, P84243, Q16695, Q5TEC6, Q6NXT2, Q71DI3	15.113	0.0395139	0.8443	H31 R63g-	Uncommon	1° Open
HF181130_D3_A.21565.21565.2	KSAPATGGVKKPHR	14R(54.0105)	2	780.45	KSAPATGGVKKPHr	1	K(0.00)S(0.00)A(0.00)P(0.00)A(0.00)T(0.00)G(0.00)G(0.00)V(0.00)K(0.00)K(0.00)P(0.00)H(0.00)R(1.49)	R14	P68431, Q16695, Q5TEC6, Q71DI3	22.447	3.25358e-07	1	H31 R40mg	Uncommon	1° Open
HF181130_D3_A.22043.22043.2	VTLFPKDVQLAR	6K(28.0313), 12R(39.9949)	2	727.922	VTLFPKDVQLAr	1	V(0.00)T(0.00)L(0.00)F(0.00)P(0.00)K(0.00)D(0.00)V(0.00)Q(0.00)L(0.00)A(0.00)R(14.93)	R12	P49450-2, P49450	14.929	0.00781178	0.8394	CENPA K123di	Classical	1° Open
HF181130_D3_A.22043.22043.2	VTLFPKDVQLAR	6K(28.0313), 12R(39.9949)	2	727.922	VTLFPKDVQLAr	1	V(0.00)T(0.00)L(0.00)F(0.00)P(0.00)K(0.00)D(0.00)V(0.00)Q(0.00)L(0.00)A(0.00)R(14.93)	R12	P49450-2, P49450	14.929	0.00781178	0.8394	CENPA R129g-	Uncommon	1° Open
HF181130_D3_A.22104.22104.2	KQLATKAAR	1K(86.0368)	2	559.342	kQLATKAAR	1	K(17.62)Q(0.00)L(0.00)A(0.00)T(0.00)K(0.00)A(0.00)A(0.00)R(0.00)	K1	P68431, P84243, Q5TEC6, Q6NXT2, Q71DI3	17.623	0.00523902	0.9201	H31 K18hy	Uncommon	1° Open
HF181130_D3_A.22640.22640.2	VTIMPKDIQLAR	6K(42.0469)	2	713.926					P68431, P84243, Q16695, Q6NXT2, Q71DI3	15.692	0.00503501	0.9946	H31 K122tr	Classical	1° Open
HF181130_D3_A.22708.22708.2	YQKSTELLIR	3K(104.0262)	2	677.872	YQkSTELLIR	1	Y(0.00)Q(0.00)K(12.88)S(0.00)T(0.00)E(0.00)L(0.00)L(0.00)I(0.00)R(0.00)	K3	P68431, P84243, Q16695, Q5TEC6, Q6NXT2, Q71DI3	12.881	0.0253951	0.7427	H31 K56be	Uncommon	1° Open
HF181130_D3_A.22765.22765.3	VTIMPKDIQLAR	6K(42.0469), 12R(144.0422)	3	539.31	VTIMPKDIQLAr	1	V(0.00)T(0.00)I(0.00)M(0.00)P(0.00)K(0.00)D(0.00)I(0.00)Q(0.00)L(0.00)A(0.00)R(6.81)	R12	P68431, P84243, Q16695, Q6NXT2, Q71DI3	19.117	0.00221692	0.9984	H31 R128te	Uncommon	1° Open
HF181130_D3_A.23231.23231.3	EIAQDFKTDLR	11R(39.9949)	3	468.239	EIAQDFKTDLr	1	E(0.00)I(0.00)A(0.00)Q(0.00)D(0.00)F(0.00)K(0.00)T(0.00)D(0.00)L(0.00)R(6.01)	R11	P68431, P84243, Q16695, Q71DI3	16.287	0.0113045	0.9969	H31 R83g-	Uncommon	1° Open
HF181130_D3_A.24490.24490.2	LVTTGVLKQTKGVGASGSFR		2	1048.6					P07305-2, P07305	43.1	3.98107e-07	1	H10 74-93	Unmodified	1° Open
HF181130_D3_A.24838.24838.2	VTLFPKDVQLAR	6K(42.0469), 12R(39.9949)	2	757.444	VTLFPKDVQLAr	1	V(0.00)T(0.00)L(0.00)F(0.00)P(0.00)K(0.00)D(0.00)V(0.00)Q(0.00)L(0.00)A(0.00)R(4.83)	R12	P49450-2, P49450	9.621	0.0524505	0.7858	CENPA K123tr	Classical	1° Open
HF181130_D3_A.24911.24911.3	VTLFPKDVQLAR	6K(59.0450)	3	482.623					P49450-2, P49450	15.135	0.0390166	0.9365	CENPA K123me	Classical	1° Open
HF181130_D3_A.25596.25596.2	EIAQDFKTDLR	8T(79.9663)	2	730.847	EIAQDFKtDLR	1	E(0.00)I(0.00)A(0.00)Q(0.00)D(0.00)F(0.00)K(0.00)T(9.15)D(0.00)L(0.00)R(0.00)	T8	P68431, P84243, Q16695, Q71DI3	21.336	0.00109901	0.9953	H31 T80ph	Uncommon	1° Open
HF181130_D3_B.09177.09177.2	KAKAKGSR	3K(28.0313), 5K(28.0313)	2	473.815					Q8IZA3-2, Q8IZA3	10.482	0.00568198	0.8527	H18 K238di	Classical	1° Open
HF181130_D3_B.09177.09177.2	KAKAKGSR	3K(28.0313), 5K(28.0313)	2	473.815					Q8IZA3-2, Q8IZA3	10.482	0.00568198	0.8527	H18 K240di	Classical	1° Open
HF181130_D3_B.09178.09178.2	GKQGGKAR	6K(72.0211)	2	459.763	GKQGGkAR	1	G(0.00)K(0.00)Q(0.00)G(0.00)G(0.00)K(13.61)A(0.00)R(0.00)	K6	P04908, P0C0S8, P20671, Q16777, Q6FI13, Q7L7L0, Q8IUE6, Q93077, Q96KK5, Q96QV6, Q99878	13.614	0.0936483	0.768	H2A1 K9la	Uncommon	1° Open
HF181130_D3_B.09533.09533.2	AKAKSR	4K(59.0450)	2	382.748					P16104, Q16777, Q6FI13, Q7L7L0, Q8IUE6, Q93077, Q9BTM1-2, Q9BTM1	11.242	0.116011	0.843	H2AX K15me	Classical	1° Open
HF181130_D3_B.10694.10694.2	KSTGGKAPR	1K(88.0160)	2	540.302	kSTGGKAPR	1	K(10.34)S(0.00)T(0.00)G(0.00)G(0.00)K(0.00)A(0.00)P(0.00)R(0.00)	K1	P68431, P84243, Q16695, Q5TEC6, Q6NXT2, Q71DI3	15.035	0.00734937	0.9677	H31 K9gl	Uncommon	1° Open
HF181130_D3_B.10714.10714.2	IAGEASR	6S(79.9663)	2	397.178	IAGEAsR	1	I(0.00)A(0.00)G(0.00)E(0.00)A(0.00)S(11.86)R(0.00)	S6	O60814, P06899, P23527, P33778, P57053, P58876, P62807, Q16778, Q5QNW6-2, Q5QNW6, Q93079, Q99877, Q99879	11.858	0.0457615	0.9565	H2B1B S78ph	Uncommon	1° Open
HF181130_D3_B.11680.11680.3	KSAPATGGVKKPHR	1K(28.0313), 10K(42.0105), 11K(27.9949)	3	511.295	KSAPATGGVKkPHR	1	K(0.00)S(10.63)A(0.00)P(0.00)A(0.00)T(8.96)G(0.00)G(0.00)V(0.00)K(0.00)K(14.31)P(0.00)H(0.00)R(0.00)	K11	P68431, Q16695, Q5TEC6, Q71DI3	14.307	0.062842	0.9331	H31 K37fo	Uncommon	1° Open
HF181130_D3_B.12137.12137.3	KSAPATGGVKKPHR	1K(100.0160)	3	535.971	kSAPATGGVKKPHR	1	K(16.38)S(0.00)A(0.00)P(0.00)A(0.00)T(0.00)G(0.00)G(0.00)V(0.00)K(0.00)K(0.00)P(0.00)H(0.00)R(0.00)	K1	P68431, Q16695, Q5TEC6, Q71DI3	18.494	0.112418	0.8451	H31 K27su	Uncommon	1° Open
HF181130_D3_B.12566.12566.3	KSAPATGGVKKPHR	1K(28.0313), 10K(59.0450), 11K(88.0160)	3	540.316	KSAPATGGVKkPHR	1	K(0.00)S(0.00)A(0.00)P(0.00)A(0.00)T(0.00)G(0.00)G(0.00)V(0.00)K(0.00)K(18.26)P(0.00)H(0.00)R(0.00)	K11	P68431, Q16695, Q5TEC6, Q71DI3	18.258	0.0283234	0.7819	H31 K37gl	Uncommon	1° Open
HF181130_D3_B.12640.12640.2	KSTGGKAPR	3T(79.9663)	2	541.281	KStGGKAPR	1	K(0.00)S(13.94)T(16.50)G(0.00)G(0.00)K(0.00)A(0.00)P(0.00)R(0.00)	T3	P68431, P84243, Q16695, Q5TEC6, Q6NXT2, Q71DI3	18.107	0.00396506	0.9969	H31 T11ph	Uncommon	1° Open
HF181130_D3_B.12941.12941.2	KGNYAER	1K(68.0262)	2	458.231	kGNYAER	1	K(15.37)G(0.00)N(0.00)Y(0.00)A(0.00)E(0.00)R(0.00)	K1	P0C0S8, Q16777, Q6FI13, Q8IUE6, Q93077, Q96KK5, Q96QV6, Q99878, Q9BTM1-2, Q9BTM1	15.369	0.0107833	0.9932	H2A1 K36cr	Uncommon	1° Open
HF181130_D3_B.13043.13043.3	KSAPATGGVKKPHR	1K(28.0313), 11K(42.0105)	3	520.309					P68431, Q16695, Q5TEC6, Q71DI3	20.534	0.123285	0.7863	H31 K37ac	Classical	1° Open
HF181130_D3_B.13845.13845.2	KSTGGKAPR	1K(42.0469), 9R(80.0262)	2	525.81	KSTGGKAPr	1	K(0.00)S(0.00)T(0.00)G(0.00)G(0.00)K(0.00)A(0.00)P(0.00)R(3.69)	R9	P68431, P84243, Q16695, Q5TEC6, Q6NXT2, Q71DI3	16.172	0.0679203	0.9132	H31 R17ar	Uncommon	1° Open
HF181130_D3_B.17745.17745.2	KAKAKGSR	1K(27.9949), 3K(42.0105)	2	463.276	kAKAKGSR	1	K(8.95)A(0.00)K(0.00)A(0.00)K(3.62)G(0.00)S(8.53)R(0.00)	K1	Q8IZA3-2, Q8IZA3	9.976	0.135207	0.8095	H18 K236fo	Uncommon	1° Open
HF181130_D3_B.17745.17745.2	KAKAKGSR	1K(27.9949), 3K(42.0105)	2	463.276	kAKAKGSR	1	K(8.95)A(0.00)K(0.00)A(0.00)K(3.62)G(0.00)S(8.53)R(0.00)	K1	Q8IZA3-2, Q8IZA3	9.976	0.135207	0.8095	H18 K238ac	Classical	1° Open
HF181130_D3_B.18521.18521.4	KLQKSTHLLIR	4K(42.0105), 6T(79.9663)	4	378.212	KLQKStHLLIR	1	K(0.00)L(0.00)Q(0.00)K(0.00)S(0.00)T(11.66)H(0.00)L(0.00)L(0.00)I(0.00)R(0.00)	T6	P49450-2, P49450	11.663	0.17015	0.9037	CENPA K55ac	Classical	1° Open
HF181130_D3_B.18521.18521.4	KLQKSTHLLIR	4K(42.0105), 6T(79.9663)	4	378.212	KLQKStHLLIR	1	K(0.00)L(0.00)Q(0.00)K(0.00)S(0.00)T(11.66)H(0.00)L(0.00)L(0.00)I(0.00)R(0.00)	T6	P49450-2, P49450	11.663	0.17015	0.9037	CENPA T57ph	Uncommon	1° Open
HF181130_D3_B.19149.19149.2	KSAPATGGVKKPHR	1K(132.0575)	2	828.479	kSAPATGGVKKPHR	1	K(11.71)S(0.00)A(0.00)P(0.00)A(0.00)T(0.00)G(0.00)G(0.00)V(0.00)K(5.68)K(0.00)P(0.00)H(0.00)R(0.00)	K1	P68431, Q16695, Q5TEC6, Q71DI3	11.706	0.00825029	0.9892	H31 K27n-	Uncommon	1° Open
HF181130_D3_B.19450.19450.3	KYQKSTQLLLR	1K(28.0313), 4K(108.0211)	3	499.293	KYQkSTQLLLR	1	K(0.00)Y(0.00)Q(0.00)K(17.86)S(0.00)T(0.00)Q(0.00)L(0.00)L(0.00)L(0.00)R(0.00)	K4	P0DPK2, P0DPK5	17.859	0.0144627	0.9003	H3Y2 K53di	Classical	1° Open
HF181130_D3_B.19450.19450.3	KYQKSTQLLLR	1K(28.0313), 4K(108.0211)	3	499.293	KYQkSTQLLLR	1	K(0.00)Y(0.00)Q(0.00)K(17.86)S(0.00)T(0.00)Q(0.00)L(0.00)L(0.00)L(0.00)R(0.00)	K4	P0DPK2, P0DPK5	17.859	0.0144627	0.9003	H3Y2 K56py	Uncommon	1° Open
HF181130_D3_B.20573.20573.2	KYQKSTQLLLR	1K(88.0160)	2	755.937	kYQKSTQLLLR	1	K(16.22)Y(0.00)Q(0.00)K(0.00)S(0.00)T(0.00)Q(0.00)L(0.00)L(0.00)L(0.00)R(0.00)	K1	P0DPK2, P0DPK5	18.278	0.00638999	0.7554	H3Y2 K53gl	Uncommon	1° Open
HF181130_D3_B.23293.23293.3	VTIMPKDIQLAR	6K(68.0262)	3	488.282	VTIMPkDIQLAR	1	V(0.00)T(0.00)I(0.00)M(0.00)P(0.00)K(16.85)D(0.00)I(0.00)Q(0.00)L(0.00)A(0.00)R(0.00)	K6	P68431, P84243, Q16695, Q6NXT2, Q71DI3	16.854	0.0145044	0.9959	H31 K122cr	Uncommon	1° Open
HF181130_D3_B.23754.23754.2	YQKSTELLIR	3K(28.0313)	2	662.389					P68431, P84243, Q16695, Q5TEC6, Q6NXT2, Q71DI3	13.874	0.0254977	0.9741	H31 K56di	Classical	1° Open
HF181116_RN_D3_1.02442.02442.2	TKQTAR	2K(28.0313)	2	366.722					P0DPK2, P0DPK5, P68431, P84243, Q16695, Q5TEC6, Q6NXT2, Q71DI3	12.934	0.00138516	0.9958	H31 K4di	Classical	Standard
HF181116_RN_D3_1.03634.03634.2	KGNYAER		2	424.218					P0C0S8, Q16777, Q6FI13, Q8IUE6, Q93077, Q96KK5, Q96QV6, Q99878, Q9BTM1-2, Q9BTM1	9.528	0.00984011	0.9546	H2A1 36-42	Unmodified	Standard
HF181116_RN_D3_1.03951.03951.3	LAHYNKR		3	304.508					O60814, P06899, P23527, P33778, P58876, P62807, Q16778, Q5QNW6-2, Q5QNW6, Q8N257, Q93079, Q99877, Q99879, Q99880	14.472	0.0101625	0.9908	H2B1B 80-86	Unmodified	Standard
HF181116_RN_D3_1.04564.04564.2	TKQTAR		2	375.221					P0DPK2, P0DPK5, P68431, P84243, Q16695, Q5TEC6, Q6NXT2, Q71DI3	12.159	0.0216396	0.9534	H31 3-8	Unmodified	Standard
HF181116_RN_D3_1.04842.04842.2	TKQTAR	2K(42.0105)	2	378.716					P0DPK2, P0DPK5, P68431, P84243, Q16695, Q5TEC6, Q6NXT2, Q71DI3	12.062	0.0406912	0.9161	H31 K4ac	Classical	Standard
HF181116_RN_D3_1.05080.05080.2	KSTGGKAPR	6K(42.0105)	2	472.27					P68431, P84243, Q16695, Q5TEC6, Q6NXT2, Q71DI3	10.251	0.00649008	0.9523	H31 K14ac	Classical	Standard
HF181116_RN_D3_1.05443.05443.2	KSTGGKAPR	1K(42.0469)	2	499.807					P68431, P84243, Q16695, Q5TEC6, Q6NXT2, Q71DI3	13.271	0.0202885	0.96	H31 K9tr	Classical	Standard
HF181116_RN_D3_1.05704.05704.3	KSTGGKAPR	1K(28.0313)	3	328.868					P68431, P84243, Q16695, Q5TEC6, Q6NXT2, Q71DI3	13.676	0.090365	0.8216	H31 K9di	Classical	Standard
HF181116_RN_D3_1.06376.06376.2	DNKKTR		2	426.246					P04908, P0C0S8, P16104, P20671, Q16777, Q6FI13, Q7L7L0, Q8IUE6, Q93077, Q96KK5, Q96QV6, Q99878, Q9BTM1-2, Q9BTM1	11.802	0.00265766	0.9868	H2A1 72-77	Unmodified	Standard
HF181116_RN_D3_1.06386.06386.2	STITSR		2	337.689					Q5QNW6-2, O60814, P06899, P23527, P33778, P57053, P58876, P62807, Q16778, Q5QNW6, Q8N257, Q93079, Q99877, Q99879, Q99880	13.501	0.000999424	0.993	H2B1B 87-92	Unmodified	Standard
HF181116_RN_D3_1.06418.06418.2	KSTGGKAPR	1K(59.0450), 6K(59.0450)	2	515.313					P68431, P84243, Q16695, Q5TEC6, Q6NXT2, Q71DI3	8.876	0.0143219	0.9583	H31 K9me	Classical	Standard
HF181116_RN_D3_1.06418.06418.2	KSTGGKAPR	1K(59.0450), 6K(59.0450)	2	515.313					P68431, P84243, Q16695, Q5TEC6, Q6NXT2, Q71DI3	8.876	0.0143219	0.9583	H31 K14me	Classical	Standard
HF181116_RN_D3_1.06500.06500.2	IAGEASR		2	357.194					O60814, P06899, P23527, P33778, P57053, P58876, P62807, Q16778, Q5QNW6-2, Q5QNW6, Q93079, Q99877, Q99879	18.923	4.40809e-05	1	H2B1B 73-79	Unmodified	Standard
HF181116_RN_D3_1.06606.06606.2	AKAKSR		2	375.741					P16104, Q16777, Q6FI13, Q7L7L0, Q8IUE6, Q93077, Q9BTM1-2, Q9BTM1	12.746	0.048809	0.8898	H2AX 12-17	Unmodified	Standard
HF181116_RN_D3_1.06754.06754.2	AKAKSR	2K(42.0105)	2	379.235					P16104, Q16777, Q6FI13, Q7L7L0, Q8IUE6, Q93077, Q9BTM1-2, Q9BTM1	12.529	0.0553032	0.8758	H2AX K13ac	Classical	Standard
HF181116_RN_D3_1.06795.06795.2	TKQTAR	2K(59.0450)	2	387.233					P0DPK2, P0DPK5, P68431, P84243, Q16695, Q5TEC6, Q6NXT2, Q71DI3	13.358	0.0192975	0.9618	H31 K4me	Classical	Standard
HF181116_RN_D3_1.07605.07605.2	AKAKTR		2	382.748					P04908, P0C0S8, P20671, Q96KK5, Q99878	13.442	0.0103395	0.9748	H2A1 12-17	Unmodified	Standard
HF181116_RN_D3_1.07722.07722.2	GKQGGKAR		2	451.272					P04908, P0C0S8, P20671, Q16777, Q6FI13, Q7L7L0, Q8IUE6, Q93077, Q96KK5, Q96QV6, Q99878	13.243	0.0206182	0.9564	H2A1 4-11	Unmodified	Standard
HF181116_RN_D3_1.07965.07965.2	GKQGGKAR	6K(42.0105)	2	449.762					P04908, P0C0S8, P20671, Q16777, Q6FI13, Q7L7L0, Q8IUE6, Q93077, Q96KK5, Q96QV6, Q99878	13.84	0.0462381	0.8939	H2A1 K9ac	Classical	Standard
HF181116_RN_D3_1.08046.08046.2	GKQGGKAR	2K(42.0105)	2	449.762					P04908, P0C0S8, P20671, Q16777, Q6FI13, Q7L7L0, Q8IUE6, Q93077, Q96KK5, Q96QV6, Q99878	13.597	0.0531802	0.8709	H2A1 K5ac	Classical	Standard
HF181116_RN_D3_1.08070.08070.2	KSTGGKAPR	1K(42.0469), 2S(79.9663)	2	539.79	KsTGGKAPR	1	K(0.00)S(12.41)T(9.01)G(0.00)G(0.00)K(0.00)A(0.00)P(0.00)R(0.00)	S2	P68431, P84243, Q16695, Q5TEC6, Q6NXT2, Q71DI3	12.406	0.0333811	0.9017	H31 S10ph	Uncommon	Standard
HF181116_RN_D3_1.08681.08681.4	KSAPATGGVKKPHR	1K(28.0313)	4	379.981					P68431, Q16695, Q5TEC6, Q71DI3	14.798	0.0807875	0.9549	H31 K27di	Classical	Standard
HF181116_RN_D3_1.09044.09044.3	KQLATKAAR		3	347.888					P68431, P84243, Q5TEC6, Q6NXT2, Q71DI3	12.766	0.00152581	1	H31 18-26	Unmodified	Standard
HF181116_RN_D3_1.09061.09061.4	KSAPATGGVKKPHR	1K(28.0313), 10K(28.0313)	4	384.487					P68431, Q16695, Q5TEC6, Q71DI3	10.662	0.00512271	0.9993	H31 K36di	Classical	Standard
HF181116_RN_D3_1.09102.09102.2	KGNYSER		2	454.731					P04908, P20671, Q7L7L0	14.704	0.000500034	0.9988	H2A3 36-42	Unmodified	Standard
HF181116_RN_D3_1.09140.09140.2	KGNYSER	1K(42.0105)	2	448.217					P04908, P20671, Q7L7L0	15.006	0.00420243	0.9709	H2A3 K36ac	Classical	Standard
HF181116_RN_D3_1.09213.09213.3	KSAPATGGVKKPHR	1K(28.0313), 11K(28.0313)	3	512.313					P68431, Q16695, Q5TEC6, Q71DI3	16.895	0.00796618	0.9947	H31 K37di	Classical	Standard
HF181116_RN_D3_1.09227.09227.2	DNKKTR	4K(42.0105)	2	429.741					P04908, P0C0S8, P16104, P20671, Q16777, Q6FI13, Q7L7L0, Q8IUE6, Q93077, Q96KK5, Q96QV6, Q99878, Q9BTM1-2, Q9BTM1	12.538	0.0309385	0.9309	H2A1 K75ac	Classical	Standard
HF181116_RN_D3_1.09245.09245.4	KSAPATGGVKKPHR	1K(28.0313), 10K(28.0313), 11K(59.0450)	4	390.493					P68431, Q16695, Q5TEC6, Q71DI3	13.756	0.0485289	0.9827	H31 K37me	Classical	Standard
HF181116_RN_D3_1.09478.09478.2	KSTGGKAPR	1K(27.9949)	2	492.781	kSTGGKAPR	1	K(12.38)S(11.91)T(10.91)G(0.00)G(0.00)K(0.00)A(0.00)P(0.00)R(0.00)	K1	P68431, P84243, Q16695, Q5TEC6, Q6NXT2, Q71DI3	15.019	0.00417109	0.7798	H31 K9fo	Uncommon	Standard
HF181116_RN_D3_1.09483.09483.2	GKQGGKVR		2	460.283					Q9BTM1-2, Q9BTM1	13.15	0.0122321	0.9727	H2AJ 4-11	Unmodified	Standard
HF181116_RN_D3_1.09519.09519.2	GKQGGKVR	2K(42.0105)	2	458.774					Q9BTM1-2, Q9BTM1	12.688	0.0159588	0.9672	H2AJ K5ac	Classical	Standard
HF181116_RN_D3_1.09521.09521.2	GKQGGKVR	2K(42.0105), 6K(42.0105)	2	457.264					Q9BTM1-2, Q9BTM1	15.156	0.00385478	0.9877	H2AJ K9ac	Classical	Standard
HF181116_RN_D3_1.09630.09630.2	EVQTAVR		2	406.729					A0A2R8Y619, Q8N257	10.27	0.0360994	0.9265	H2BE1 89-95	Unmodified	Standard
HF181116_RN_D3_1.09656.09656.3	YRPGTVALR		3	351.542					P68431, P84243, Q16695, Q5TEC6, Q6NXT2, Q71DI3	11.614	0.0526623	0.9242	H31 41-49	Unmodified	Standard
HF181116_RN_D3_1.09762.09762.2	KSTGGKAPR		2	501.298					P68431, P84243, Q16695, Q5TEC6, Q6NXT2, Q71DI3	18.399	0.000335158	0.9987	H31 9-17	Unmodified	Standard
HF181116_RN_D3_1.09808.09808.2	KSTGGKAPR	1K(42.0105), 6K(42.0105)	2	493.275					P68431, P84243, Q16695, Q5TEC6, Q6NXT2, Q71DI3	16.414	0.00105075	0.9967	H31 K9ac	Classical	Standard
HF181116_RN_D3_1.09957.09957.2	KSTGGKAPR	6K(72.0211)	2	514.794	KSTGGkAPR	1	K(0.00)S(0.00)T(0.00)G(0.00)G(0.00)K(11.60)A(0.00)P(0.00)R(0.00)	K6	P68431, P84243, Q16695, Q5TEC6, Q6NXT2, Q71DI3	11.604	0.0529663	0.881	H31 K14la	Uncommon	Standard
HF181116_RN_D3_1.10669.10669.3	KSAPATGGVKKPHR	1K(42.0469)	3	525.987					P68431, Q16695, Q5TEC6, Q71DI3	17.512	0.0314051	0.9689	H31 K27tr	Classical	Standard
HF181116_RN_D3_1.10714.10714.3	KSAPATGGVKKPHR	1K(42.0469), 10K(28.0313), 11K(68.0262)	3	527.987	KSAPATGGVKkPHR	1	K(0.00)S(0.00)A(0.00)P(0.00)A(0.00)T(0.00)G(0.00)G(0.00)V(0.00)K(0.00)K(13.50)P(0.00)H(0.00)R(0.00)	K11	P68431, Q16695, Q5TEC6, Q71DI3	13.502	0.0177623	0.7952	H31 K37cr	Uncommon	Standard
HF181116_RN_D3_1.11104.11104.3	KSAPATGGVKKPHR	1K(42.0469), 10K(59.0450)	3	530.659					P68431, Q16695, Q5TEC6, Q71DI3	19.474	0.0180509	0.9688	H31 K36me	Classical	Standard
HF181116_RN_D3_1.11379.11379.4	KSAPATGGVKKPHR	10K(42.0469)	4	394.742					P68431, Q16695, Q5TEC6, Q71DI3	14.81	0.0148765	0.9907	H31 K36tr	Classical	Standard
HF181116_RN_D3_1.11776.11776.3	KSAPATGGVKKPHR	1K(42.0469), 2S(79.9663)	3	552.643	KsAPATGGVKKPHR	1	K(0.00)S(18.84)A(0.00)P(0.00)A(0.00)T(16.89)G(0.00)G(0.00)V(0.00)K(0.00)K(0.00)P(0.00)H(0.00)R(0.00)	S2	P68431, Q16695, Q5TEC6, Q71DI3	18.84	0.00462381	0.9981	H31 S28ph	Uncommon	Standard
HF181116_RN_D3_1.11885.11885.4	KSAPATGGVKKPHR	1K(59.0450), 10K(42.0469)	4	398.246					P68431, Q16695, Q5TEC6, Q71DI3	10.627	0.165291	0.8366	H31 K27me	Classical	Standard
HF181116_RN_D3_1.12399.12399.2	EIQTAVR		2	413.736					O60814, P06899, P23527, P33778, P57053, P58876, P62807, Q16778, Q5QNW6-2, Q5QNW6, Q93079, Q96A08, Q99877, Q99879, Q99880	12.132	0.0695024	0.8296	H2B1B 93-99	Unmodified	Standard
HF181116_RN_D3_1.12992.12992.2	KQLATKAAR	6K(42.0105)	2	542.333					P68431, P84243, Q5TEC6, Q6NXT2, Q71DI3	20.143	0.00122815	0.9961	H31 K23ac	Classical	Standard
HF181116_RN_D3_1.12998.12998.2	KLPFQR		2	399.747					P0DPK2, P0DPK5, P68431, P84243, Q16695, Q5TEC6, Q6NXT2, Q71DI3	15.04	0.00732824	0.9815	H31 64-69	Unmodified	Standard
HF181116_RN_D3_1.13054.13054.2	KQLATKAAR	6K(72.0211)	2	552.334	KQLATkAAR	1	K(0.00)Q(0.00)L(0.00)A(0.00)T(0.00)K(12.32)A(0.00)A(0.00)R(0.00)	K6	P68431, P84243, Q5TEC6, Q6NXT2, Q71DI3	12.322	0.0350348	0.9301	H31 K23la	Uncommon	Standard
HF181116_RN_D3_1.13070.13070.2	KQLATKAAR	1K(42.0105), 6K(42.0105)	2	540.824					P68431, P84243, Q5TEC6, Q6NXT2, Q71DI3	19.984	0.000425599	0.9991	H31 K18ac	Classical	Standard
HF181116_RN_D3_1.13074.13074.2	KQLATKAAR	1K(72.0211)	2	557.338	kQLATKAAR	1	K(17.45)Q(0.00)L(0.00)A(0.00)T(0.00)K(0.00)A(0.00)A(0.00)R(0.00)	K1	P68431, P84243, Q5TEC6, Q6NXT2, Q71DI3	17.452	0.0018281	0.992	H31 K18la	Uncommon	Standard
HF181116_RN_D3_1.13129.13129.3	KSAPATGGVKKPHR		3	523.645					P68431, Q16695, Q5TEC6, Q71DI3	24.839	2.60166e-05	1	H31 27-40	Unmodified	Standard
HF181116_RN_D3_1.13260.13260.3	KSAPATGGVKKPHR	1K(42.0105), 10K(42.0105)	3	521.633					P68431, Q16695, Q5TEC6, Q71DI3	25.894	0.000448229	1	H31 K27ac	Classical	Standard
HF181116_RN_D3_1.13260.13260.3	KSAPATGGVKKPHR	1K(42.0105), 10K(42.0105)	3	521.633					P68431, Q16695, Q5TEC6, Q71DI3	25.894	0.000448229	1	H31 K36ac	Classical	Standard
HF181116_RN_D3_1.13507.13507.2	HLQLAIR		2	430.771					P04908, P0C0S5, P0C0S8, P16104, P20671, Q16777, Q6FI13, Q71UI9-2, Q71UI9-3, Q71UI9-4, Q71UI9, Q7L7L0, Q93077, Q96KK5, Q96QV6, Q99878, Q9BTM1-2, Q9BTM1	14.885	0.00450557	0.9882	H2A1 82-88	Unmodified	Standard
HF181116_RN_D3_1.14186.14186.2	KQLATKAAR	1K(59.0450)	2	545.846					P68431, P84243, Q5TEC6, Q6NXT2, Q71DI3	16.589	0.00300434	0.9872	H31 K18me	Classical	Standard
HF181116_RN_D3_1.14408.14408.2	YRPGTVALR	5T(79.9663)	2	566.792	YRPGtVALR	1	Y(6.11)R(0.00)P(0.00)G(0.00)T(8.16)V(0.00)A(0.00)L(0.00)R(0.00)	T5	P68431, P84243, Q16695, Q5TEC6, Q6NXT2, Q71DI3	9.428	0.0104232	0.9656	H31 T45ph	Uncommon	Standard
HF181116_RN_D3_1.15990.15990.2	KLPFQR	1K(27.9949)	2	413.744	kLPFQR	1	K(6.70)L(0.00)P(0.00)F(0.00)Q(0.00)R(0.00)	K1	P0DPK2, P0DPK5, P68431, P84243, Q16695, Q5TEC6, Q6NXT2, Q71DI3	11.154	0.00385922	0.9854	H31 K64fo	Uncommon	Standard
HF181116_RN_D3_1.16215.16215.3	KSAPATGGVKKPHR	1K(86.0368)	3	537.314	kSAPATGGVKKPHR	1	K(15.10)S(0.00)A(0.00)P(0.00)A(0.00)T(0.00)G(0.00)G(0.00)V(0.00)K(0.00)K(0.00)P(0.00)H(0.00)R(0.00)	K1	P68431, Q16695, Q5TEC6, Q71DI3	16.076	0.0226987	0.8034	H31 K27hy	Uncommon	Standard
HF181116_RN_D3_1.16688.16688.3	EIAQDFKTDLR	7K(28.0313)	3	455.245					P68431, P84243, Q16695, Q71DI3	11.54	0.0977237	0.7891	H31 K79di	Classical	Standard
HF181116_RN_D3_1.18862.18862.2	AGLQFPVGR		2	477.773					P04908, P0C0S5, P0C0S8, P16104, P20671, Q16777, Q6FI13, Q71UI9-2, Q71UI9-5, Q71UI9, Q7L7L0, Q8IUE6, Q93077, Q96KK5, Q96QV6, Q99878, Q9BTM1-2, Q9BTM1	20.511	0.00176706	0.9902	H2A1 21-29	Unmodified	Standard
HF181116_RN_D3_1.19357.19357.2	YQKSTELLIR		2	653.378					P68431, P84243, Q16695, Q5TEC6, Q6NXT2, Q71DI3	17.951	7.71347e-05	1	H31 54-63	Unmodified	Standard
HF181116_RN_D3_1.19427.19427.2	YQKSTELLIR	3K(42.0105)	2	646.864					P68431, P84243, Q16695, Q5TEC6, Q6NXT2, Q71DI3	19.998	0.000750758	0.9951	H31 K56ac	Classical	Standard
HF181116_RN_D3_1.20523.20523.2	EIAQDFKTDLR		2	695.868					P68431, P84243, Q16695, Q71DI3	18.015	7.43447e-05	1	H31 73-83	Unmodified	Standard
HF181116_RN_D3_1.21662.21662.2	EIAQDFKTDLR	7K(59.0450)	2	697.871					P68431, P84243, Q16695, Q71DI3	13.731	0.0276854	0.9283	H31 K79me	Classical	Standard
HF181116_RN_D3_1.22308.22308.2	NDEELNKLLGR		2	673.361					P04908, Q7L7L0, Q93077	15.494	0.000317322	0.9995	H2A1C 89-99	Unmodified	Standard
HF181130_D3_A.02768.02768.2	TTSHGR		2	334.671					P0C0S5, Q71UI9-2, Q71UI9-4, Q71UI9-5, Q71UI9	12.264	0.00203704	0.9942	H2AV 40-45	Unmodified	Standard
HF181130_D3_A.03908.03908.2	TKQTAR	2K(27.9949)	2	366.704	TkQTAR	1	T(7.82)K(9.30)Q(0.00)T(3.62)A(0.00)R(0.00)	K2	P0DPK2, P0DPK5, P68431, P84243, Q16695, Q5TEC6, Q6NXT2, Q71DI3	9.298	0.0112331	0.9674	H31 K4fo	Uncommon	Standard
HF181130_D3_A.07328.07328.2	IASEASR		2	372.2					Q8N257, Q96A08, Q99880	20.359	1.92864e-05	1	H2B3B 73-79	Unmodified	Standard
HF181130_D3_A.07615.07615.2	TKQTAR	1T(79.9663)	2	420.208	tKQTAR	1	T(10.14)K(0.00)Q(0.00)T(4.39)A(0.00)R(0.00)	T1	P0DPK2, P0DPK5, P68431, P84243, Q16695, Q5TEC6, Q6NXT2, Q71DI3	10.144	0.0069024	0.9576	H31 T3ph	Uncommon	Standard
HF181130_D3_A.09196.09196.2	AKAKTR	4K(42.0105)	2	386.243					P04908, P0C0S8, P20671, Q96KK5, Q99878	14.022	0.041639	0.9118	H2A1 K15ac	Classical	Standard
HF181130_D3_A.09475.09475.2	DNKKTR	3K(59.0450)	2	433.254					P04908, P0C0S8, P16104, P20671, Q16777, Q6FI13, Q7L7L0, Q8IUE6, Q93077, Q96KK5, Q96QV6, Q99878, Q9BTM1-2, Q9BTM1	9.706	0.00888178	0.7819	H2A1 K74me	Classical	Standard
HF181130_D3_A.10067.10067.2	KSTGGKAPR	1K(100.0160)	2	523.787	kSTGGKAPR	1	K(10.62)S(0.00)T(0.00)G(0.00)G(0.00)K(0.00)A(0.00)P(0.00)R(0.00)	K1	P68431, P84243, Q16695, Q5TEC6, Q6NXT2, Q71DI3	10.878	0.0804452	0.8007	H31 K9su	Uncommon	Standard
HF181130_D3_A.10550.10550.2	LAHYNKR	6K(42.0105)	2	472.259					O60814, P06899, P23527, P33778, P58876, P62807, Q16778, Q5QNW6-2, Q5QNW6, Q8N257, Q93079, Q99877, Q99879, Q99880	16.597	0.00299054	0.9826	H2B1B K85ac	Classical	Standard
HF181130_D3_A.11027.11027.3	KSAPATGGVKKPHR	1K(28.0313), 10K(28.0313), 11K(104.0262)	3	531.979	KSAPATGGVKkPHR	1	K(0.00)S(0.00)A(0.00)P(0.00)A(0.00)T(0.00)G(0.00)G(0.00)V(0.00)K(0.00)K(16.67)P(0.00)H(0.00)R(0.00)	K11	P68431, Q16695, Q5TEC6, Q71DI3	16.666	0.0287409	0.973	H31 K37be	Uncommon	Standard
HF181130_D3_A.11037.11037.3	KSAPATGGVKKPHR	1K(28.0313), 10K(42.0105), 14R(80.0262)	3	528.639	KSAPATGGVKKPHr	1	K(0.00)S(0.00)A(0.00)P(0.00)A(0.00)T(0.00)G(0.00)G(0.00)V(0.00)K(0.00)K(0.00)P(0.00)H(0.00)R(16.70)	R14	P68431, Q16695, Q5TEC6, Q71DI3	16.7	0.00281838	0.9922	H31 R40ar	Uncommon	Standard
HF181130_D3_A.11618.11618.2	KSTGGKAPR	1K(72.0211)	2	509.79	kSTGGKAPR	1	K(22.61)S(0.00)T(0.00)G(0.00)G(0.00)K(0.00)A(0.00)P(0.00)R(0.00)	K1	P68431, P84243, Q16695, Q5TEC6, Q6NXT2, Q71DI3	22.61	0.000527837	0.836	H31 K9la	Uncommon	Standard
HF181130_D3_A.11671.11671.3	KSAPATGGVKKPHR	1K(27.9949), 11K(59.0450)	3	522.639	kSAPATGGVKKPHR	1	K(22.48)S(21.35)A(0.00)P(0.00)A(0.00)T(14.89)G(0.00)G(0.00)V(0.00)K(0.00)K(0.00)P(0.00)H(0.00)R(0.00)	K1	P68431, Q16695, Q5TEC6, Q71DI3	22.478	0.000569508	1	H31 K27fo	Uncommon	Standard
HF181130_D3_A.11867.11867.4	KSAPATGGVKKPHR	1K(28.0313), 10K(42.0105), 11K(42.0469)	4	387.236					P68431, Q16695, Q5TEC6, Q71DI3	15.427	0.0586476	0.781	H31 K37tr	Classical	Standard
HF181130_D3_A.12252.12252.3	LAHYNKR	6K(27.9949)	3	313.839	LAHYNkR	1	L(0.00)A(0.00)H(0.00)Y(0.00)N(0.00)K(16.05)R(0.00)	K6	O60814, P06899, P23527, P33778, P58876, P62807, Q16778, Q5QNW6-2, Q5QNW6, Q8N257, Q93079, Q99877, Q99879, Q99880	16.048	0.00230675	0.9956	H2B1B K85fo	Uncommon	Standard
HF181130_D3_A.12667.12667.4	KSAPATGGVKKPHR	1K(28.0313), 10K(42.0105), 11K(100.0160)	4	401.728	KSAPATGGVKkPHR	1	K(0.00)S(0.00)A(0.00)P(0.00)A(0.00)T(0.00)G(0.00)G(0.00)V(0.00)K(0.00)K(17.92)P(0.00)H(0.00)R(0.00)	K11	P68431, Q16695, Q5TEC6, Q71DI3	17.924	0.0229811	0.9631	H31 K37su	Uncommon	Standard
HF181130_D3_A.12888.12888.3	KSAPATGGVKKPHR	1K(28.0313), 6T(79.9663)	3	547.971	KSAPAtGGVKKPHR	1	K(0.00)S(9.94)A(0.00)P(0.00)A(0.00)T(13.69)G(0.00)G(0.00)V(0.00)K(0.00)K(0.00)P(0.00)H(0.00)R(0.00)	T6	P68431, Q16695, Q5TEC6, Q71DI3	13.687	0.0504952	0.8435	H31 T32ph	Uncommon	Standard
HF181130_D3_A.14833.14833.4	KSAPATGGVKKPHR	10K(42.0105), 11K(86.0004)	4	402.474	KSAPATGGVKkPHR	1	K(0.00)S(0.00)A(0.00)P(0.00)A(0.00)T(0.00)G(0.00)G(0.00)V(0.00)K(0.00)K(23.38)P(0.00)H(0.00)R(0.00)	K11	P68431, Q16695, Q5TEC6, Q71DI3	23.382	0.00338454	0.9999	H31 K37ma	Uncommon	Standard
HF181130_D3_A.16179.16179.2	KSAPATGGVKKPHR	14R(39.9949)	2	782.447	KSAPATGGVKKPHr	1	K(0.00)S(0.00)A(0.00)P(0.00)A(0.00)T(0.00)G(0.00)G(0.00)V(0.00)K(0.00)K(0.00)P(0.00)H(0.00)R(1.70)	R14	P68431, Q16695, Q5TEC6, Q71DI3	25.114	0.000124882	0.9998	H31 R40g-	Uncommon	Standard
HF181130_D3_A.17077.17077.2	KQLATKAAR	5T(79.9663)	2	583.826	KQLAtKAAR	1	K(0.00)Q(0.00)L(0.00)A(0.00)T(18.66)K(0.00)A(0.00)A(0.00)R(0.00)	T5	P68431, P84243, Q5TEC6, Q6NXT2, Q71DI3	18.657	0.000913587	0.9958	H31 T22ph	Uncommon	Standard
HF181130_D3_A.17675.17675.3	KYQKSTQLLLR	4K(27.9949)	3	484.287	KYQkSTQLLLR	1	K(0.00)Y(0.00)Q(0.00)K(25.31)S(23.22)T(21.31)Q(0.00)L(0.00)L(0.00)L(0.00)R(0.00)	K4	P0DPK2, P0DPK5	25.312	1.98153e-05	1	H3Y2 K56fo	Uncommon	Standard
HF181130_D3_A.17680.17680.2	KYQKSTQLLLR	1K(27.9949)	2	725.926	kYQKSTQLLLR	1	K(20.03)Y(0.00)Q(0.00)K(0.00)S(12.98)T(11.32)Q(0.00)L(0.00)L(0.00)L(0.00)R(0.00)	K1	P0DPK2, P0DPK5	20.027	0.0023348	0.8846	H3Y2 K53fo	Uncommon	Standard
HF181130_D3_A.18366.18366.2	KLPFQR	1K(86.0368)	2	442.765	kLPFQR	1	K(7.74)L(0.00)P(0.00)F(0.00)Q(0.00)R(0.00)	K1	P0DPK2, P0DPK5, P68431, P84243, Q16695, Q5TEC6, Q6NXT2, Q71DI3	7.736	0.0276058	0.9232	H31 K64hy	Uncommon	Standard
HF181130_D3_A.19197.19197.3	YQKSTELLIR	2Q(159.0684), 3K(42.0469)	3	484.613	YqKSTELLIR	1	Y(0.00)Q(20.32)K(0.00)S(0.00)T(0.00)E(0.00)L(0.00)L(0.00)I(0.00)R(0.00)	Q2	P68431, P84243, Q16695, Q5TEC6, Q6NXT2, Q71DI3	20.324	0.00196789	0.9979	H31 Q55se	Uncommon	Standard
HF181130_D3_A.19197.19197.3	YQKSTELLIR	2Q(159.0684), 3K(42.0469)	3	484.613	YqKSTELLIR	1	Y(0.00)Q(20.32)K(0.00)S(0.00)T(0.00)E(0.00)L(0.00)L(0.00)I(0.00)R(0.00)	Q2	P68431, P84243, Q16695, Q5TEC6, Q6NXT2, Q71DI3	20.324	0.00196789	0.9979	H31 K56tr	Classical	Standard
HF181130_D3_A.19330.19330.2	KSAPATGGVKKPHR	1K(132.0575)	2	828.479	kSAPATGGVKKPHR	1	K(11.93)S(0.00)A(0.00)P(0.00)A(0.00)T(0.00)G(0.00)G(0.00)V(0.00)K(0.00)K(0.00)P(0.00)H(0.00)R(0.00)	K1	P68431, Q16695, Q5TEC6, Q71DI3	11.925	0.0440301	0.9066	H31 K27n-	Uncommon	Standard
HF181130_D3_A.19406.19406.3	KYQKSTQLLLR	1K(42.0105), 4K(42.0105)	3	491.288					P0DPK2, P0DPK5	15.603	0.0167591	0.9593	H3Y2 K53ac	Classical	Standard
HF181130_D3_A.19406.19406.3	KYQKSTQLLLR	1K(42.0105), 4K(42.0105)	3	491.288					P0DPK2, P0DPK5	15.603	0.0167591	0.9593	H3Y2 K56ac	Classical	Standard
HF181130_D3_A.19576.19576.3	KYQKSTQLLLR	4K(72.0211)	3	498.962	KYQkSTQLLLR	1	K(0.00)Y(0.00)Q(0.00)K(18.09)S(0.00)T(0.00)Q(0.00)L(0.00)L(0.00)L(0.00)R(0.00)	K4	P0DPK2, P0DPK5	18.093	0.00104536	0.9988	H3Y2 K56la	Uncommon	Standard
HF181130_D3_A.20681.20681.2	KYQKSTQLLLR	4K(88.0160)	2	755.937	KYQkSTQLLLR	1	K(0.00)Y(0.00)Q(0.00)K(17.23)S(0.00)T(0.00)Q(0.00)L(0.00)L(0.00)L(0.00)R(0.00)	K4	P0DPK2, P0DPK5	17.229	0.00369615	0.8732	H3Y2 K56gl	Uncommon	Standard
HF181130_D3_A.20720.20720.2	VTIMPKDIQLAR		2	715.417					P68431, P84243, Q16695, Q6NXT2, Q71DI3	21.796	0.000149969	1	H31 117-128	Unmodified	Standard
HF181130_D3_A.21014.21014.2	YQKSTELLIR	3K(27.9949)	2	644.86	YQkSTELLIR	1	Y(0.00)Q(0.00)K(23.55)S(19.67)T(17.61)E(0.00)L(0.00)L(0.00)I(0.00)R(0.00)	K3	P68431, P84243, Q16695, Q5TEC6, Q6NXT2, Q71DI3	23.546	5.47646e-05	1	H31 K56fo	Uncommon	Standard
HF181130_D3_A.21885.21885.2	YQKSTELLIR	3K(100.0160)	2	675.867	YQkSTELLIR	1	Y(0.00)Q(0.00)K(14.71)S(0.00)T(0.00)E(0.00)L(0.00)L(0.00)I(0.00)R(0.00)	K3	P68431, P84243, Q16695, Q5TEC6, Q6NXT2, Q71DI3	14.713	0.0157308	0.9673	H31 K56su	Uncommon	Standard
HF181130_D3_A.22640.22640.2	VTIMPKDIQLAR	6K(42.0469)	2	713.926					P68431, P84243, Q16695, Q6NXT2, Q71DI3	15.692	0.0159221	0.9292	H31 K122tr	Classical	Standard
HF181130_D3_A.22708.22708.2	YQKSTELLIR	3K(104.0262)	2	677.872	YQkSTELLIR	1	Y(0.00)Q(0.00)K(12.88)S(0.00)T(0.00)E(0.00)L(0.00)L(0.00)I(0.00)R(0.00)	K3	P68431, P84243, Q16695, Q5TEC6, Q6NXT2, Q71DI3	12.881	0.00142807	0.9453	H31 K56be	Uncommon	Standard
HF181130_D3_A.24490.24490.2	LVTTGVLKQTKGVGASGSFR		2	1048.6					P07305-2, P07305	43.1	3.98108e-09	1	H10 74-93	Unmodified	Standard
HF181130_D3_A.24911.24911.3	VTLFPKDVQLAR	6K(59.0450)	3	482.623					P49450-2, P49450	15.135	0.0123382	0.946	CENPA K123me	Classical	Standard
HF181130_D3_A.25596.25596.2	EIAQDFKTDLR	8T(79.9663)	2	730.847	EIAQDFKtDLR	1	E(0.00)I(0.00)A(0.00)Q(0.00)D(0.00)F(0.00)K(0.00)T(9.15)D(0.00)L(0.00)R(0.00)	T8	P68431, P84243, Q16695, Q71DI3	21.336	1.09901e-05	1	H31 T80ph	Uncommon	Standard
HF181130_D3_A.29235.29235.3	LLLPGELAKHAVSEGTKAVTKYTSSK		3	970.219					A0A2R8Y619, P23527, P33778, P58876, P62807, Q16778, Q5QNW6-2, Q5QNW6, Q8N257, Q93079, Q96A08, Q99877, Q99879, Q99880	11.388	0.00337287	0.9925	H2B1B 100-125	Unmodified	Standard
HF181130_D3_A.29266.29266.3	LLLPGELAKHAVSEGTKAVTKYTSSK	9K(42.0469), 17K(28.0313), 21K(68.0262)	3	971.224	LLLPGELAKHAVSEGTKAVTkYTSSK	1	L(0.00)L(0.00)L(0.00)P(0.00)G(0.00)E(0.00)L(0.00)A(0.00)K(0.00)H(0.00)A(0.00)V(0.00)S(0.00)E(0.00)G(0.00)T(0.00)K(0.00)A(0.00)V(0.00)T(0.00)K(14.38)Y(0.00)T(0.00)S(0.00)S(0.00)K(0.00)	K21	A0A2R8Y619, P23527, P33778, P58876, P62807, Q16778, Q5QNW6-2, Q5QNW6, Q8N257, Q93079, Q96A08, Q99877, Q99879, Q99880	14.378	0.0339234	0.943	H2B1B K108tr	Classical	Standard
HF181130_D3_A.29266.29266.3	LLLPGELAKHAVSEGTKAVTKYTSSK	9K(42.0469), 17K(28.0313), 21K(68.0262)	3	971.224	LLLPGELAKHAVSEGTKAVTkYTSSK	1	L(0.00)L(0.00)L(0.00)P(0.00)G(0.00)E(0.00)L(0.00)A(0.00)K(0.00)H(0.00)A(0.00)V(0.00)S(0.00)E(0.00)G(0.00)T(0.00)K(0.00)A(0.00)V(0.00)T(0.00)K(14.38)Y(0.00)T(0.00)S(0.00)S(0.00)K(0.00)	K21	A0A2R8Y619, P23527, P33778, P58876, P62807, Q16778, Q5QNW6-2, Q5QNW6, Q8N257, Q93079, Q96A08, Q99877, Q99879, Q99880	14.378	0.0339234	0.943	H2B1B K116di	Classical	Standard
HF181130_D3_A.29266.29266.3	LLLPGELAKHAVSEGTKAVTKYTSSK	9K(42.0469), 17K(28.0313), 21K(68.0262)	3	971.224	LLLPGELAKHAVSEGTKAVTkYTSSK	1	L(0.00)L(0.00)L(0.00)P(0.00)G(0.00)E(0.00)L(0.00)A(0.00)K(0.00)H(0.00)A(0.00)V(0.00)S(0.00)E(0.00)G(0.00)T(0.00)K(0.00)A(0.00)V(0.00)T(0.00)K(14.38)Y(0.00)T(0.00)S(0.00)S(0.00)K(0.00)	K21	A0A2R8Y619, P23527, P33778, P58876, P62807, Q16778, Q5QNW6-2, Q5QNW6, Q8N257, Q93079, Q96A08, Q99877, Q99879, Q99880	14.378	0.0339234	0.943	H2B1B K120cr	Uncommon	Standard
HF181130_D3_A.29427.29427.2	VTIMPKDIQLAR	12R(54.0105)	2	742.423	VTIMPKDIQLAr	1	V(0.00)T(0.00)I(0.00)M(0.00)P(0.00)K(0.00)D(0.00)I(0.00)Q(0.00)L(0.00)A(0.00)R(3.21)	R12	P68431, P84243, Q16695, Q6NXT2, Q71DI3	18.38	0.00190546	0.8855	H31 R128mg	Uncommon	Standard
HF181130_D3_A.30053.30053.3	KASGPPVSELITKAVAASKER		3	758.772					P10412, P16402, P16403	31.402	1.05803e-06	1	H13 34-54	Unmodified	Standard
HF181130_D3_A.31081.31081.3	LLLPGELAKHAVSEGTKAVTKYTSSK	9K(42.0105), 17K(42.0105), 21K(42.0469)	3	967.212					A0A2R8Y619, P23527, P33778, P58876, P62807, Q16778, Q5QNW6-2, Q5QNW6, Q8N257, Q93079, Q96A08, Q99877, Q99879, Q99880	11.524	0.00311889	0.9986	H2B1B K108ac	Classical	Standard
HF181130_D3_A.31081.31081.3	LLLPGELAKHAVSEGTKAVTKYTSSK	9K(42.0105), 17K(42.0105), 21K(42.0469)	3	967.212					A0A2R8Y619, P23527, P33778, P58876, P62807, Q16778, Q5QNW6-2, Q5QNW6, Q8N257, Q93079, Q96A08, Q99877, Q99879, Q99880	11.524	0.00311889	0.9986	H2B1B K116ac	Classical	Standard
HF181130_D3_A.31081.31081.3	LLLPGELAKHAVSEGTKAVTKYTSSK	9K(42.0105), 17K(42.0105), 21K(42.0469)	3	967.212					A0A2R8Y619, P23527, P33778, P58876, P62807, Q16778, Q5QNW6-2, Q5QNW6, Q8N257, Q93079, Q96A08, Q99877, Q99879, Q99880	11.524	0.00311889	0.9986	H2B1B K120tr	Classical	Standard
HF181130_D3_B.05726.05726.3	KSTGGKAPR	1K(86.0368)	3	333.194	kSTGGKAPR	1	K(9.92)S(0.00)T(0.00)G(0.00)G(0.00)K(6.84)A(0.00)P(0.00)R(0.00)	K1	P68431, P84243, Q16695, Q5TEC6, Q6NXT2, Q71DI3	9.917	0.00786593	0.8954	H31 K9hy	Uncommon	Standard
HF181130_D3_B.07231.07231.2	TKQTAR	4T(79.9663)	2	420.208	TKQtAR	1	T(7.20)K(0.00)Q(0.00)T(11.88)A(0.00)R(0.00)	T4	P0DPK2, P0DPK5, P68431, P84243, Q16695, Q5TEC6, Q6NXT2, Q71DI3	11.881	0.0253951	0.9419	H31 T6ph	Uncommon	Standard
HF181130_D3_B.08825.08825.2	AKAKTR	2K(42.0105)	2	386.243					P04908, P0C0S8, P20671, Q96KK5, Q99878	13.716	0.0279254	0.9461	H2A1 K13ac	Classical	Standard
HF181130_D3_B.10604.10604.2	KSTGGKAPR	6K(27.9949)	2	487.776	KSTGGkAPR	1	K(0.00)S(7.40)T(12.04)G(0.00)G(0.00)K(17.02)A(0.00)P(0.00)R(0.00)	K6	P68431, P84243, Q16695, Q5TEC6, Q6NXT2, Q71DI3	17.019	0.0041711	0.9886	H31 K14fo	Uncommon	Standard
HF181130_D3_B.10714.10714.2	IAGEASR	6S(79.9663)	2	397.178	IAGEAsR	1	I(0.00)A(0.00)G(0.00)E(0.00)A(0.00)S(11.86)R(0.00)	S6	O60814, P06899, P23527, P33778, P57053, P58876, P62807, Q16778, Q5QNW6-2, Q5QNW6, Q93079, Q99877, Q99879	11.858	0.0457615	0.9028	H2B1B S78ph	Uncommon	Standard
HF181130_D3_B.11680.11680.3	KSAPATGGVKKPHR	1K(28.0313), 10K(42.0105), 11K(27.9949)	3	511.295	KSAPATGGVKkPHR	1	K(0.00)S(10.63)A(0.00)P(0.00)A(0.00)T(8.96)G(0.00)G(0.00)V(0.00)K(0.00)K(14.31)P(0.00)H(0.00)R(0.00)	K11	P68431, Q16695, Q5TEC6, Q71DI3	14.307	0.0353386	0.9193	H31 K37fo	Uncommon	Standard
HF181130_D3_B.12436.12436.3	KSAPATGGVKKPHR	1K(28.0313), 10K(72.0211)	3	530.313	KSAPATGGVkKPHR	1	K(0.00)S(0.00)A(0.00)P(0.00)A(0.00)T(0.00)G(0.00)G(0.00)V(0.00)K(18.88)K(0.00)P(0.00)H(0.00)R(0.00)	K10	P68431, Q16695, Q5TEC6, Q71DI3	18.884	0.0161082	0.8667	H31 K36la	Uncommon	Standard
HF181130_D3_B.12566.12566.3	KSAPATGGVKKPHR	1K(28.0313), 10K(59.0450), 11K(88.0160)	3	540.316	KSAPATGGVKkPHR	1	K(0.00)S(0.00)A(0.00)P(0.00)A(0.00)T(0.00)G(0.00)G(0.00)V(0.00)K(0.00)K(18.26)P(0.00)H(0.00)R(0.00)	K11	P68431, Q16695, Q5TEC6, Q71DI3	18.258	0.00912007	0.8913	H31 K37gl	Uncommon	Standard
HF181130_D3_B.12619.12619.2	KSTGGKAPR	9R(39.9949)	2	493.776	KSTGGKAPr	1	K(0.00)S(0.00)T(0.00)G(0.00)G(0.00)K(0.00)A(0.00)P(0.00)R(2.42)	R9	P68431, P84243, Q16695, Q5TEC6, Q6NXT2, Q71DI3	17.528	0.00174985	0.917	H31 R17g-	Uncommon	Standard
HF181130_D3_B.12640.12640.2	KSTGGKAPR	3T(79.9663)	2	541.281	KStGGKAPR	1	K(0.00)S(13.94)T(16.50)G(0.00)G(0.00)K(0.00)A(0.00)P(0.00)R(0.00)	T3	P68431, P84243, Q16695, Q5TEC6, Q6NXT2, Q71DI3	18.107	0.00125386	0.996	H31 T11ph	Uncommon	Standard
HF181130_D3_B.12941.12941.2	KGNYAER	1K(68.0262)	2	458.231	kGNYAER	1	K(15.37)G(0.00)N(0.00)Y(0.00)A(0.00)E(0.00)R(0.00)	K1	P0C0S8, Q16777, Q6FI13, Q8IUE6, Q93077, Q96KK5, Q96QV6, Q99878, Q9BTM1-2, Q9BTM1	15.369	0.00606387	0.9843	H2A1 K36cr	Uncommon	Standard
HF181130_D3_B.13043.13043.3	KSAPATGGVKKPHR	1K(28.0313), 11K(42.0105)	3	520.309					P68431, Q16695, Q5TEC6, Q71DI3	20.534	0.000751111	1	H31 K37ac	Classical	Standard
HF181130_D3_B.14641.14641.4	KSAPATGGVKKPHR	1K(59.0450), 10K(42.0469), 11K(86.0368)	4	405.996	KSAPATGGVKkPHR	1	K(0.00)S(0.00)A(0.00)P(0.00)A(0.00)T(0.00)G(0.00)G(0.00)V(0.00)K(0.00)K(20.12)P(0.00)H(0.00)R(0.00)	K11	P68431, Q16695, Q5TEC6, Q71DI3	20.117	0.00221692	0.9997	H31 K37hy	Uncommon	Standard
HF181130_D3_B.22010.22010.2	KQLATKAAR	1K(86.0368)	2	559.342	kQLATKAAR	1	K(18.01)Q(0.00)L(0.00)A(0.00)T(0.00)K(0.00)A(0.00)A(0.00)R(0.00)	K1	P68431, P84243, Q5TEC6, Q6NXT2, Q71DI3	18.013	0.00235369	0.886	H31 K18hy	Uncommon	Standard
HF181130_D3_B.23293.23293.3	VTIMPKDIQLAR	6K(68.0262)	3	488.282	VTIMPkDIQLAR	1	V(0.00)T(0.00)I(0.00)M(0.00)P(0.00)K(16.85)D(0.00)I(0.00)Q(0.00)L(0.00)A(0.00)R(0.00)	K6	P68431, P84243, Q16695, Q6NXT2, Q71DI3	16.854	0.00815643	0.9953	H31 K122cr	Uncommon	Standard
HF181116_RN_D3_1.02326.02326.2	KSTGGK	1K(28.0313)	2	303.185					P68431, P84243, Q16695, Q5TEC6, Q6NXT2, Q71DI3	17.051	0.000129494	0.9998	H31 K9di	Classical	Tryptic peptides
HF181116_RN_D3_1.02539.02539.2	GKQGGK		2	310.184					P04908, P0C0S8, P20671, Q16777, Q6FI13, Q7L7L0, Q8IUE6, Q93077, Q96KK5, Q96QV6, Q99878, Q9BTM1-2, Q9BTM1	8.118	0.0221564	0.9635	H2A1 4-9	Unmodified	Tryptic peptides
HF181116_RN_D3_1.02599.02599.2	KSTGGK		2	311.683					P68431, P84243, Q16695, Q5TEC6, Q6NXT2, Q71DI3	10.097	0.00709169	0.9944	H31 9-14	Unmodified	Tryptic peptides
HF181116_RN_D3_1.03423.03423.2	TKQTAR		2	382.21					P0DPK2, P0DPK5, P68431, P84243, Q16695, Q5TEC6, Q6NXT2, Q71DI3	11.302	0.0630231	0.8644	H31 3-8	Unmodified	Tryptic peptides
HF181116_RN_D3_1.03577.03577.2	TTSHGR		2	352.182					P0C0S5, Q71UI9-2, Q71UI9-4, Q71UI9-5, Q71UI9	12.646	0.091939	0.9353	H2AV 40-45	Unmodified	Tryptic peptides
HF181116_RN_D3_1.03634.03634.2	KGNYAER		2	424.218					P0C0S8, Q16777, Q6FI13, Q8IUE6, Q93077, Q96KK5, Q96QV6, Q99878, Q9BTM1-2, Q9BTM1	9.528	0.00984011	0.9947	H2A1 36-42	Unmodified	Tryptic peptides
HF181116_RN_D3_1.03642.03642.2	IRGERA		2	361.215					P68431, P84243, Q16695, Q5TEC6, Q6NXT2, Q71DI3	10.192	0.00671429	0.9852	H31 130-135	Unmodified	Tryptic peptides
HF181116_RN_D3_1.03951.03951.3	LAHYNKR		3	304.508					O60814, P06899, P23527, P33778, P58876, P62807, Q16778, Q5QNW6-2, Q5QNW6, Q8N257, Q93079, Q99877, Q99879, Q99880	14.472	0.0571479	0.9661	H2B1B 80-86	Unmodified	Tryptic peptides
HF181116_RN_D3_1.04556.04556.2	KSTGGK	1K(59.0450)	2	318.691					P68431, P84243, Q16695, Q5TEC6, Q6NXT2, Q71DI3	11.85	0.00258523	0.9972	H31 K9me	Classical	Tryptic peptides
HF181116_RN_D3_1.04842.04842.2	TKQTAR	2K(42.0105)	2	378.716					P0DPK2, P0DPK5, P68431, P84243, Q16695, Q5TEC6, Q6NXT2, Q71DI3	12.062	0.0723602	0.8421	H31 K4ac	Classical	Tryptic peptides
HF181116_RN_D3_1.05447.05447.3	KSTGGKAPR	1K(42.0469)	3	333.54					P68431, P84243, Q16695, Q5TEC6, Q6NXT2, Q71DI3	17.725	0.00878516	0.9865	H31 K9tr	Classical	Tryptic peptides
HF181116_RN_D3_1.05518.05518.3	KSTGGKAPR	1K(42.0469), 6K(42.0105)	3	329.198					P68431, P84243, Q16695, Q5TEC6, Q6NXT2, Q71DI3	18.71	0.02128	0.9694	H31 K14ac	Classical	Tryptic peptides
HF181116_RN_D3_1.05858.05858.2	KSAPATGGVK	1K(42.0469)	2	479.29					P68431, Q16695, Q5TEC6, Q71DI3	14.055	0.0408554	0.9661	H31 K27tr	Classical	Tryptic peptides
HF181116_RN_D3_1.06312.06312.2	KSAPATGGVK	1K(28.0313)	2	472.282					P68431, Q16695, Q5TEC6, Q71DI3	29.476	1.12583e-07	1	H31 K27di	Classical	Tryptic peptides
HF181116_RN_D3_1.06347.06347.2	GKQGGKAR		2	458.261					P04908, P0C0S8, P20671, Q16777, Q6FI13, Q7L7L0, Q8IUE6, Q93077, Q96KK5, Q96QV6, Q99878	12.323	0.0622659	0.8495	H2A1 4-11	Unmodified	Tryptic peptides
HF181116_RN_D3_1.06386.06386.2	STITSR		2	337.689					P06899, O60814, P23527, P33778, P57053, P58876, P62807, Q16778, Q5QNW6-2, Q5QNW6, Q8N257, Q93079, Q99877, Q99879, Q99880	13.501	0.0177726	0.9691	H2B1B 87-92	Unmodified	Tryptic peptides
HF181116_RN_D3_1.06426.06426.2	GNYAER		2	360.171					P0C0S8, Q16777, Q6FI13, Q8IUE6, Q93077, Q96KK5, Q96QV6, Q99878, Q9BTM1-2, Q9BTM1	12.3	0.112202	0.9141	H2A1 37-42	Unmodified	Tryptic peptides
HF181116_RN_D3_1.06500.06500.2	IAGEASR		2	357.194					O60814, P06899, P23527, P33778, P57053, P58876, P62807, Q16778, Q5QNW6-2, Q5QNW6, Q93079, Q99877, Q99879	18.923	4.40809e-05	0.9999	H2B1B 73-79	Unmodified	Tryptic peptides
HF181116_RN_D3_1.06606.06606.2	AKAKSR		2	375.741					P16104, Q16777, Q6FI13, Q7L7L0, Q8IUE6, Q93077, Q9BTM1-2, Q9BTM1	12.746	0.048809	0.8756	H2AX 12-17	Unmodified	Tryptic peptides
HF181116_RN_D3_1.06703.06703.2	AQKKDGK		2	432.756					O60814, P06899, P23527, P33778, P58876, P62807, Q16778, Q8N257, Q93079, Q99877, Q99879, Q99880	14.477	0.0040328	0.9825	H2B1B 21-27	Unmodified	Tryptic peptides
HF181116_RN_D3_1.06795.06795.2	TKQTAR	2K(59.0450)	2	387.233					P0DPK2, P0DPK5, P68431, P84243, Q16695, Q5TEC6, Q6NXT2, Q71DI3	13.358	0.0343163	0.9376	H31 K4me	Classical	Tryptic peptides
HF181116_RN_D3_1.07038.07038.2	AVTKAQK		2	395.747					O60814, P06899, P23527, P57053, P58876, P62807, Q16778, Q8N257, Q93079, Q99877, Q99880	12.56	0.0392225	0.9023	H2B1C 17-23	Unmodified	Tryptic peptides
HF181116_RN_D3_1.07605.07605.2	AKAKTR		2	382.748					P04908, P0C0S8, P20671, Q96KK5, Q99878	13.442	0.0183865	0.959	H2A1 12-17	Unmodified	Tryptic peptides
HF181116_RN_D3_1.07710.07710.2	STGGKAPR		2	409.732					P68431, P84243, Q16695, Q5TEC6, Q6NXT2, Q71DI3	13.981	0.0239745	0.941	H31 10-17	Unmodified	Tryptic peptides
HF181116_RN_D3_1.07965.07965.2	GKQGGKAR	6K(42.0105)	2	449.762					P04908, P0C0S8, P20671, Q16777, Q6FI13, Q7L7L0, Q8IUE6, Q93077, Q96KK5, Q96QV6, Q99878	13.84	0.0822243	0.847	H2A1 K9ac	Classical	Tryptic peptides
HF181116_RN_D3_1.08074.08074.2	GKQGGKAR	2K(42.0105)	2	444.758					P04908, P0C0S8, P20671, Q16777, Q6FI13, Q7L7L0, Q8IUE6, Q93077, Q96KK5, Q96QV6, Q99878	15.328	0.0620869	0.8871	H2A1 K5ac	Classical	Tryptic peptides
HF181116_RN_D3_1.08106.08106.3	KSTGGKAPR	1K(42.0469), 2S(79.9663)	3	360.196	KsTGGKAPR	1	K(0.00)S(11.92)T(11.51)G(0.00)G(0.00)K(0.00)A(0.00)P(0.00)R(0.00)	S2	P68431, P84243, Q16695, Q5TEC6, Q6NXT2, Q71DI3	11.92	0.0785236	0.8642	H31 S10ph	Uncommon	Tryptic peptides
HF181116_RN_D3_1.08747.08747.2	KTEAPK	1K(59.0450), 6K(42.0105)	2	387.725					Q8IZA3-2, Q8IZA3	10.464	0.102094	0.8405	H18 K317me	Classical	Tryptic peptides
HF181116_RN_D3_1.08747.08747.2	KTEAPK	1K(59.0450), 6K(42.0105)	2	387.725					Q8IZA3-2, Q8IZA3	10.464	0.102094	0.8405	H18 K322ac	Classical	Tryptic peptides
HF181116_RN_D3_1.08924.08924.2	IASEASR		2	363.194					Q8N257, Q96A08, Q99880	11.454	0.00324713	0.9961	H2B3B 73-79	Unmodified	Tryptic peptides
HF181116_RN_D3_1.09044.09044.3	KQLATKAAR		3	347.888					P68431, P84243, Q5TEC6, Q6NXT2, Q71DI3	12.766	0.0858025	0.848	H31 18-26	Unmodified	Tryptic peptides
HF181116_RN_D3_1.09102.09102.2	KGNYSER		2	454.731					P04908, P20671, Q7L7L0	14.704	0.028119	0.9729	H2A3 36-42	Unmodified	Tryptic peptides
HF181116_RN_D3_1.09132.09132.2	DNKKTR		2	426.246					P04908, P0C0S8, P16104, P20671, Q16777, Q6FI13, Q7L7L0, Q8IUE6, Q93077, Q96KK5, Q96QV6, Q99878, Q9BTM1-2, Q9BTM1	12.443	0.0581099	0.8831	H2A1 72-77	Unmodified	Tryptic peptides
HF181116_RN_D3_1.09140.09140.2	KGNYSER	1K(42.0105)	2	448.217					P04908, P20671, Q7L7L0	15.006	0.00420243	0.9928	H2A3 K36ac	Classical	Tryptic peptides
HF181116_RN_D3_1.09204.09204.2	KSAPATGGVKKPHR	1K(28.0313), 10K(28.0313)	2	772.971					P68431, Q16695, Q5TEC6, Q71DI3	28.429	0.0130565	0.9631	H31 K36di	Classical	Tryptic peptides
HF181116_RN_D3_1.09213.09213.3	KSAPATGGVKKPHR	1K(28.0313), 11K(28.0313)	3	512.313					P68431, Q16695, Q5TEC6, Q71DI3	16.895	0.0447971	0.9309	H31 K37di	Classical	Tryptic peptides
HF181116_RN_D3_1.09217.09217.2	KSTGGKAPR		2	503.283					P68431, P84243, Q16695, Q5TEC6, Q6NXT2, Q71DI3	16.483	0.00567871	0.9899	H31 9-17	Unmodified	Tryptic peptides
HF181116_RN_D3_1.09245.09245.4	KSAPATGGVKKPHR	1K(28.0313), 10K(28.0313), 11K(59.0450)	4	390.493					P68431, Q16695, Q5TEC6, Q71DI3	13.756	0.0485289	0.9553	H31 K37me	Classical	Tryptic peptides
HF181116_RN_D3_1.09428.09428.2	KQLATK		2	367.236					P68431, P84243, Q16695, Q5TEC6, Q6NXT2, Q71DI3	13.774	0.0480286	0.9688	H31 18-23	Unmodified	Tryptic peptides
HF181116_RN_D3_1.09483.09483.2	GKQGGKVR		2	460.283					Q9BTM1-2, Q9BTM1	13.15	0.0386812	0.9184	H2AJ 4-11	Unmodified	Tryptic peptides
HF181116_RN_D3_1.09488.09488.2	KSTGGKAPR	1K(27.9949), 6K(42.0105)	2	486.267	kSTGGKAPR	1	K(13.13)S(11.11)T(10.02)G(0.00)G(0.00)K(0.00)A(0.00)P(0.00)R(0.00)	K1	P68431, P84243, Q16695, Q5TEC6, Q6NXT2, Q71DI3	14.127	0.0123951	0.9823	H31 K9fo	Uncommon	Tryptic peptides
HF181116_RN_D3_1.09520.09520.2	KDGKKR		2	433.774					O60814, P06899, P23527, P33778, P58876, P62807, Q16778, Q5QNW6-2, Q5QNW6, Q8N257, Q93079, Q99877, Q99879, Q99880	12.324	0.0349945	0.9335	H2B1B 24-29	Unmodified	Tryptic peptides
HF181116_RN_D3_1.09521.09521.2	GKQGGKVR	2K(42.0105), 6K(42.0105)	2	457.264					Q9BTM1-2, Q9BTM1	15.156	0.021677	0.966	H2AJ K5ac	Classical	Tryptic peptides
HF181116_RN_D3_1.09521.09521.2	GKQGGKVR	2K(42.0105), 6K(42.0105)	2	457.264					Q9BTM1-2, Q9BTM1	15.156	0.021677	0.966	H2AJ K9ac	Classical	Tryptic peptides
HF181116_RN_D3_1.09808.09808.2	KSTGGKAPR	1K(42.0105), 6K(42.0105)	2	493.275					P68431, P84243, Q16695, Q5TEC6, Q6NXT2, Q71DI3	16.414	0.00590881	0.9893	H31 K9ac	Classical	Tryptic peptides
HF181116_RN_D3_1.10003.10003.2	KSTGGKAPR	1K(42.0105), 6K(72.0211)	2	508.28	KSTGGkAPR	1	K(0.00)S(0.00)T(0.00)G(0.00)G(0.00)K(16.26)A(0.00)P(0.00)R(0.00)	K6	P68431, P84243, Q16695, Q5TEC6, Q6NXT2, Q71DI3	16.262	0.00200526	0.9887	H31 K14la	Uncommon	Tryptic peptides
HF181116_RN_D3_1.10183.10183.2	AVTKAQKK		2	482.309					O60814, P06899, P23527, P57053, P58876, P62807, Q16778, Q8N257, Q93079, Q99877, Q99880	14.59	0.0300262	0.8922	H2B1C 17-24	Unmodified	Tryptic peptides
HF181116_RN_D3_1.10259.10259.3	HAVSEGTKAVTK		3	424.904					A0A2R8Y619, O60814, P06899, P23527, P33778, P57053, P58876, P62807, Q16778, Q5QNW6-2, Q5QNW6, Q8N257, Q93079, Q96A08, Q99877, Q99879, Q99880	15.376	0.000102469	0.9997	H2B1B 109-120	Unmodified	Tryptic peptides
HF181116_RN_D3_1.10411.10411.2	SAPAPKKGSK		2	530.817					O60814, P06899, P23527, P33778, P57053, P58876, P62807, Q16778, Q5QNW6-2, Q5QNW6, Q8N257, Q93079, Q99877, Q99880	15.28	0.00820632	0.9686	H2B1B 6-15	Unmodified	Tryptic peptides
HF181116_RN_D3_1.10466.10466.2	KAVTKAQK		2	482.309					O60814, P06899, P23527, P57053, P58876, P62807, Q16778, Q8N257, Q93079, Q99877, Q99880	14.987	0.0424864	0.8839	H2B1C 16-23	Unmodified	Tryptic peptides
HF181116_RN_D3_1.10766.10766.2	KSAPATGGVK		2	480.781					P68431, Q16695, Q5TEC6, Q71DI3	9.777	0.151618	0.8757	H31 27-36	Unmodified	Tryptic peptides
HF181116_RN_D3_1.11104.11104.3	KSAPATGGVKKPHR	1K(42.0469), 10K(59.0450)	3	530.659					P68431, Q16695, Q5TEC6, Q71DI3	19.474	0.0320996	0.9136	H31 K36me	Classical	Tryptic peptides
HF181116_RN_D3_1.11140.11140.2	QLATKAAR		2	452.276					P68431, P84243, Q5TEC6, Q6NXT2, Q71DI3	16.773	0.027024	0.9497	H31 19-26	Unmodified	Tryptic peptides
HF181116_RN_D3_1.11178.11178.2	EIQTAVR		2	404.731					O60814, P06899, P23527, P33778, P57053, P58876, P62807, Q16778, Q5QNW6-2, Q5QNW6, Q93079, Q96A08, Q99877, Q99879, Q99880	14.349	0.0344945	0.9322	H2B1B 93-99	Unmodified	Tryptic peptides
HF181116_RN_D3_1.11238.11238.2	AVTKYTSSK		2	515.286					A0A2R8Y619, P23527, P33778, P58876, P62807, Q16778, Q5QNW6-2, Q5QNW6, Q8N257, Q93079, Q96A08, Q99877, Q99879, Q99880	17.724	0.00537986	0.9901	H2B1B 117-125	Unmodified	Tryptic peptides
HF181116_RN_D3_1.11661.11661.2	PGTVALR		2	362.223					P68431, P84243, Q16695, Q5TEC6, Q6NXT2, Q71DI3	16.569	0.00961059	0.9941	H31 43-49	Unmodified	Tryptic peptides
HF181116_RN_D3_1.11776.11776.3	KSAPATGGVKKPHR	1K(42.0469), 2S(79.9663)	3	552.643	KsAPATGGVKKPHR	1	K(0.00)S(18.84)A(0.00)P(0.00)A(0.00)T(16.89)G(0.00)G(0.00)V(0.00)K(0.00)K(0.00)P(0.00)H(0.00)R(0.00)	S2	P68431, Q16695, Q5TEC6, Q71DI3	18.84	0.00303908	0.9902	H31 S28ph	Uncommon	Tryptic peptides
HF181116_RN_D3_1.11816.11816.2	KSAPATGGVK	1K(59.0450)	2	487.789					P68431, Q16695, Q5TEC6, Q71DI3	18.611	0.00137856	0.9974	H31 K27me	Classical	Tryptic peptides
HF181116_RN_D3_1.12015.12015.3	SAPATGGVKKPHR		3	465.937					P68431, Q16695, Q5TEC6, Q71DI3	21.611	0.00580442	0.988	H31 28-40	Unmodified	Tryptic peptides
HF181116_RN_D3_1.12254.12254.2	YRPGTVALR		2	526.809					P68431, P84243, Q16695, Q5TEC6, Q6NXT2, Q71DI3	20.955	0.0216914	0.9641	H31 41-49	Unmodified	Tryptic peptides
HF181116_RN_D3_1.12702.12702.3	KSAPATGGVKKPHR		3	531.641					P68431, Q16695, Q5TEC6, Q71DI3	19.076	0.0198923	0.9681	H31 27-40	Unmodified	Tryptic peptides
HF181116_RN_D3_1.12805.12805.2	KSAPATGGVKK	10K(42.0469)	2	588.367					P68431, Q16695, Q5TEC6, Q71DI3	19.729	0.00277172	0.9954	H31 K36tr	Classical	Tryptic peptides
HF181116_RN_D3_1.12992.12992.2	KQLATKAAR	6K(42.0105)	2	542.333					P68431, P84243, Q5TEC6, Q6NXT2, Q71DI3	20.143	0.00817484	0.9834	H31 K23ac	Classical	Tryptic peptides
HF181116_RN_D3_1.12998.12998.2	KLPFQR		2	399.747					P0DPK2, P0DPK5, P68431, P84243, Q16695, Q5TEC6, Q6NXT2, Q71DI3	15.04	0.0732825	0.943	H31 64-69	Unmodified	Tryptic peptides
HF181116_RN_D3_1.13070.13070.2	KQLATKAAR	1K(42.0105), 6K(42.0105)	2	540.824					P68431, P84243, Q5TEC6, Q6NXT2, Q71DI3	19.984	0.00052216	0.9976	H31 K18ac	Classical	Tryptic peptides
HF181116_RN_D3_1.13074.13074.2	KQLATKAAR	1K(72.0211)	2	557.338	kQLATKAAR	1	K(17.45)Q(0.00)L(0.00)A(0.00)T(0.00)K(0.00)A(0.00)A(0.00)R(0.00)	K1	P68431, P84243, Q5TEC6, Q6NXT2, Q71DI3	17.452	0.000497622	0.9977	H31 K18la	Uncommon	Tryptic peptides
HF181116_RN_D3_1.13260.13260.3	KSAPATGGVKKPHR	1K(42.0105), 10K(42.0105)	3	521.633					P68431, Q16695, Q5TEC6, Q71DI3	25.894	0.000897612	0.9757	H31 K27ac	Classical	Tryptic peptides
HF181116_RN_D3_1.13260.13260.3	KSAPATGGVKKPHR	1K(42.0105), 10K(42.0105)	3	521.633					P68431, Q16695, Q5TEC6, Q71DI3	25.894	0.000897612	0.9757	H31 K36ac	Classical	Tryptic peptides
HF181116_RN_D3_1.13507.13507.2	HLQLAIR		2	430.771					P04908, P0C0S5, P0C0S8, P16104, P20671, Q16777, Q6FI13, Q71UI9-2, Q71UI9-3, Q71UI9-4, Q71UI9, Q7L7L0, Q93077, Q96KK5, Q96QV6, Q99878, Q9BTM1-2, Q9BTM1	14.885	0.0142479	0.992	H2A1 82-88	Unmodified	Tryptic peptides
HF181116_RN_D3_1.14040.14040.2	KSAPATGGVKKPHR	1K(59.0450), 10K(28.0313), 11K(68.0262)	2	799.976	KSAPATGGVKkPHR	1	K(0.00)S(0.00)A(0.00)P(0.00)A(0.00)T(0.00)G(0.00)G(0.00)V(0.00)K(0.00)K(21.23)P(0.00)H(0.00)R(0.00)	K11	P68431, Q16695, Q5TEC6, Q71DI3	21.233	3.82539e-05	0.9994	H31 K37cr	Uncommon	Tryptic peptides
HF181116_RN_D3_1.14186.14186.2	KQLATKAAR	1K(59.0450)	2	545.846					P68431, P84243, Q5TEC6, Q6NXT2, Q71DI3	16.589	0.0168947	0.9598	H31 K18me	Classical	Tryptic peptides
HF181116_RN_D3_1.14318.14318.2	DIQLAR		2	363.213					P68431, P84243, Q16695, Q6NXT2, Q71DI3	9.546	0.0307964	0.9483	H31 123-128	Unmodified	Tryptic peptides
HF181116_RN_D3_1.15990.15990.2	KLPFQR	1K(27.9949)	2	413.744	kLPFQR	1	K(6.70)L(0.00)P(0.00)F(0.00)Q(0.00)R(0.00)	K1	P0DPK2, P0DPK5, P68431, P84243, Q16695, Q5TEC6, Q6NXT2, Q71DI3	11.154	0.122039	0.8577	H31 K64fo	Uncommon	Tryptic peptides
HF181116_RN_D3_1.16051.16051.2	STELLIR		2	421.255					P68431, P84243, Q16695, Q5TEC6, Q6NXT2, Q71DI3	13.827	0.0828419	0.8411	H31 57-63	Unmodified	Tryptic peptides
HF181116_RN_D3_1.16206.16206.3	KSAPATGGVKKPHR	1K(28.0313), 14R(80.0262)	3	538.651	KSAPATGGVKKPHr	1	K(0.00)S(0.00)A(0.00)P(0.00)A(0.00)T(0.00)G(0.00)G(0.00)V(0.00)K(0.00)K(0.00)P(0.00)H(0.00)R(0.45)	R14	P68431, Q16695, Q5TEC6, Q71DI3	17.633	1.55809e-05	1	H31 R40ar	Uncommon	Tryptic peptides
HF181116_RN_D3_1.16352.16352.3	RYQKSTELLIR		3	484.618					P68431, P84243, Q16695, Q5TEC6, Q6NXT2, Q71DI3	18.803	0.00192663	0.9903	H31 53-63	Unmodified	Tryptic peptides
HF181116_RN_D3_1.18088.18088.2	KESYSVYVYK		2	655.839					O60814, P57053, P58876, P62807, Q5QNW6-2, Q5QNW6, Q93079, Q99877, Q99879, Q99880	16.068	0.00721107	0.994	H2B1C 34-43	Unmodified	Tryptic peptides
HF181116_RN_D3_1.18693.18693.2	YQKSTELLIR		2	660.367					P68431, P84243, Q16695, Q5TEC6, Q6NXT2, Q71DI3	15.75	0.00865964	0.9615	H31 54-63	Unmodified	Tryptic peptides
HF181116_RN_D3_1.18794.18794.2	YQKSTQLLLR		2	647.881					P0DPK2, P0DPK5	20.127	0.00220419	0.9917	H3Y2 54-63	Unmodified	Tryptic peptides
HF181116_RN_D3_1.18862.18862.2	AGLQFPVGR		2	477.773					P04908, P0C0S5, P0C0S8, P16104, P20671, Q16777, Q6FI13, Q71UI9-2, Q71UI9-5, Q71UI9, Q7L7L0, Q8IUE6, Q93077, Q96KK5, Q96QV6, Q99878, Q9BTM1-2, Q9BTM1	20.511	0.00993688	0.9836	H2A1 21-29	Unmodified	Tryptic peptides
HF181116_RN_D3_1.19427.19427.2	YQKSTELLIR	3K(42.0105)	2	646.864					P68431, P84243, Q16695, Q5TEC6, Q6NXT2, Q71DI3	19.998	0.00237411	0.9844	H31 K56ac	Classical	Tryptic peptides
HF181116_RN_D3_1.20352.20352.2	EIAQDFKTDLR		2	702.857					P68431, P84243, Q16695, Q71DI3	17.068	0.00263059	0.9844	H31 73-83	Unmodified	Tryptic peptides
HF181116_RN_D3_1.20629.20629.3	VTLFPKDVQLAR		3	482.611					P49450-2, P49450	11.841	0.0174078	0.9472	CENPA 118-129	Unmodified	Tryptic peptides
HF181116_RN_D3_1.22009.22009.2	EIAQDFKTDLR	7K(59.0450)	2	697.871					P68431, P84243, Q16695, Q71DI3	15.175	0.0214412	0.9627	H31 K79me	Classical	Tryptic peptides
HF181116_RN_D3_1.22308.22308.2	NDEELNKLLGR		2	673.361					P04908, Q7L7L0, Q93077	15.494	0.000317322	0.9982	H2A1C 89-99	Unmodified	Tryptic peptides
HF181116_RN_D3_1.23529.23529.2	APSSAGGLSRKAK	11K(28.0313), 13K(68.0262)	2	713.414	APSSAGGLSRKAk	1	A(0.00)P(0.00)S(0.00)S(0.00)A(0.00)G(0.00)G(0.00)L(0.00)S(0.00)R(0.00)K(0.00)A(0.00)K(15.05)	K13	Q8IZA3-2, Q8IZA3	15.049	0.0129643	0.9671	H18 K236di	Classical	Tryptic peptides
HF181116_RN_D3_1.23529.23529.2	APSSAGGLSRKAK	11K(28.0313), 13K(68.0262)	2	713.414	APSSAGGLSRKAk	1	A(0.00)P(0.00)S(0.00)S(0.00)A(0.00)G(0.00)G(0.00)L(0.00)S(0.00)R(0.00)K(0.00)A(0.00)K(15.05)	K13	Q8IZA3-2, Q8IZA3	15.049	0.0129643	0.9671	H18 K238cr	Uncommon	Tryptic peptides
HF181116_RN_D3_1.25471.25471.2	LLLPGELAK		2	499.82					A0A2R8Y619, O60814, P06899, P23527, P33778, P57053, P58876, P62807, Q16778, Q5QNW6-2, Q5QNW6, Q8N257, Q93079, Q96A08, Q99877, Q99879, Q99880	11.101	0.00397878	0.9968	H2B1B 100-108	Unmodified	Tryptic peptides
HF181130_D3_A.03493.03493.2	QGGKAR		2	331.195					P04908, P0C0S8, P20671, Q16777, Q6FI13, Q7L7L0, Q8IUE6, Q93077, Q96KK5, Q96QV6, Q99878	12.732	0.00874984	0.987	H2A1 6-11	Unmodified	Tryptic peptides
HF181130_D3_A.05528.05528.2	HAVSEGTK		2	437.229					A0A2R8Y619, O60814, P06899, P23527, P33778, P57053, P58876, P62807, Q16778, Q5QNW6-2, Q5QNW6, Q8N257, Q93079, Q96A08, Q99877, Q99879, Q99880	11.488	0.0566239	0.9023	H2B1B 109-116	Unmodified	Tryptic peptides
HF181130_D3_A.09192.09192.2	KAVTKVQK		2	473.81					Q5QNW6-2, Q5QNW6	23.526	0.0047635	0.9824	H2B2F 16-23	Unmodified	Tryptic peptides
HF181130_D3_A.09321.09321.2	SAPAPKK		2	372.228					O60814, P06899, P23527, P33778, P57053, P58876, P62807, Q16778, Q5QNW6-2, Q5QNW6, Q8N257, Q93079, Q99877, Q99880	12.448	0.103039	0.9252	H2B1B 6-12	Unmodified	Tryptic peptides
HF181130_D3_A.10443.10443.2	VQKKDGK		2	446.772					Q5QNW6-2, Q5QNW6	14.354	0.00348567	0.9898	H2B2F 21-27	Unmodified	Tryptic peptides
HF181130_D3_A.10550.10550.2	LAHYNKR	6K(42.0105)	2	472.259					O60814, P06899, P23527, P33778, P58876, P62807, Q16778, Q5QNW6-2, Q5QNW6, Q8N257, Q93079, Q99877, Q99879, Q99880	16.597	0.00531802	0.9943	H2B1B K85ac	Classical	Tryptic peptides
HF181130_D3_A.10563.10563.2	GSKKAVTK		2	461.777					O60814, P06899, P23527, P57053, P58876, P62807, Q16778, Q5QNW6-2, Q5QNW6, Q8N257, Q93079, Q99877, Q99880	13.345	0.0141852	0.9765	H2B1C 13-20	Unmodified	Tryptic peptides
HF181130_D3_A.10933.10933.2	GLGKGGAK		2	366.726					P62805, Q99525	14.094	0.0710395	0.8442	H4 9-16	Unmodified	Tryptic peptides
HF181130_D3_A.11027.11027.3	KSAPATGGVKKPHR	1K(28.0313), 10K(28.0313), 11K(104.0262)	3	531.979	KSAPATGGVKkPHR	1	K(0.00)S(0.00)A(0.00)P(0.00)A(0.00)T(0.00)G(0.00)G(0.00)V(0.00)K(0.00)K(16.67)P(0.00)H(0.00)R(0.00)	K11	P68431, Q16695, Q5TEC6, Q71DI3	16.666	0.00346751	0.9881	H31 K37be	Uncommon	Tryptic peptides
HF181130_D3_A.11618.11618.2	KSTGGKAPR	1K(72.0211)	2	509.79	kSTGGKAPR	1	K(22.61)S(0.00)T(0.00)G(0.00)G(0.00)K(0.00)A(0.00)P(0.00)R(0.00)	K1	P68431, P84243, Q16695, Q5TEC6, Q6NXT2, Q71DI3	22.61	0.000587121	0.8318	H31 K9la	Uncommon	Tryptic peptides
HF181130_D3_A.11902.11902.2	SAPAPK		2	308.181					O60814, P06899, P23527, P33778, P57053, P58876, P62807, Q16778, Q5QNW6-2, Q5QNW6, Q8N257, Q93079, Q99877, Q99880	11.577	0.170118	0.8363	H2B1B 6-11	Unmodified	Tryptic peptides
HF181130_D3_A.12096.12096.2	ARTKQTAR	6T(79.9663)	2	561.296	ARTKQtAR	1	A(0.00)R(0.00)T(0.00)K(0.00)Q(0.00)T(3.71)A(0.00)R(0.00)	T6	P0DPK2, P0DPK5, P68431, P84243, Q16695, Q5TEC6, Q6NXT2, Q71DI3	10.15	0.0194894	0.9703	H31 T6ph	Uncommon	Tryptic peptides
HF181130_D3_A.12252.12252.3	LAHYNKR	6K(27.9949)	3	313.839	LAHYNkR	1	L(0.00)A(0.00)H(0.00)Y(0.00)N(0.00)K(16.05)R(0.00)	K6	O60814, P06899, P23527, P33778, P58876, P62807, Q16778, Q5QNW6-2, Q5QNW6, Q8N257, Q93079, Q99877, Q99879, Q99880	16.048	0.00729457	0.8588	H2B1B K85fo	Uncommon	Tryptic peptides
HF181130_D3_A.12401.12401.2	LAKSDEPK		2	466.76					P07305-2, P07305	18.258	0.00255037	0.9911	H10 94-101	Unmodified	Tryptic peptides
HF181130_D3_A.12650.12650.4	KSAPATGGVKKPHR	1K(28.0313), 10K(59.0450), 14R(144.0422)	4	439.508	KSAPATGGVKKPHr	1	K(0.00)S(0.00)A(0.00)P(0.00)A(0.00)T(0.00)G(0.00)G(0.00)V(0.00)K(0.00)K(0.00)P(0.00)H(0.00)R(6.70)	R14	P68431, Q16695, Q5TEC6, Q71DI3	20.415	0.0961921	0.8879	H31 R40te	Uncommon	Tryptic peptides
HF181130_D3_A.12894.12894.3	KSAPATGGVKKPHR	1K(28.0313), 6T(79.9663)	3	544.635	KSAPAtGGVKKPHR	1	K(0.00)S(11.68)A(0.00)P(0.00)A(0.00)T(15.46)G(0.00)G(0.00)V(0.00)K(0.00)K(0.00)P(0.00)H(0.00)R(0.00)	T6	P68431, Q16695, Q5TEC6, Q71DI3	15.462	0.0573249	0.8592	H31 T32ph	Uncommon	Tryptic peptides
HF181130_D3_A.13189.13189.2	TESHHKAKGK		2	651.863					P04908, P0C0S8, P20671, Q6FI13, Q7L7L0, Q93077	18.556	1.63464e-05	1	H2A1 120-129	Unmodified	Tryptic peptides
HF181130_D3_A.13206.13206.2	ARTKQTAR	2R(80.0262)	2	556.322	ArTKQTAR	1	A(0.00)R(15.91)T(0.00)K(0.00)Q(0.00)T(0.00)A(0.00)R(0.00)	R2	P0DPK2, P0DPK5, P68431, P84243, Q16695, Q5TEC6, Q6NXT2, Q71DI3	15.906	0.000713613	0.8698	H31 R2ar	Uncommon	Tryptic peptides
HF181130_D3_A.13241.13241.2	EVQTAVR		2	424.239					A0A2R8Y619, Q8N257	15.739	0.0490061	0.9694	H2BE1 89-95	Unmodified	Tryptic peptides
HF181130_D3_A.13431.13431.2	PEPSKSAPAPK		2	577.318					P33778, Q99877	17.184	0.000492034	0.9983	H2B1B 1-11	Unmodified	Tryptic peptides
HF181130_D3_A.13573.13573.2	LAKSDEPKK		2	553.322					P07305-2, P07305	18.461	5.12092e-07	1	H10 94-102	Unmodified	Tryptic peptides
HF181130_D3_A.13814.13814.2	PDPAKSAPAPK		2	562.313					P23527, Q5QNW6-2, Q5QNW6, Q93079	24.134	1.15616e-06	1	H2B1H 1-11	Unmodified	Tryptic peptides
HF181130_D3_A.13852.13852.2	KAAAKK		2	376.255					P10412, P16401	13.978	0.0759452	0.9478	H14 212-217	Unmodified	Tryptic peptides
HF181130_D3_A.14238.14238.2	KQLATKAAR	6K(88.0160)	2	582.846	KQLATkAAR	1	K(0.00)Q(0.00)L(0.00)A(0.00)T(0.00)K(7.78)A(0.00)A(0.00)R(0.00)	K6	P68431, P84243, Q5TEC6, Q6NXT2, Q71DI3	16.019	0.000607741	0.9981	H31 K23gl	Uncommon	Tryptic peptides
HF181130_D3_A.14508.14508.3	KSAPATGGVKKPHR	1K(28.0313), 10K(28.0313), 11K(72.0211)	3	536.32	KSAPATGGVKkPHR	1	K(0.00)S(0.00)A(0.00)P(0.00)A(0.00)T(0.00)G(0.00)G(0.00)V(0.00)K(0.00)K(26.96)P(0.00)H(0.00)R(0.00)	K11	P68431, Q16695, Q5TEC6, Q71DI3	26.959	5.54904e-05	1	H31 K37la	Uncommon	Tryptic peptides
HF181130_D3_A.14657.14657.2	PEPAKSAPAPKK		2	655.883					O60814, P06899, P57053, P62807, Q16778	25.911	0.0106499	0.9847	H2B1C 1-12	Unmodified	Tryptic peptides
HF181130_D3_A.14796.14796.2	PEPSKSAPAPK	5K(59.0450)	2	575.321					P33778, Q99877	16.391	0.00297436	0.9914	H2B1B K5me	Classical	Tryptic peptides
HF181130_D3_A.14833.14833.4	KSAPATGGVKKPHR	10K(42.0105), 11K(86.0004)	4	402.474	KSAPATGGVKkPHR	1	K(0.00)S(0.00)A(0.00)P(0.00)A(0.00)T(0.00)G(0.00)G(0.00)V(0.00)K(0.00)K(23.38)P(0.00)H(0.00)R(0.00)	K11	P68431, Q16695, Q5TEC6, Q71DI3	23.382	0.000597466	0.9996	H31 K37ma	Uncommon	Tryptic peptides
HF181130_D3_A.15045.15045.2	PDPAKSAPAPKK		2	648.875					P23527, Q5QNW6-2, Q5QNW6, Q93079	18.7	0.000180213	0.9646	H2B1H 1-12	Unmodified	Tryptic peptides
HF181130_D3_A.15791.15791.3	IAGEASRLAHYNKR		3	559.31					O60814, P06899, P23527, P33778, P58876, P62807, Q16778, Q5QNW6-2, Q5QNW6, Q93079, Q99877, Q99879	28.574	2.85446e-06	1	H2B1B 73-86	Unmodified	Tryptic peptides
HF181130_D3_A.16083.16083.2	STITSREIQTAVR		2	722.399					O60814, P06899, P23527, P33778, P57053, P58876, P62807, Q16778, Q5QNW6-2, Q5QNW6, Q93079, Q99877, Q99879, Q99880	18.159	0.0057507	0.9899	H2B1B 87-99	Unmodified	Tryptic peptides
HF181130_D3_A.16119.16119.2	PEPAKSAPAPKK	5K(42.0105)	2	676.888					O60814, P06899, P57053, P62807, Q16778	18.334	0.0321911	0.9251	H2B1C K5ac	Classical	Tryptic peptides
HF181130_D3_A.16148.16148.3	VLKQVHPDTGISSK		3	518.629					O60814, P06899, P23527, P33778, P57053, P58876, P62807, Q16778, Q5QNW6-2, Q5QNW6, Q8N257, Q93079, Q96A08, Q99877, Q99879, Q99880	33.687	1.6154e-10	1	H2B1B 44-57	Unmodified	Tryptic peptides
HF181130_D3_A.16235.16235.2	PEPSKSAPAPKK		2	654.875					P33778, Q99877	27.539	4.61845e-06	1	H2B1B 1-12	Unmodified	Tryptic peptides
HF181130_D3_A.16523.16523.3	IAGEASRLAHYNKR	6S(79.9663)	3	570.955	IAGEAsRLAHYNKR	1	I(0.00)A(0.00)G(0.00)E(0.00)A(0.00)S(22.94)R(0.00)L(0.00)A(0.00)H(0.00)Y(11.96)N(0.00)K(0.00)R(0.00)	S6	O60814, P06899, P23527, P33778, P58876, P62807, Q16778, Q5QNW6-2, Q5QNW6, Q93079, Q99877, Q99879	23.052	5.79566e-05	1	H2B1B S78ph	Uncommon	Tryptic peptides
HF181130_D3_A.16636.16636.2	KQLATKAAR	6K(72.0211)	2	574.849	KQLATkAAR	1	K(0.00)Q(0.00)L(0.00)A(0.00)T(0.00)K(12.21)A(0.00)A(0.00)R(0.00)	K6	P68431, P84243, Q5TEC6, Q6NXT2, Q71DI3	12.308	0.0352528	0.8614	H31 K23la	Uncommon	Tryptic peptides
HF181130_D3_A.16839.16839.2	KSAPATGGVKKPHR	1K(86.0368), 10K(42.0469), 11K(42.0469)	2	825	kSAPATGGVKKPHR	1	K(7.30)S(0.00)A(0.00)P(0.00)A(0.00)T(0.00)G(0.00)G(0.00)V(0.00)K(0.00)K(0.00)P(0.00)H(0.00)R(0.00)	K1	P68431, Q16695, Q5TEC6, Q71DI3	19.152	0.00254299	0.9714	H31 K27hy	Uncommon	Tryptic peptides
HF181130_D3_A.16839.16839.2	KSAPATGGVKKPHR	1K(86.0368), 10K(42.0469), 11K(42.0469)	2	825	kSAPATGGVKKPHR	1	K(7.30)S(0.00)A(0.00)P(0.00)A(0.00)T(0.00)G(0.00)G(0.00)V(0.00)K(0.00)K(0.00)P(0.00)H(0.00)R(0.00)	K1	P68431, Q16695, Q5TEC6, Q71DI3	19.152	0.00254299	0.9714	H31 K37tr	Classical	Tryptic peptides
HF181130_D3_A.17065.17065.2	KQLATKAAR	5T(79.9663)	2	578.821	KQLAtKAAR	1	K(0.00)Q(0.00)L(0.00)A(0.00)T(15.06)K(0.00)A(0.00)A(0.00)R(0.00)	T5	P68431, P84243, Q5TEC6, Q6NXT2, Q71DI3	15.055	0.0119115	0.9517	H31 T22ph	Uncommon	Tryptic peptides
HF181130_D3_A.17280.17280.3	SRKESYSVYVYK		3	518.606					O60814, P57053, P58876, P62807, Q5QNW6-2, Q5QNW6, Q93079, Q99877, Q99879, Q99880	24.658	2.06036e-06	1	H2B1C 32-43	Unmodified	Tryptic peptides
HF181130_D3_A.17675.17675.3	KYQKSTQLLLR	4K(27.9949)	3	484.287	KYQkSTQLLLR	1	K(0.00)Y(0.00)Q(0.00)K(25.31)S(23.22)T(21.31)Q(0.00)L(0.00)L(0.00)L(0.00)R(0.00)	K4	P0DPK2, P0DPK5	25.312	1.99404e-08	1	H3Y2 K56fo	Uncommon	Tryptic peptides
HF181130_D3_A.17679.17679.3	KYQKSTQLLLR	1K(42.0105), 4K(59.0450)	3	490.963					P0DPK2, P0DPK5	16.743	0.00287582	0.9903	H3Y2 K53ac	Classical	Tryptic peptides
HF181130_D3_A.17679.17679.3	KYQKSTQLLLR	1K(42.0105), 4K(59.0450)	3	490.963					P0DPK2, P0DPK5	16.743	0.00287582	0.9903	H3Y2 K56me	Classical	Tryptic peptides
HF181130_D3_A.17680.17680.2	KYQKSTQLLLR	1K(27.9949)	2	725.926	kYQKSTQLLLR	1	K(20.03)Y(0.00)Q(0.00)K(0.00)S(12.98)T(11.32)Q(0.00)L(0.00)L(0.00)L(0.00)R(0.00)	K1	P0DPK2, P0DPK5	20.027	0.000558718	0.914	H3Y2 K53fo	Uncommon	Tryptic peptides
HF181130_D3_A.17789.17789.3	KYQKSTQLLLR	1K(42.0469)	3	490.963					P0DPK2, P0DPK5	15.975	0.0436696	0.9262	H3Y2 K53tr	Classical	Tryptic peptides
HF181130_D3_A.17876.17876.2	KSAPATGGVKK		2	589.858					P68431, Q16695, Q5TEC6, Q71DI3	23.756	0.000115143	0.9999	H31 27-37	Unmodified	Tryptic peptides
HF181130_D3_A.18011.18011.3	LSIKRLVTTGVLKQTK	4K(42.0105), 16K(27.9949)	3	658.077	LSIKRLVTTGVLKQTk	1	L(0.00)S(0.00)I(0.00)K(0.00)R(0.00)L(0.00)V(0.00)T(6.22)T(0.00)G(0.00)V(0.00)L(0.00)K(0.00)Q(0.00)T(0.00)K(11.55)	K16	P07305-2, P07305	11.55	0.0195902	0.8755	H10 K72ac	Classical	Tryptic peptides
HF181130_D3_A.18011.18011.3	LSIKRLVTTGVLKQTK	4K(42.0105), 16K(27.9949)	3	658.077	LSIKRLVTTGVLKQTk	1	L(0.00)S(0.00)I(0.00)K(0.00)R(0.00)L(0.00)V(0.00)T(6.22)T(0.00)G(0.00)V(0.00)L(0.00)K(0.00)Q(0.00)T(0.00)K(11.55)	K16	P07305-2, P07305	11.55	0.0195902	0.8755	H10 K84fo	Uncommon	Tryptic peptides
HF181130_D3_A.18548.18548.3	EIAQDFKTDLR	7K(28.0313)	3	455.245					P68431, P84243, Q16695, Q71DI3	16.475	0.00416262	0.9914	H31 K79di	Classical	Tryptic peptides
HF181130_D3_A.18691.18691.2	APSSAGGLSRKAK	10R(39.9949), 11K(42.0105)	2	678.869	APSSAGGLSrKAK	1	A(0.00)P(0.00)S(0.00)S(0.00)A(0.00)G(0.00)G(0.00)L(0.00)S(0.00)R(11.01)K(0.00)A(0.00)K(0.00)	R10	Q8IZA3-2, Q8IZA3	11.013	0.0354328	0.9396	H18 R235g-	Uncommon	Tryptic peptides
HF181130_D3_A.18691.18691.2	APSSAGGLSRKAK	10R(39.9949), 11K(42.0105)	2	678.869	APSSAGGLSrKAK	1	A(0.00)P(0.00)S(0.00)S(0.00)A(0.00)G(0.00)G(0.00)L(0.00)S(0.00)R(11.01)K(0.00)A(0.00)K(0.00)	R10	Q8IZA3-2, Q8IZA3	11.013	0.0354328	0.9396	H18 K236ac	Classical	Tryptic peptides
HF181130_D3_A.19399.19399.2	KESYSVYVYK	1K(162.0528)	2	714.351	kESYSVYVYK	1	K(13.94)E(0.00)S(0.00)Y(0.00)S(0.00)V(0.00)Y(0.00)V(0.00)Y(0.00)K(0.00)	K1	O60814, P57053, P58876, P62807, Q5QNW6-2, Q5QNW6, Q93079, Q99877, Q99879, Q99880	13.936	0.000375698	0.9964	H2B1C K34he	Uncommon	Tryptic peptides
HF181130_D3_A.19400.19400.2	KESYSVYVYK	1K(42.0105), 10K(88.0160)	2	698.337	KESYSVYVYk	1	K(0.00)E(0.00)S(0.00)Y(0.00)S(0.00)V(0.00)Y(0.00)V(0.00)Y(0.00)K(1.73)	K10	O60814, P57053, P58876, P62807, Q5QNW6-2, Q5QNW6, Q93079, Q99877, Q99879, Q99880	14.018	0.0075581	0.9152	H2B1C K34ac	Classical	Tryptic peptides
HF181130_D3_A.19400.19400.2	KESYSVYVYK	1K(42.0105), 10K(88.0160)	2	698.337	KESYSVYVYk	1	K(0.00)E(0.00)S(0.00)Y(0.00)S(0.00)V(0.00)Y(0.00)V(0.00)Y(0.00)K(1.73)	K10	O60814, P57053, P58876, P62807, Q5QNW6-2, Q5QNW6, Q93079, Q99877, Q99879, Q99880	14.018	0.0075581	0.9152	H2B1C K43gl	Uncommon	Tryptic peptides
HF181130_D3_A.19514.19514.3	KYQKSTQLLLR	1K(42.0105), 4K(42.0105)	3	491.288					P0DPK2, P0DPK5	20.659	0.000588771	0.9747	H3Y2 K56ac	Classical	Tryptic peptides
HF181130_D3_A.19609.19609.3	VTIMPKDIQLAR	12R(54.0105)	3	495.284	VTIMPKDIQLAr	1	V(0.00)T(0.00)I(0.00)M(0.00)P(0.00)K(0.00)D(0.00)I(0.00)Q(0.00)L(0.00)A(0.00)R(5.59)	R12	P68431, P84243, Q16695, Q6NXT2, Q71DI3	17.842	0.0163988	0.9005	H31 R128mg	Uncommon	Tryptic peptides
HF181130_D3_A.20228.20228.2	AVTKYTSAK		2	552.318					O60814, P06899, P57053	12.945	0.0237421	0.9203	H2B1J 117-125	Unmodified	Tryptic peptides
HF181130_D3_A.20320.20320.2	KSAPATGGVKKPHR	14R(39.9949)	2	773.442	KSAPATGGVKKPHr	1	K(0.00)S(0.00)A(0.00)P(0.00)A(0.00)T(0.00)G(0.00)G(0.00)V(0.00)K(0.00)K(0.00)P(0.00)H(0.00)R(1.26)	R14	P68431, Q16695, Q5TEC6, Q71DI3	22.373	0.000302031	0.9889	H31 R40g-	Uncommon	Tryptic peptides
HF181130_D3_A.20611.20611.2	KSTGGKAPR	9R(54.0105)	2	491.779	KSTGGKAPr	1	K(0.00)S(0.00)T(0.00)G(0.00)G(0.00)K(0.00)A(0.00)P(0.00)R(2.30)	R9	P68431, P84243, Q16695, Q5TEC6, Q6NXT2, Q71DI3	15.331	0.010068	0.872	H31 R17mg	Uncommon	Tryptic peptides
HF181130_D3_A.20720.20720.2	VTIMPKDIQLAR		2	715.417					P68431, P84243, Q16695, Q6NXT2, Q71DI3	21.796	0.000371568	0.9986	H31 117-128	Unmodified	Tryptic peptides
HF181130_D3_A.20839.20839.2	SSRAGLQFPVGR		2	692.889					P04908, P0C0S8, P16104, P20671, Q16777, Q6FI13, Q7L7L0, Q8IUE6, Q93077, Q96KK5, Q96QV6, Q99878, Q9BTM1-2, Q9BTM1	18.169	0.00189285	0.8675	H2A1 18-29	Unmodified	Tryptic peptides
HF181130_D3_A.20874.20874.3	AKAKAVSRSQRAGLQFPVGR	2K(42.0105), 11R(39.9949)	3	782.111	AKAKAVSRSQrAGLQFPVGR	1	A(0.00)K(0.00)A(0.00)K(0.00)A(0.00)V(0.00)S(0.00)R(24.60)S(0.00)Q(0.00)R(26.99)A(0.00)G(0.00)L(0.00)Q(0.00)F(0.00)P(0.00)V(0.00)G(0.00)R(8.65)	R11	Q71UI9-2, Q71UI9-5, Q71UI9	26.989	3.02483e-07	1	H2AV K13ac	Classical	Tryptic peptides
HF181130_D3_A.20874.20874.3	AKAKAVSRSQRAGLQFPVGR	2K(42.0105), 11R(39.9949)	3	782.111	AKAKAVSRSQrAGLQFPVGR	1	A(0.00)K(0.00)A(0.00)K(0.00)A(0.00)V(0.00)S(0.00)R(24.60)S(0.00)Q(0.00)R(26.99)A(0.00)G(0.00)L(0.00)Q(0.00)F(0.00)P(0.00)V(0.00)G(0.00)R(8.65)	R11	Q71UI9-2, Q71UI9-5, Q71UI9	26.989	3.02483e-07	1	H2AV R22g-	Uncommon	Tryptic peptides
HF181130_D3_A.20878.20878.3	AKAKAVSRSQRAGLQFPVGR	2K(42.0105), 4K(132.0575)	3	782.779	AKAkAVSRSQRAGLQFPVGR	1	A(0.00)K(0.00)A(0.00)K(22.40)A(0.00)V(0.00)S(0.00)R(0.00)S(0.00)Q(0.00)R(0.00)A(0.00)G(0.00)L(0.00)Q(0.00)F(0.00)P(0.00)V(0.00)G(0.00)R(0.00)	K4	Q71UI9-2, Q71UI9-5, Q71UI9	23.124	4.45856e-07	1	H2AV K15n-	Uncommon	Tryptic peptides
HF181130_D3_A.20987.20987.2	KAGAAKAK	1K(42.0105), 6K(42.0105), 8K(132.0575)	2	480.779	KAGAAKAk	1	K(0.00)A(0.00)G(0.00)A(0.00)A(0.00)K(0.00)A(0.00)K(14.05)	K8	P10412, P16401	14.05	0.00882006	0.9868	H14 K121ac	Classical	Tryptic peptides
HF181130_D3_A.20987.20987.2	KAGAAKAK	1K(42.0105), 6K(42.0105), 8K(132.0575)	2	480.779	KAGAAKAk	1	K(0.00)A(0.00)G(0.00)A(0.00)A(0.00)K(0.00)A(0.00)K(14.05)	K8	P10412, P16401	14.05	0.00882006	0.9868	H14 K126ac	Classical	Tryptic peptides
HF181130_D3_A.20987.20987.2	KAGAAKAK	1K(42.0105), 6K(42.0105), 8K(132.0575)	2	480.779	KAGAAKAk	1	K(0.00)A(0.00)G(0.00)A(0.00)A(0.00)K(0.00)A(0.00)K(14.05)	K8	P10412, P16401	14.05	0.00882006	0.9868	H14 K128n-	Uncommon	Tryptic peptides
HF181130_D3_A.21014.21014.2	YQKSTELLIR	3K(27.9949)	2	644.86	YQkSTELLIR	1	Y(0.00)Q(0.00)K(23.55)S(19.67)T(17.61)E(0.00)L(0.00)L(0.00)I(0.00)R(0.00)	K3	P68431, P84243, Q16695, Q5TEC6, Q6NXT2, Q71DI3	23.546	4.16206e-06	1	H31 K56fo	Uncommon	Tryptic peptides
HF181130_D3_A.21043.21043.2	YQKSTQLLLR	3K(72.0211)	2	683.892	YQkSTQLLLR	1	Y(0.00)Q(0.00)K(12.96)S(0.00)T(0.00)Q(0.00)L(0.00)L(0.00)L(0.00)R(0.00)	K3	P0DPK2, P0DPK5	12.955	0.0138094	0.8595	H3Y2 K56la	Uncommon	Tryptic peptides
HF181130_D3_A.21048.21048.2	KASGPPVSELITK		2	686.4					P10412, P16402, P16403	22.515	1.43224e-07	1	H13 34-46	Unmodified	Tryptic peptides
HF181130_D3_A.21098.21098.2	KESYSIYVYK		2	662.847					P06899, P23527, P33778, Q16778, Q8N257	21.841	0.0018535	0.9978	H2B1B 34-43	Unmodified	Tryptic peptides
HF181130_D3_A.21239.21239.2	DNIQGITK		2	467.258					P62805, Q99525	16.23	0.0208913	0.9862	H4 24-31	Unmodified	Tryptic peptides
HF181130_D3_A.21336.21336.2	YQKSTQLLLR	3K(86.0004)	2	659.362	YQkSTQLLLR	1	Y(0.00)Q(0.00)K(18.83)S(0.00)T(0.00)Q(0.00)L(0.00)L(0.00)L(0.00)R(0.00)	K3	P0DPK2, P0DPK5	18.829	0.0186659	0.9165	H3Y2 K56ma	Uncommon	Tryptic peptides
HF181130_D3_A.21337.21337.2	YQKSTELLIR	2Q(159.0684)	2	750.422	YqKSTELLIR	1	Y(0.00)Q(11.11)K(0.00)S(0.00)T(0.00)E(0.00)L(0.00)L(0.00)I(0.00)R(0.00)	Q2	P68431, P84243, Q16695, Q5TEC6, Q6NXT2, Q71DI3	16.04	0.000414351	0.9983	H31 Q55se	Uncommon	Tryptic peptides
HF181130_D3_A.21340.21340.2	RYQKSTELLIR	4K(162.0528)	2	812.455	RYQkSTELLIR	1	R(0.00)Y(0.00)Q(0.00)K(10.98)S(0.00)T(0.00)E(0.00)L(0.00)L(0.00)I(0.00)R(0.00)	K4	P68431, P84243, Q16695, Q5TEC6, Q6NXT2, Q71DI3	15.82	0.00513236	0.847	H31 K56he	Uncommon	Tryptic peptides
HF181130_D3_A.21359.21359.2	YQKSTELLIR	3K(42.0469), 10R(144.0422)	2	741.418	YQKSTELLIr	1	Y(0.00)Q(0.00)K(0.00)S(0.00)T(0.00)E(0.00)L(0.00)L(0.00)I(0.00)R(3.56)	R10	P68431, P84243, Q16695, Q5TEC6, Q6NXT2, Q71DI3	14.619	0.00127428	0.9954	H31 K56tr	Classical	Tryptic peptides
HF181130_D3_A.21359.21359.2	YQKSTELLIR	3K(42.0469), 10R(144.0422)	2	741.418	YQKSTELLIr	1	Y(0.00)Q(0.00)K(0.00)S(0.00)T(0.00)E(0.00)L(0.00)L(0.00)I(0.00)R(3.56)	R10	P68431, P84243, Q16695, Q5TEC6, Q6NXT2, Q71DI3	14.619	0.00127428	0.9954	H31 R63te	Uncommon	Tryptic peptides
HF181130_D3_A.21407.21407.2	APSSAGGLSRKAK	10R(39.9949), 11K(42.0469), 13K(59.0450)	2	676.89	APSSAGGLSrKAK	1	A(0.00)P(0.00)S(0.00)S(0.00)A(0.00)G(0.00)G(0.00)L(0.00)S(0.00)R(17.39)K(0.00)A(0.00)K(0.00)	R10	Q8IZA3-2, Q8IZA3	17.392	0.00430049	0.9899	H18 K236tr	Classical	Tryptic peptides
HF181130_D3_A.21407.21407.2	APSSAGGLSRKAK	10R(39.9949), 11K(42.0469), 13K(59.0450)	2	676.89	APSSAGGLSrKAK	1	A(0.00)P(0.00)S(0.00)S(0.00)A(0.00)G(0.00)G(0.00)L(0.00)S(0.00)R(17.39)K(0.00)A(0.00)K(0.00)	R10	Q8IZA3-2, Q8IZA3	17.392	0.00430049	0.9899	H18 K238me	Classical	Tryptic peptides
HF181130_D3_A.21435.21435.2	RYQKSTELLIR	4K(104.0262)	2	778.437	RYQkSTELLIR	1	R(0.00)Y(0.00)Q(0.00)K(11.00)S(0.00)T(0.00)E(0.00)L(0.00)L(0.00)I(0.00)R(0.00)	K4	P68431, P84243, Q16695, Q5TEC6, Q6NXT2, Q71DI3	15.824	0.0224531	0.9522	H31 K56be	Uncommon	Tryptic peptides
HF181130_D3_A.21466.21466.2	RYQKSTELLIR	1R(144.0422), 4K(42.0105)	2	796.936	rYQKSTELLIR	1	R(15.09)Y(0.00)Q(0.00)K(0.00)S(0.00)T(0.00)E(0.00)L(0.00)L(0.00)I(0.00)R(0.00)	R1	P68431, P84243, Q16695, Q5TEC6, Q6NXT2, Q71DI3	15.092	0.00770581	0.8839	H31 R53te	Uncommon	Tryptic peptides
HF181130_D3_A.21565.21565.2	KSAPATGGVKKPHR	14R(54.0105)	2	780.45	KSAPATGGVKKPHr	1	K(0.00)S(0.00)A(0.00)P(0.00)A(0.00)T(0.00)G(0.00)G(0.00)V(0.00)K(0.00)K(0.00)P(0.00)H(0.00)R(1.49)	R14	P68431, Q16695, Q5TEC6, Q71DI3	22.447	8.73849e-05	0.9974	H31 R40mg	Uncommon	Tryptic peptides
HF181130_D3_A.22104.22104.2	KQLATKAAR	1K(86.0368)	2	559.342	kQLATKAAR	1	K(17.62)Q(0.00)L(0.00)A(0.00)T(0.00)K(0.00)A(0.00)A(0.00)R(0.00)	K1	P68431, P84243, Q5TEC6, Q6NXT2, Q71DI3	17.623	7.34802e-05	0.9972	H31 K18hy	Uncommon	Tryptic peptides
HF181130_D3_A.22116.22116.3	SSRAGLQFPVGR	3R(144.0422)	3	473.584	SSrAGLQFPVGR	1	S(0.00)S(0.00)R(12.03)A(0.00)G(0.00)L(0.00)Q(0.00)F(0.00)P(0.00)V(0.00)G(0.00)R(2.49)	R3	P04908, P0C0S8, P16104, P20671, Q16777, Q6FI13, Q7L7L0, Q8IUE6, Q93077, Q96KK5, Q96QV6, Q99878, Q9BTM1-2, Q9BTM1	14.523	0.0191598	0.9677	H2A1 R20te	Uncommon	Tryptic peptides
HF181130_D3_A.22364.22364.2	APSSAGGLSRKAK	11K(59.0450), 13K(114.0317)	2	701.89	APSSAGGLSRKAk	1	A(0.00)P(0.00)S(0.00)S(0.00)A(0.00)G(0.00)G(0.00)L(0.00)S(0.00)R(0.00)K(0.00)A(0.00)K(14.89)	K13	Q8IZA3-2, Q8IZA3	14.887	0.0024805	0.9754	H18 K236me	Classical	Tryptic peptides
HF181130_D3_A.22364.22364.2	APSSAGGLSRKAK	11K(59.0450), 13K(114.0317)	2	701.89	APSSAGGLSRKAk	1	A(0.00)P(0.00)S(0.00)S(0.00)A(0.00)G(0.00)G(0.00)L(0.00)S(0.00)R(0.00)K(0.00)A(0.00)K(14.89)	K13	Q8IZA3-2, Q8IZA3	14.887	0.0024805	0.9754	H18 K238gl	Uncommon	Tryptic peptides
HF181130_D3_A.22484.22484.2	NDEELNKLLGK	7K(42.0105), 11K(42.0105)	2	678.854					P0C0S8, P20671, Q16777, Q6FI13, Q96KK5, Q99878, Q9BTM1-2, Q9BTM1	16.037	0.000671343	0.9672	H2A1 K95ac	Classical	Tryptic peptides
HF181130_D3_A.22484.22484.2	NDEELNKLLGK	7K(42.0105), 11K(42.0105)	2	678.854					P0C0S8, P20671, Q16777, Q6FI13, Q96KK5, Q99878, Q9BTM1-2, Q9BTM1	16.037	0.000671343	0.9672	H2A1 K99ac	Classical	Tryptic peptides
HF181130_D3_A.22727.22727.2	VTIMPKDIQLAR	6K(42.0469)	2	713.926					P68431, P84243, Q16695, Q6NXT2, Q71DI3	15.226	0.0352349	0.9052	H31 K122tr	Classical	Tryptic peptides
HF181130_D3_A.22765.22765.3	VTIMPKDIQLAR	6K(42.0469), 12R(144.0422)	3	539.31	VTIMPKDIQLAr	1	V(0.00)T(0.00)I(0.00)M(0.00)P(0.00)K(0.00)D(0.00)I(0.00)Q(0.00)L(0.00)A(0.00)R(6.81)	R12	P68431, P84243, Q16695, Q6NXT2, Q71DI3	19.117	0.000465845	0.9932	H31 R128te	Uncommon	Tryptic peptides
HF181130_D3_A.23231.23231.3	EIAQDFKTDLR	11R(39.9949)	3	468.239	EIAQDFKTDLr	1	E(0.00)I(0.00)A(0.00)Q(0.00)D(0.00)F(0.00)K(0.00)T(0.00)D(0.00)L(0.00)R(6.01)	R11	P68431, P84243, Q16695, Q71DI3	16.287	0.0047879	0.9814	H31 R83g-	Uncommon	Tryptic peptides
HF181130_D3_A.23432.23432.2	LVREIAQDFKTDLR	3R(39.9949)	2	894.988	LVrEIAQDFKTDLR	1	L(0.00)V(0.00)R(10.76)E(0.00)I(0.00)A(0.00)Q(0.00)D(0.00)F(0.00)K(0.00)T(0.00)D(0.00)L(0.00)R(5.85)	R3	P68431, P84243, Q71DI3	13.278	0.0149942	0.9593	H31 R72g-	Uncommon	Tryptic peptides
HF181130_D3_A.24081.24081.3	LLLPGELAKHAVSEGTK		3	603.35					A0A2R8Y619, O60814, P06899, P23527, P33778, P57053, P58876, P62807, Q16778, Q5QNW6-2, Q5QNW6, Q8N257, Q93079, Q96A08, Q99877, Q99879, Q99880	31.889	4.49521e-07	1	H2B1B 100-116	Unmodified	Tryptic peptides
HF181130_D3_A.24293.24293.2	QLATKAARKSAPATGGVK	5K(59.0450), 18K(68.0262)	2	964.066	QLATKAARKSAPATGGVk	1	Q(0.00)L(0.00)A(0.00)T(0.00)K(0.00)A(0.00)A(0.00)R(0.00)K(5.66)S(0.00)A(0.00)P(0.00)A(0.00)T(0.00)G(0.00)G(0.00)V(0.00)K(15.10)	K18	P68431, Q5TEC6, Q71DI3	15.097	0.029547	0.9508	H31 K23me	Classical	Tryptic peptides
HF181130_D3_A.24293.24293.2	QLATKAARKSAPATGGVK	5K(59.0450), 18K(68.0262)	2	964.066	QLATKAARKSAPATGGVk	1	Q(0.00)L(0.00)A(0.00)T(0.00)K(0.00)A(0.00)A(0.00)R(0.00)K(5.66)S(0.00)A(0.00)P(0.00)A(0.00)T(0.00)G(0.00)G(0.00)V(0.00)K(15.10)	K18	P68431, Q5TEC6, Q71DI3	15.097	0.029547	0.9508	H31 K36cr	Uncommon	Tryptic peptides
HF181130_D3_A.24490.24490.2	LVTTGVLKQTKGVGASGSFR		2	1048.6					P07305-2, P07305	43.1	1.95158e-09	1	H10 74-93	Unmodified	Tryptic peptides
HF181130_D3_A.24903.24903.2	RVTIMPKDIQLAR	1R(39.9949)	2	835.98	rVTIMPKDIQLAR	1	R(20.18)V(0.00)T(0.00)I(0.00)M(0.00)P(0.00)K(0.00)D(0.00)I(0.00)Q(0.00)L(0.00)A(0.00)R(0.00)	R1	P68431, P84243, Q16695, Q6NXT2, Q71DI3	20.178	7.46311e-05	0.9151	H31 R116g-	Uncommon	Tryptic peptides
HF181130_D3_A.24941.24941.3	RVTIMPKDIQLAR	1R(144.0422)	3	592.338	rVTIMPKDIQLAR	1	R(18.51)V(0.00)T(0.00)I(0.00)M(0.00)P(0.00)K(0.00)D(0.00)I(0.00)Q(0.00)L(0.00)A(0.00)R(0.00)	R1	P68431, P84243, Q16695, Q6NXT2, Q71DI3	18.507	0.000189788	0.9736	H31 R116te	Uncommon	Tryptic peptides
HF181130_D3_A.25043.25043.2	VTLFPKDVQLAR	6K(59.0450)	2	723.431					P49450-2, P49450	17.865	0.00276787	0.8352	CENPA K123me	Classical	Tryptic peptides
HF181130_D3_A.25695.25695.2	NDEELNKLLGK	11K(27.9949)	2	673.355	NDEELNKLLGk	1	N(0.00)D(0.00)E(0.00)E(0.00)L(0.00)N(0.00)K(0.00)L(0.00)L(0.00)G(0.00)K(26.32)	K11	P0C0S8, P20671, Q16777, Q6FI13, Q96KK5, Q99878, Q9BTM1-2, Q9BTM1	26.317	6.24813e-05	0.9944	H2A1 K99fo	Uncommon	Tryptic peptides
HF181130_D3_A.25982.25982.2	APSSAGGLSRKAK	10R(39.9949), 11K(28.0313), 13K(28.0313)	2	708.41	APSSAGGLSrKAK	1	A(0.00)P(0.00)S(0.00)S(0.00)A(0.00)G(0.00)G(0.00)L(0.00)S(0.00)R(14.92)K(0.00)A(0.00)K(0.00)	R10	Q8IZA3-2, Q8IZA3	14.916	0.0129528	0.9656	H18 K238di	Classical	Tryptic peptides
HF181130_D3_A.26788.26788.3	LLLPGELAKHAVSEGTKAVTK		3	751.442					A0A2R8Y619, O60814, P06899, P23527, P33778, P57053, P58876, P62807, Q16778, Q5QNW6-2, Q5QNW6, Q8N257, Q93079, Q96A08, Q99877, Q99879, Q99880	41.23	9.9e-12	1	H2B1B 100-120	Unmodified	Tryptic peptides
HF181130_D3_A.28649.28649.2	LLLPGELAK	9K(42.0105)	2	498.31					A0A2R8Y619, O60814, P06899, P23527, P33778, P57053, P58876, P62807, Q16778, Q5QNW6-2, Q5QNW6, Q8N257, Q93079, Q96A08, Q99877, Q99879, Q99880	13.531	0.0174683	0.9883	H2B1B K108ac	Classical	Tryptic peptides
HF181130_D3_A.31760.31760.3	VTIAQGGVLPNIQAVLLPKK	19K(59.0450), 20K(132.0575)	3	750.794	VTIAQGGVLPNIQAVLLPKk	1	V(0.00)T(0.00)I(0.00)A(0.00)Q(0.00)G(0.00)G(0.00)V(0.00)L(0.00)P(0.00)N(0.00)I(0.00)Q(0.00)A(0.00)V(0.00)L(0.00)L(0.00)P(0.00)K(0.00)K(15.55)	K20	P04908, P0C0S8, P16104, P20671, Q16777, Q6FI13, Q7L7L0, Q8IUE6, Q93077, Q96KK5, Q96QV6, Q99878, Q9BTM1	15.554	0.0054513	0.9845	H2A1 K118me	Classical	Tryptic peptides
HF181130_D3_A.31760.31760.3	VTIAQGGVLPNIQAVLLPKK	19K(59.0450), 20K(132.0575)	3	750.794	VTIAQGGVLPNIQAVLLPKk	1	V(0.00)T(0.00)I(0.00)A(0.00)Q(0.00)G(0.00)G(0.00)V(0.00)L(0.00)P(0.00)N(0.00)I(0.00)Q(0.00)A(0.00)V(0.00)L(0.00)L(0.00)P(0.00)K(0.00)K(15.55)	K20	P04908, P0C0S8, P16104, P20671, Q16777, Q6FI13, Q7L7L0, Q8IUE6, Q93077, Q96KK5, Q96QV6, Q99878, Q9BTM1	15.554	0.0054513	0.9845	H2A1 K119n-	Uncommon	Tryptic peptides
HF181130_D3_B.02866.02866.2	KTESHHK		2	456.242					P04908, P0C0S8, P20671, Q6FI13, Q7L7L0, Q93077, Q96KK5, Q99878	10.511	0.0993688	0.9291	H2A1 119-125	Unmodified	Tryptic peptides
HF181130_D3_B.03782.03782.2	TKQTAR	2K(27.9949)	2	366.704	TkQTAR	1	T(5.77)K(7.24)Q(0.00)T(3.39)A(0.00)R(0.00)	K2	P0DPK2, P0DPK5, P68431, P84243, Q16695, Q5TEC6, Q6NXT2, Q71DI3	7.238	0.0367705	0.9378	H31 K4fo	Uncommon	Tryptic peptides
HF181130_D3_B.09178.09178.2	GKQGGKAR	6K(72.0211)	2	459.763	GKQGGkAR	1	G(0.00)K(0.00)Q(0.00)G(0.00)G(0.00)K(13.61)A(0.00)R(0.00)	K6	P04908, P0C0S8, P20671, Q16777, Q6FI13, Q7L7L0, Q8IUE6, Q93077, Q96KK5, Q96QV6, Q99878	13.614	0.0253123	0.8676	H2A1 K9la	Uncommon	Tryptic peptides
HF181130_D3_B.09947.09947.2	AASGEAKPK		2	452.252					P10412, P16401, P16403	16.271	0.0067523	0.9885	H14 110-118	Unmodified	Tryptic peptides
HF181130_D3_B.10275.10275.2	KSAPATGGVK	10K(27.9949)	2	517.293	KSAPATGGVk	1	K(0.00)S(3.59)A(0.00)P(0.00)A(0.00)T(0.00)G(0.00)G(0.00)V(0.00)K(12.92)	K10	P68431, Q16695, Q5TEC6, Q71DI3	12.921	0.0244166	0.9679	H31 K36fo	Uncommon	Tryptic peptides
HF181130_D3_B.10603.10603.2	KSTGGKAPR	6K(27.9949)	2	492.781	KSTGGkAPR	1	K(0.00)S(8.70)T(10.48)G(0.00)G(0.00)K(17.06)A(0.00)P(0.00)R(0.00)	K6	P68431, P84243, Q16695, Q5TEC6, Q6NXT2, Q71DI3	17.064	0.0220639	0.8606	H31 K14fo	Uncommon	Tryptic peptides
HF181130_D3_B.10972.10972.3	QTARKSTGGKAPR	1Q(159.0684), 5K(59.0450)	3	549.981	qTARKSTGGKAPR	1	Q(13.92)T(0.00)A(0.00)R(0.00)K(0.00)S(0.00)T(0.00)G(0.00)G(0.00)K(0.00)A(0.00)P(0.00)R(0.00)	Q1	P68431, P84243, Q16695, Q5TEC6, Q6NXT2, Q71DI3	13.92	0.0399361	0.8996	H31 Q5se	Uncommon	Tryptic peptides
HF181130_D3_B.11308.11308.2	TESHHKAK		2	536.79					P04908, P0C0S8, P20671, Q6FI13, Q7L7L0, Q93077, Q96KK5	16.203	0.0210984	0.9531	H2A1 120-127	Unmodified	Tryptic peptides
HF181130_D3_B.11595.11595.3	HAVSEGTKAVTK	8K(42.0105)	3	423.898					A0A2R8Y619, O60814, P06899, P23527, P33778, P57053, P58876, P62807, Q16778, Q5QNW6-2, Q5QNW6, Q8N257, Q93079, Q96A08, Q99877, Q99879, Q99880	19.835	0.0038824	0.9906	H2B1B K116ac	Classical	Tryptic peptides
HF181130_D3_B.12012.12012.4	RSTITSREIQTAVR	1R(39.9949)	4	408.727	rSTITSREIQTAVR	1	R(15.15)S(0.00)T(0.00)I(0.00)T(0.00)S(0.00)R(0.00)E(0.00)I(0.00)Q(0.00)T(0.00)A(0.00)V(0.00)R(2.69)	R1	O60814, P06899, P23527, P33778, P57053, P58876, P62807, Q16778, Q5QNW6-2, Q5QNW6, Q93079, Q99877, Q99879, Q99880	15.145	0.0517758	0.9419	H2B1B R86g-	Uncommon	Tryptic peptides
HF181130_D3_B.12046.12046.3	KSAPATGGVKKPHR	1K(28.0313), 10K(42.0105), 11K(27.9949)	3	511.295	KSAPATGGVKkPHR	1	K(0.00)S(7.35)A(0.00)P(0.00)A(0.00)T(8.14)G(0.00)G(0.00)V(0.00)K(0.00)K(22.78)P(0.00)H(0.00)R(0.00)	K11	P68431, Q16695, Q5TEC6, Q71DI3	22.781	6.17129e-05	1	H31 K37fo	Uncommon	Tryptic peptides
HF181130_D3_B.12640.12640.2	KSTGGKAPR	3T(79.9663)	2	541.281	KStGGKAPR	1	K(0.00)S(13.94)T(16.50)G(0.00)G(0.00)K(0.00)A(0.00)P(0.00)R(0.00)	T3	P68431, P84243, Q16695, Q5TEC6, Q6NXT2, Q71DI3	18.107	0.0114338	0.9766	H31 T11ph	Uncommon	Tryptic peptides
HF181130_D3_B.12941.12941.2	KGNYAER	1K(68.0262)	2	458.231	kGNYAER	1	K(15.37)G(0.00)N(0.00)Y(0.00)A(0.00)E(0.00)R(0.00)	K1	P0C0S8, Q16777, Q6FI13, Q8IUE6, Q93077, Q96KK5, Q96QV6, Q99878, Q9BTM1-2, Q9BTM1	15.369	0.0340997	0.9804	H2A1 K36cr	Uncommon	Tryptic peptides
HF181130_D3_B.13845.13845.2	KSTGGKAPR	1K(42.0469), 9R(80.0262)	2	525.81	KSTGGKAPr	1	K(0.00)S(0.00)T(0.00)G(0.00)G(0.00)K(0.00)A(0.00)P(0.00)R(3.69)	R9	P68431, P84243, Q16695, Q5TEC6, Q6NXT2, Q71DI3	16.172	0.0215894	0.9537	H31 R17ar	Uncommon	Tryptic peptides
HF181130_D3_B.14185.14185.4	IAGEASRLAHYNKR	14R(54.0105)	4	406.219	IAGEASRLAHYNKr	1	I(0.00)A(0.00)G(0.00)E(0.00)A(0.00)S(0.00)R(13.86)L(0.00)A(0.00)H(0.00)Y(0.00)N(0.00)K(0.00)R(24.23)	R14	O60814, P06899, P23527, P33778, P58876, P62807, Q16778, Q5QNW6-2, Q5QNW6, Q93079, Q99877, Q99879	24.231	1.82182e-05	1	H2B1B R86mg	Uncommon	Tryptic peptides
HF181130_D3_B.14510.14510.2	PDPAKSAPAPK	5K(42.0105)	2	583.318					P23527, Q5QNW6-2, Q5QNW6, Q93079	15.965	0.00040641	0.998	H2B1H K5ac	Classical	Tryptic peptides
HF181130_D3_B.15389.15389.3	KSAPATGGVKKPHR	10K(59.0450), 11K(42.0105)	3	527.311					P68431, Q16695, Q5TEC6, Q71DI3	31.536	0.0679174	0.8557	H31 K37ac	Classical	Tryptic peptides
HF181130_D3_B.16032.16032.2	YRPGTVALR	5T(79.9663)	2	556.784	YRPGtVALR	1	Y(8.71)R(0.00)P(0.00)G(0.00)T(10.46)V(0.00)A(0.00)L(0.00)R(0.00)	T5	P68431, P84243, Q16695, Q5TEC6, Q6NXT2, Q71DI3	11.455	0.000126832	0.9994	H31 T45ph	Uncommon	Tryptic peptides
HF181130_D3_B.18372.18372.2	RYQKSTELLIR	4K(28.0313)	2	731.434					P68431, P84243, Q16695, Q5TEC6, Q6NXT2, Q71DI3	15.101	0.000984465	0.8373	H31 K56di	Classical	Tryptic peptides
HF181130_D3_B.18781.18781.3	STGGKAPRKQLATKAAR	5K(42.0469), 9K(114.0429)	3	669.733	STGGKAPRkQLATKAAR	1	S(0.00)T(0.00)G(0.00)G(0.00)K(0.00)A(0.00)P(0.00)R(0.00)K(17.71)Q(0.00)L(0.00)A(0.00)T(0.00)K(0.00)A(0.00)A(0.00)R(0.00)	K9	P68431, P84243, Q5TEC6, Q6NXT2, Q71DI3	17.709	1.66532e-05	1	H31 K14tr	Classical	Tryptic peptides
HF181130_D3_B.18781.18781.3	STGGKAPRKQLATKAAR	5K(42.0469), 9K(114.0429)	3	669.733	STGGKAPRkQLATKAAR	1	S(0.00)T(0.00)G(0.00)G(0.00)K(0.00)A(0.00)P(0.00)R(0.00)K(17.71)Q(0.00)L(0.00)A(0.00)T(0.00)K(0.00)A(0.00)A(0.00)R(0.00)	K9	P68431, P84243, Q5TEC6, Q6NXT2, Q71DI3	17.709	1.66532e-05	1	H31 K18gl	Uncommon	Tryptic peptides
HF181130_D3_B.20573.20573.2	KYQKSTQLLLR	1K(88.0160)	2	755.937	kYQKSTQLLLR	1	K(16.22)Y(0.00)Q(0.00)K(0.00)S(0.00)T(0.00)Q(0.00)L(0.00)L(0.00)L(0.00)R(0.00)	K1	P0DPK2, P0DPK5	18.278	0.000599515	0.9001	H3Y2 K53gl	Uncommon	Tryptic peptides
HF181130_D3_B.21212.21212.2	RYQKSTELLIR	11R(80.0262)	2	771.441	RYQKSTELLIr	1	R(0.00)Y(0.00)Q(0.00)K(0.00)S(0.00)T(0.00)E(0.00)L(0.00)L(0.00)I(0.00)R(3.89)	R11	P68431, P84243, Q16695, Q5TEC6, Q6NXT2, Q71DI3	22.318	0.000611586	0.9691	H31 R63ar	Uncommon	Tryptic peptides
HF181130_D3_B.21346.21346.2	YQKSTELLIR	3K(72.0211)	2	684.384	YQkSTELLIR	1	Y(0.00)Q(0.00)K(14.53)S(0.00)T(0.00)E(0.00)L(0.00)L(0.00)I(0.00)R(0.00)	K3	P68431, P84243, Q16695, Q5TEC6, Q6NXT2, Q71DI3	16.988	0.00615601	0.8493	H31 K56la	Uncommon	Tryptic peptides
HF181130_D3_B.23120.23120.2	LVREIAQDFKTDLR	3R(54.0105)	2	901.996	LVrEIAQDFKTDLR	1	L(0.00)V(0.00)R(19.37)E(0.00)I(0.00)A(0.00)Q(0.00)D(0.00)F(0.00)K(0.00)T(0.00)D(0.00)L(0.00)R(0.00)	R3	P68431, P84243, Q71DI3	19.371	0.00118264	0.9402	H31 R72mg	Uncommon	Tryptic peptides
HF181130_D3_B.23293.23293.3	VTIMPKDIQLAR	6K(68.0262)	3	488.282	VTIMPkDIQLAR	1	V(0.00)T(0.00)I(0.00)M(0.00)P(0.00)K(16.85)D(0.00)I(0.00)Q(0.00)L(0.00)A(0.00)R(0.00)	K6	P68431, P84243, Q16695, Q6NXT2, Q71DI3	16.854	0.00274415	0.9782	H31 K122cr	Uncommon	Tryptic peptides
HF181130_D3_B.23739.23739.3	LLLPGELAKHAVSEGTKAVTK	9K(42.0469)	3	759.455					A0A2R8Y619, O60814, P06899, P23527, P33778, P57053, P58876, P62807, Q16778, Q5QNW6-2, Q5QNW6, Q8N257, Q93079, Q96A08, Q99877, Q99879, Q99880	13.062	0.033175	0.8854	H2B1B K108tr	Classical	Tryptic peptides
HF181116_RN_D3_1.02326.02326.2	KSTGGK	1K(28.0313)	2	303.185					P68431, P84243, Q16695, Q5TEC6, Q6NXT2, Q71DI3	17.051	0.000129494	0.9999	H31 K9di	Classical	Non-histone proteins
HF181116_RN_D3_1.02539.02539.2	GKQGGK		2	310.184					P04908, P0C0S8, P20671, Q16777, Q6FI13, Q7L7L0, Q8IUE6, Q93077, Q96KK5, Q96QV6, Q99878, Q9BTM1-2, Q9BTM1	8.118	0.0221564	0.9582	H2A1 4-9	Unmodified	Non-histone proteins
HF181116_RN_D3_1.02599.02599.2	KSTGGK		2	311.683					P68431, P84243, Q16695, Q5TEC6, Q6NXT2, Q71DI3	10.097	0.00709169	0.9953	H31 9-14	Unmodified	Non-histone proteins
HF181116_RN_D3_1.03423.03423.2	TKQTAR		2	382.21					P0DPK2, P0DPK5, P68431, P84243, Q16695, Q5TEC6, Q6NXT2, Q71DI3	11.302	0.0630231	0.897	H31 3-8	Unmodified	Non-histone proteins
HF181116_RN_D3_1.03577.03577.2	TTSHGR		2	352.182					P0C0S5, Q71UI9-2, Q71UI9-4, Q71UI9-5, Q71UI9	12.646	0.091939	0.9563	H2AV 40-45	Unmodified	Non-histone proteins
HF181116_RN_D3_1.03696.03696.2	KGNYAER		2	424.218					P0C0S8, Q16777, Q6FI13, Q8IUE6, Q93077, Q96KK5, Q96QV6, Q99878, Q9BTM1-2, Q9BTM1	13.429	0.0585801	0.9734	H2A1 36-42	Unmodified	Non-histone proteins
HF181116_RN_D3_1.03951.03951.3	LAHYNKR		3	304.508					O60814, P06899, P23527, P33778, P58876, P62807, Q16778, Q5QNW6-2, Q5QNW6, Q6DN03, Q8N257, Q93079, Q99877, Q99879, Q99880	14.472	0.0571479	0.9753	H2B1B 80-86	Unmodified	Non-histone proteins
HF181116_RN_D3_1.04233.04233.2	IRGERA		2	361.215					P68431, P84243, Q16695, Q5TEC6, Q6NXT2, Q71DI3	11.386	0.0600482	0.8386	H31 130-135	Unmodified	Non-histone proteins
HF181116_RN_D3_1.04556.04556.2	KSTGGK	1K(59.0450)	2	318.691					P68431, P84243, Q16695, Q5TEC6, Q6NXT2, Q71DI3	11.85	0.00258523	0.9981	H31 K9me	Classical	Non-histone proteins
HF181116_RN_D3_1.04842.04842.2	TKQTAR	2K(42.0105)	2	378.716					P0DPK2, P0DPK5, P68431, P84243, Q16695, Q5TEC6, Q6NXT2, Q71DI3	12.062	0.0723602	0.8822	H31 K4ac	Classical	Non-histone proteins
HF181116_RN_D3_1.04966.04966.2	KAVTKAQK		2	459.794					O60814, P06899, P23527, P57053, P58876, P62807, Q16778, Q6DN03, Q8N257, Q93079, Q99877, Q99880	18.689	0.0414824	0.796	H2B1C 16-23	Unmodified	Non-histone proteins
HF181116_RN_D3_1.05447.05447.3	KSTGGKAPR	1K(42.0469)	3	333.54					P68431, P84243, Q16695, Q5TEC6, Q6NXT2, Q71DI3	17.725	0.00225772	0.9928	H31 K9tr	Classical	Non-histone proteins
HF181116_RN_D3_1.05518.05518.3	KSTGGKAPR	1K(42.0469), 6K(42.0105)	3	329.198					P68431, P84243, Q16695, Q5TEC6, Q6NXT2, Q71DI3	18.71	0.00948147	0.982	H31 K14ac	Classical	Non-histone proteins
HF181116_RN_D3_1.05858.05858.2	KSAPATGGVK	1K(42.0469)	2	479.29					P68431, Q16695, Q5TEC6, Q71DI3	14.055	0.0408554	0.9667	H31 K27tr	Classical	Non-histone proteins
HF181116_RN_D3_1.06312.06312.2	KSAPATGGVK	1K(28.0313)	2	472.282					P68431, Q16695, Q5TEC6, Q71DI3	29.476	2.80626e-08	1	H31 K27di	Classical	Non-histone proteins
HF181116_RN_D3_1.06350.06350.2	GKQGGKAR		2	453.257					P04908, P0C0S8, P20671, Q16777, Q6FI13, Q7L7L0, Q8IUE6, Q93077, Q96KK5, Q96QV6, Q99878	12.678	0.117573	0.7999	H2A1 4-11	Unmodified	Non-histone proteins
HF181116_RN_D3_1.06386.06386.2	STITSR		2	337.689					Q5QNW6-2, O60814, P06899, P23527, P33778, P57053, P58876, P62807, Q16778, Q5QNW6, Q6DN03, Q8N257, Q93079, Q99877, Q99879, Q99880	13.501	0.0316046	0.9468	H2B1B 87-92	Unmodified	Non-histone proteins
HF181116_RN_D3_1.06426.06426.2	GNYAER		2	360.171					P0C0S8, Q16777, Q6FI13, Q8IUE6, Q93077, Q96KK5, Q96QV6, Q99878, Q9BTM1-2, Q9BTM1	12.3	0.199526	0.8868	H2A1 37-42	Unmodified	Non-histone proteins
HF181116_RN_D3_1.06500.06500.2	IAGEASR		2	357.194					O60814, P06899, P23527, P33778, P57053, P58876, P62807, Q16778, Q5QNW6-2, Q5QNW6, Q6DN03, Q93079, Q99877, Q99879	18.923	0.0139396	0.9604	H2B1B 73-79	Unmodified	Non-histone proteins
HF181116_RN_D3_1.06693.06693.2	AKAKSR		2	375.741					P16104, Q16777, Q6FI13, Q7L7L0, Q8IUE6, Q93077, Q9BTM1-2, Q9BTM1	13.514	0.00991973	0.9752	H2AX 12-17	Unmodified	Non-histone proteins
HF181116_RN_D3_1.06703.06703.2	AQKKDGK		2	432.756					O60814, P06899, P23527, P33778, P58876, P62807, Q16778, Q6DN03, Q8N257, Q93079, Q99877, Q99879, Q99880	14.477	0.0440798	0.8404	H2B1B 21-27	Unmodified	Non-histone proteins
HF181116_RN_D3_1.06795.06795.2	TKQTAR	2K(59.0450)	2	387.233					P0DPK2, P0DPK5, P68431, P84243, Q16695, Q5TEC6, Q6NXT2, Q71DI3	13.358	0.108518	0.8374	H31 K4me	Classical	Non-histone proteins
HF181116_RN_D3_1.07038.07038.2	AVTKAQK		2	395.747					O60814, P06899, P23527, P57053, P58876, P62807, Q16778, Q6DN03, Q8N257, Q93079, Q99877, Q99880	12.56	0.0249922	0.9353	H2B1C 17-23	Unmodified	Non-histone proteins
HF181116_RN_D3_1.07710.07710.2	STGGKAPR		2	409.732					P68431, P84243, Q16695, Q5TEC6, Q6NXT2, Q71DI3	13.981	0.0239745	0.9371	H31 10-17	Unmodified	Non-histone proteins
HF181116_RN_D3_1.07892.07892.2	GKQGGKAR	2K(42.0105)	2	444.758					P04908, P0C0S8, P20671, Q16777, Q6FI13, Q7L7L0, Q8IUE6, Q93077, Q96KK5, Q96QV6, Q99878	13.593	0.0236982	0.9623	H2A1 K5ac	Classical	Non-histone proteins
HF181116_RN_D3_1.07965.07965.2	GKQGGKAR	6K(42.0105)	2	449.762					P04908, P0C0S8, P20671, Q16777, Q6FI13, Q7L7L0, Q8IUE6, Q93077, Q96KK5, Q96QV6, Q99878	13.84	0.0624033	0.9028	H2A1 K9ac	Classical	Non-histone proteins
HF181116_RN_D3_1.08197.08197.2	AKAKTR		2	382.748					P04908, P0C0S8, P20671, Q96KK5, Q99878	13.387	0.106721	0.8342	H2A1 12-17	Unmodified	Non-histone proteins
HF181116_RN_D3_1.08924.08924.2	IASEASR		2	363.194					Q8N257, Q96A08, Q99880	11.454	0.00324713	0.9975	H2B3B 73-79	Unmodified	Non-histone proteins
HF181116_RN_D3_1.09002.09002.2	KGNYSER		2	454.731					P04908, P20671, Q7L7L0	8.843	0.259567	0.8361	H2A3 36-42	Unmodified	Non-histone proteins
HF181116_RN_D3_1.09062.09062.3	KQLATKAAR		3	344.551					P68431, P84243, Q5TEC6, Q6NXT2, Q71DI3	15.416	0.00828792	0.9792	H31 18-26	Unmodified	Non-histone proteins
HF181116_RN_D3_1.09132.09132.2	DNKKTR		2	426.246					P04908, P0C0S8, P16104, P20671, Q16777, Q6FI13, Q7L7L0, Q8IUE6, Q93077, Q96KK5, Q96QV6, Q99878, Q9BTM1-2, Q9BTM1	12.443	0.0581099	0.8976	H2A1 72-77	Unmodified	Non-histone proteins
HF181116_RN_D3_1.09140.09140.2	KGNYSER	1K(42.0105)	2	448.217					P04908, P20671, Q7L7L0	15.006	0.00420243	0.9941	H2A3 K36ac	Classical	Non-histone proteins
HF181116_RN_D3_1.09161.09161.4	KSAPATGGVKKPHR	1K(28.0313), 10K(28.0313)	4	384.487					P68431, Q16695, Q5TEC6, Q71DI3	15.772	0.0679178	0.9335	H31 K36di	Classical	Non-histone proteins
HF181116_RN_D3_1.09213.09213.3	KSAPATGGVKKPHR	1K(28.0313), 11K(28.0313)	3	512.313					P68431, Q16695, Q5TEC6, Q71DI3	16.895	0.0118012	0.9801	H31 K37di	Classical	Non-histone proteins
HF181116_RN_D3_1.09217.09217.2	KSTGGKAPR		2	503.283					P68431, P84243, Q16695, Q5TEC6, Q6NXT2, Q71DI3	16.483	0.0179577	0.9737	H31 9-17	Unmodified	Non-histone proteins
HF181116_RN_D3_1.09245.09245.4	KSAPATGGVKKPHR	1K(28.0313), 10K(28.0313), 11K(59.0450)	4	390.493					P68431, Q16695, Q5TEC6, Q71DI3	13.756	0.0485289	0.9614	H31 K37me	Classical	Non-histone proteins
HF181116_RN_D3_1.09428.09428.2	KQLATK		2	367.236					P68431, P84243, Q16695, Q5TEC6, Q6NXT2, Q71DI3	13.774	0.0480286	0.9759	H31 18-23	Unmodified	Non-histone proteins
HF181116_RN_D3_1.09483.09483.2	GKQGGKVR		2	460.283					Q9BTM1-2, Q9BTM1	13.15	0.068786	0.862	H2AJ 4-11	Unmodified	Non-histone proteins
HF181116_RN_D3_1.09488.09488.2	KSTGGKAPR	1K(27.9949), 6K(42.0105)	2	486.267	kSTGGKAPR	1	K(13.13)S(11.11)T(10.02)G(0.00)G(0.00)K(0.00)A(0.00)P(0.00)R(0.00)	K1	P68431, P84243, Q16695, Q5TEC6, Q6NXT2, Q71DI3	14.127	0.0391968	0.9403	H31 K9fo	Uncommon	Non-histone proteins
HF181116_RN_D3_1.09520.09520.2	KDGKKR		2	433.774					O60814, P06899, P23527, P33778, P58876, P62807, Q16778, Q5QNW6-2, Q5QNW6, Q6DN03, Q8N257, Q93079, Q99877, Q99879, Q99880	12.324	0.0349945	0.938	H2B1B 24-29	Unmodified	Non-histone proteins
HF181116_RN_D3_1.09521.09521.2	GKQGGKVR	2K(42.0105), 6K(42.0105)	2	457.264					Q9BTM1-2, Q9BTM1	15.156	0.0144592	0.979	H2AJ K5ac	Classical	Non-histone proteins
HF181116_RN_D3_1.09521.09521.2	GKQGGKVR	2K(42.0105), 6K(42.0105)	2	457.264					Q9BTM1-2, Q9BTM1	15.156	0.0144592	0.979	H2AJ K9ac	Classical	Non-histone proteins
HF181116_RN_D3_1.09577.09577.2	GLGKGGAK		2	366.726					P62805, Q99525	13.667	0.0908343	0.8471	H4 9-16	Unmodified	Non-histone proteins
HF181116_RN_D3_1.09808.09808.2	KSTGGKAPR	1K(42.0105), 6K(42.0105)	2	493.275					P68431, P84243, Q16695, Q5TEC6, Q6NXT2, Q71DI3	16.414	0.0105075	0.9842	H31 K9ac	Classical	Non-histone proteins
HF181116_RN_D3_1.10003.10003.2	KSTGGKAPR	1K(42.0105), 6K(72.0211)	2	508.28	KSTGGkAPR	1	K(0.00)S(0.00)T(0.00)G(0.00)G(0.00)K(16.26)A(0.00)P(0.00)R(0.00)	K6	P68431, P84243, Q16695, Q5TEC6, Q6NXT2, Q71DI3	16.262	0.00192928	0.9943	H31 K14la	Uncommon	Non-histone proteins
HF181116_RN_D3_1.10183.10183.2	AVTKAQKK		2	482.309					O60814, P06899, P23527, P57053, P58876, P62807, Q16778, Q6DN03, Q8N257, Q93079, Q99877, Q99880	14.59	0.0300262	0.8903	H2B1C 17-24	Unmodified	Non-histone proteins
HF181116_RN_D3_1.10259.10259.3	HAVSEGTKAVTK		3	424.904					A0A2R8Y619, O60814, P06899, P23527, P33778, P57053, P58876, P62807, Q16778, Q5QNW6-2, Q5QNW6, Q8N257, Q93079, Q96A08, Q99877, Q99879, Q99880	15.376	3.56738e-05	1	H2B1B 109-120	Unmodified	Non-histone proteins
HF181116_RN_D3_1.10299.10299.2	GSKKAVTK		2	454.788					O60814, P06899, P23527, P57053, P58876, P62807, Q16778, Q5QNW6-2, Q5QNW6, Q6DN03, Q8N257, Q93079, Q99877, Q99880	13.225	0.0403529	0.9036	H2B1C 13-20	Unmodified	Non-histone proteins
HF181116_RN_D3_1.10411.10411.2	SAPAPKKGSK		2	530.817					O60814, P06899, P23527, P33778, P57053, P58876, P62807, Q16778, Q5QNW6-2, Q5QNW6, Q8N257, Q93079, Q99877, Q99880	15.28	0.00555291	0.9733	H2B1B 6-15	Unmodified	Non-histone proteins
HF181116_RN_D3_1.10766.10766.2	KSAPATGGVK		2	480.781					P68431, Q16695, Q5TEC6, Q71DI3	9.777	0.151618	0.92	H31 27-36	Unmodified	Non-histone proteins
HF181116_RN_D3_1.11104.11104.3	KSAPATGGVKKPHR	1K(42.0469), 10K(59.0450)	3	530.659					P68431, Q16695, Q5TEC6, Q71DI3	19.474	0.0320996	0.9121	H31 K36me	Classical	Non-histone proteins
HF181116_RN_D3_1.11140.11140.2	QLATKAAR		2	452.276					P68431, P84243, Q5TEC6, Q6NXT2, Q71DI3	16.773	0.0126425	0.9781	H31 19-26	Unmodified	Non-histone proteins
HF181116_RN_D3_1.11178.11178.2	EIQTAVR		2	404.731					O60814, P06899, P23527, P33778, P57053, P58876, P62807, Q16778, Q5QNW6-2, Q5QNW6, Q93079, Q96A08, Q99877, Q99879, Q99880	14.349	0.0613409	0.8793	H2B1B 93-99	Unmodified	Non-histone proteins
HF181116_RN_D3_1.11318.11318.3	KSAPATGGVKKPHR	1K(42.0105), 10K(28.0313)	3	516.973					P68431, Q16695, Q5TEC6, Q71DI3	14.391	0.00577184	0.9264	H31 K27ac	Classical	Non-histone proteins
HF181116_RN_D3_1.11661.11661.2	PGTVALR		2	362.223					P68431, P84243, Q16695, Q5TEC6, Q6NXT2, Q71DI3	16.569	0.00961059	0.9937	H31 43-49	Unmodified	Non-histone proteins
HF181116_RN_D3_1.11722.11722.2	AVTKVQKK		2	496.325					Q5QNW6-2, Q5QNW6	15.16	0.0676854	0.7901	H2B2F 17-24	Unmodified	Non-histone proteins
HF181116_RN_D3_1.11776.11776.3	KSAPATGGVKKPHR	1K(42.0469), 2S(79.9663)	3	552.643	KsAPATGGVKKPHR	1	K(0.00)S(18.84)A(0.00)P(0.00)A(0.00)T(16.89)G(0.00)G(0.00)V(0.00)K(0.00)K(0.00)P(0.00)H(0.00)R(0.00)	S2	P68431, Q16695, Q5TEC6, Q71DI3	18.84	0.00109103	0.9951	H31 S28ph	Uncommon	Non-histone proteins
HF181116_RN_D3_1.11816.11816.2	KSAPATGGVK	1K(59.0450)	2	487.789					P68431, Q16695, Q5TEC6, Q71DI3	18.611	0.00159855	0.9987	H31 K27me	Classical	Non-histone proteins
HF181116_RN_D3_1.12015.12015.3	SAPATGGVKKPHR		3	465.937					P68431, Q16695, Q5TEC6, Q71DI3	21.611	0.00139012	0.9925	H31 28-40	Unmodified	Non-histone proteins
HF181116_RN_D3_1.12136.12136.2	KSTGGKAPR	2S(79.9663)	2	541.281	KsTGGKAPR	1	K(0.00)S(10.35)T(8.33)G(0.00)G(0.00)K(0.00)A(0.00)P(0.00)R(0.00)	S2	P68431, P84243, Q16695, Q5TEC6, Q6NXT2, Q71DI3	14.576	0.0957194	0.8026	H31 S10ph	Uncommon	Non-histone proteins
HF181116_RN_D3_1.12254.12254.2	YRPGTVALR		2	526.809					P68431, P84243, Q16695, Q5TEC6, Q6NXT2, Q71DI3	20.955	0.00548116	0.9907	H31 41-49	Unmodified	Non-histone proteins
HF181116_RN_D3_1.12592.12592.3	KSAPATGGVKKPHR		3	531.641					P68431, Q16695, Q5TEC6, Q71DI3	17.945	3.44758e-05	0.9992	H31 27-40	Unmodified	Non-histone proteins
HF181116_RN_D3_1.12805.12805.2	KSAPATGGVKK	10K(42.0469)	2	588.367					P68431, Q16695, Q5TEC6, Q71DI3	19.729	0.000189625	0.9996	H31 K36tr	Classical	Non-histone proteins
HF181116_RN_D3_1.12992.12992.2	KQLATKAAR	6K(42.0105)	2	542.333					P68431, P84243, Q5TEC6, Q6NXT2, Q71DI3	20.143	0.00237874	0.994	H31 K23ac	Classical	Non-histone proteins
HF181116_RN_D3_1.12998.12998.2	KLPFQR		2	399.747					P0DPK2, P0DPK5, P68431, P84243, Q16695, Q5TEC6, Q6NXT2, Q71DI3	15.04	0.0732825	0.9607	H31 64-69	Unmodified	Non-histone proteins
HF181116_RN_D3_1.13070.13070.2	KQLATKAAR	1K(42.0105), 6K(42.0105)	2	540.824					P68431, P84243, Q5TEC6, Q6NXT2, Q71DI3	19.984	0.0377656	0.9064	H31 K18ac	Classical	Non-histone proteins
HF181116_RN_D3_1.13074.13074.2	KQLATKAAR	1K(72.0211)	2	557.338	kQLATKAAR	1	K(17.45)Q(0.00)L(0.00)A(0.00)T(0.00)K(0.00)A(0.00)A(0.00)R(0.00)	K1	P68431, P84243, Q5TEC6, Q6NXT2, Q71DI3	17.452	0.00804305	0.981	H31 K18la	Uncommon	Non-histone proteins
HF181116_RN_D3_1.13260.13260.3	KSAPATGGVKKPHR	1K(42.0105), 10K(42.0105)	3	521.633					P68431, Q16695, Q5TEC6, Q71DI3	25.894	0.000462789	0.9907	H31 K36ac	Classical	Non-histone proteins
HF181116_RN_D3_1.13507.13507.2	HLQLAIR		2	430.771					P04908, P0C0S5, P0C0S8, P16104, P20671, Q16777, Q6FI13, Q71UI9-2, Q71UI9-3, Q71UI9-4, Q71UI9, Q7L7L0, Q93077, Q96KK5, Q96QV6, Q99878, Q9BTM1-2, Q9BTM1	14.885	0.0142479	0.9928	H2A1 82-88	Unmodified	Non-histone proteins
HF181116_RN_D3_1.14040.14040.2	KSAPATGGVKKPHR	1K(59.0450), 10K(28.0313), 11K(68.0262)	2	799.976	KSAPATGGVKkPHR	1	K(0.00)S(0.00)A(0.00)P(0.00)A(0.00)T(0.00)G(0.00)G(0.00)V(0.00)K(0.00)K(21.23)P(0.00)H(0.00)R(0.00)	K11	P68431, Q16695, Q5TEC6, Q71DI3	21.233	7.82785e-06	1	H31 K37cr	Uncommon	Non-histone proteins
HF181116_RN_D3_1.14186.14186.2	KQLATKAAR	1K(59.0450)	2	545.846					P68431, P84243, Q5TEC6, Q6NXT2, Q71DI3	16.589	0.00483825	0.9855	H31 K18me	Classical	Non-histone proteins
HF181116_RN_D3_1.14318.14318.2	DIQLAR		2	363.213					P68431, P84243, Q16695, Q6NXT2, Q71DI3	9.546	0.0973868	0.8549	H31 123-128	Unmodified	Non-histone proteins
HF181116_RN_D3_1.15158.15158.2	KQLATKAAR	1K(42.0469), 6K(27.9949)	2	556.349	KQLATkAAR	1	K(0.00)Q(0.00)L(0.00)A(0.00)T(0.00)K(10.26)A(0.00)A(0.00)R(0.00)	K6	P68431, P84243, Q5TEC6, Q6NXT2, Q71DI3	14.922	0.139539	0.7956	H31 K18tr	Classical	Non-histone proteins
HF181116_RN_D3_1.15158.15158.2	KQLATKAAR	1K(42.0469), 6K(27.9949)	2	556.349	KQLATkAAR	1	K(0.00)Q(0.00)L(0.00)A(0.00)T(0.00)K(10.26)A(0.00)A(0.00)R(0.00)	K6	P68431, P84243, Q5TEC6, Q6NXT2, Q71DI3	14.922	0.139539	0.7956	H31 K23fo	Uncommon	Non-histone proteins
HF181116_RN_D3_1.16206.16206.3	KSAPATGGVKKPHR	1K(28.0313), 14R(80.0262)	3	538.651	KSAPATGGVKKPHr	1	K(0.00)S(0.00)A(0.00)P(0.00)A(0.00)T(0.00)G(0.00)G(0.00)V(0.00)K(0.00)K(0.00)P(0.00)H(0.00)R(0.45)	R14	P68431, Q16695, Q5TEC6, Q71DI3	17.633	1.49432e-05	1	H31 R40ar	Uncommon	Non-histone proteins
HF181116_RN_D3_1.16352.16352.3	RYQKSTELLIR		3	484.618					P68431, P84243, Q16695, Q5TEC6, Q6NXT2, Q71DI3	18.803	0.00140452	0.9951	H31 53-63	Unmodified	Non-histone proteins
HF181116_RN_D3_1.16700.16700.3	EIAQDFKTDLR	7K(28.0313)	3	458.581					P68431, P84243, Q16695, Q71DI3	13.252	0.031989	0.9485	H31 K79di	Classical	Non-histone proteins
HF181116_RN_D3_1.18088.18088.2	KESYSVYVYK		2	655.839					O60814, P57053, P58876, P62807, Q5QNW6-2, Q5QNW6, Q93079, Q99877, Q99879, Q99880	16.068	0.000506032	0.9997	H2B1C 34-43	Unmodified	Non-histone proteins
HF181116_RN_D3_1.18693.18693.2	YQKSTELLIR		2	660.367					P68431, P84243, Q16695, Q5TEC6, Q6NXT2, Q71DI3	15.75	0.000623628	0.9978	H31 54-63	Unmodified	Non-histone proteins
HF181116_RN_D3_1.18794.18794.2	YQKSTQLLLR		2	647.881					P0DPK2, P0DPK5	20.127	2.20947e-09	1	H3Y2 54-63	Unmodified	Non-histone proteins
HF181116_RN_D3_1.18862.18862.2	AGLQFPVGR		2	477.773					P04908, P0C0S5, P0C0S8, P16104, P20671, Q16777, Q6FI13, Q71UI9-2, Q71UI9-5, Q71UI9, Q7L7L0, Q8IUE6, Q93077, Q96KK5, Q96QV6, Q99878, Q9BTM1-2, Q9BTM1	20.511	0.0157928	0.9623	H2A1 21-29	Unmodified	Non-histone proteins
HF181116_RN_D3_1.19427.19427.2	YQKSTELLIR	3K(42.0105)	2	646.864					P68431, P84243, Q16695, Q5TEC6, Q6NXT2, Q71DI3	19.998	3.31697e-06	1	H31 K56ac	Classical	Non-histone proteins
HF181116_RN_D3_1.19460.19460.2	APSSAGGLSRKAK	11K(28.0313), 13K(68.0262)	2	681.894	APSSAGGLSRKAk	1	A(0.00)P(0.00)S(0.00)S(0.00)A(0.00)G(0.00)G(0.00)L(0.00)S(0.00)R(0.00)K(0.00)A(0.00)K(14.06)	K13	Q8IZA3-2, Q8IZA3	14.056	0.000151258	0.9985	H18 K236di	Classical	Non-histone proteins
HF181116_RN_D3_1.19460.19460.2	APSSAGGLSRKAK	11K(28.0313), 13K(68.0262)	2	681.894	APSSAGGLSRKAk	1	A(0.00)P(0.00)S(0.00)S(0.00)A(0.00)G(0.00)G(0.00)L(0.00)S(0.00)R(0.00)K(0.00)A(0.00)K(14.06)	K13	Q8IZA3-2, Q8IZA3	14.056	0.000151258	0.9985	H18 K238cr	Uncommon	Non-histone proteins
HF181116_RN_D3_1.20352.20352.2	EIAQDFKTDLR		2	702.857					P68431, P84243, Q16695, Q71DI3	17.068	0.0128233	0.9564	H31 73-83	Unmodified	Non-histone proteins
HF181116_RN_D3_1.20618.20618.3	VTLFPKDVQLAR		3	485.947					P49450-2, P49450	12.175	0.0196527	0.9579	CENPA 118-129	Unmodified	Non-histone proteins
HF181116_RN_D3_1.21662.21662.2	EIAQDFKTDLR	7K(59.0450)	2	697.871					P68431, P84243, Q16695, Q71DI3	13.731	0.0875488	0.8039	H31 K79me	Classical	Non-histone proteins
HF181116_RN_D3_1.22308.22308.2	NDEELNKLLGR		2	673.361					P04908, Q7L7L0, Q93077	15.494	0.0100346	0.9786	H2A1C 89-99	Unmodified	Non-histone proteins
HF181116_RN_D3_1.23005.23005.2	STELLIR		2	438.765					P68431, P84243, Q16695, Q5TEC6, Q6NXT2, Q71DI3	8.827	0.0147316	0.992	H31 57-63	Unmodified	Non-histone proteins
HF181116_RN_D3_1.23577.23577.2	APSSAGGLSRKAK	10R(39.9949), 11K(28.0313), 13K(28.0313)	2	708.41	APSSAGGLSrKAK	1	A(0.00)P(0.00)S(0.00)S(0.00)A(0.00)G(0.00)G(0.00)L(0.00)S(0.00)R(11.95)K(0.00)A(0.00)K(0.00)	R10	Q8IZA3-2, Q8IZA3	11.95	0.137246	0.7916	H18 R235g-	Uncommon	Non-histone proteins
HF181116_RN_D3_1.23577.23577.2	APSSAGGLSRKAK	10R(39.9949), 11K(28.0313), 13K(28.0313)	2	708.41	APSSAGGLSrKAK	1	A(0.00)P(0.00)S(0.00)S(0.00)A(0.00)G(0.00)G(0.00)L(0.00)S(0.00)R(11.95)K(0.00)A(0.00)K(0.00)	R10	Q8IZA3-2, Q8IZA3	11.95	0.137246	0.7916	H18 K238di	Classical	Non-histone proteins
HF181116_RN_D3_1.25471.25471.2	LLLPGELAK		2	499.82					A0A2R8Y619, O60814, P06899, P23527, P33778, P57053, P58876, P62807, Q16778, Q5QNW6-2, Q5QNW6, Q8N257, Q93079, Q96A08, Q99877, Q99879, Q99880	11.101	0.12582	0.9366	H2B1B 100-108	Unmodified	Non-histone proteins
HF181130_D3_A.02956.02956.2	TKQTAR	2K(28.0313)	2	366.722					P0DPK2, P0DPK5, P68431, P84243, Q16695, Q5TEC6, Q6NXT2, Q71DI3	13.589	0.0950058	0.8601	H31 K4di	Classical	Non-histone proteins
HF181130_D3_A.03493.03493.2	QGGKAR		2	331.195					P04908, P0C0S8, P20671, Q16777, Q6FI13, Q7L7L0, Q8IUE6, Q93077, Q96KK5, Q96QV6, Q99878	12.732	0.00874984	0.9873	H2A1 6-11	Unmodified	Non-histone proteins
HF181130_D3_A.05528.05528.2	HAVSEGTK		2	437.229					A0A2R8Y619, O60814, P06899, P23527, P33778, P57053, P58876, P62807, Q16778, Q5QNW6-2, Q5QNW6, Q8N257, Q93079, Q96A08, Q99877, Q99879, Q99880	11.488	0.0566239	0.9207	H2B1B 109-116	Unmodified	Non-histone proteins
HF181130_D3_A.07059.07059.2	KTEAPK	6K(42.0105)	2	380.718					Q8IZA3-2, Q8IZA3	9.193	0.11933	0.8588	H18 K322ac	Classical	Non-histone proteins
HF181130_D3_A.07312.07312.2	KSTGGKAPR	1K(68.0262)	2	498.787	kSTGGKAPR	1	K(15.11)S(0.00)T(0.00)G(0.00)G(0.00)K(10.57)A(0.00)P(0.00)R(0.00)	K1	P68431, P84243, Q16695, Q5TEC6, Q6NXT2, Q71DI3	15.107	0.0328128	0.8792	H31 K9cr	Uncommon	Non-histone proteins
HF181130_D3_A.09192.09192.2	KAVTKVQK		2	473.81					Q5QNW6-2, Q5QNW6	23.526	0.0019501	0.9893	H2B2F 16-23	Unmodified	Non-histone proteins
HF181130_D3_A.09321.09321.2	SAPAPKK		2	372.228					O60814, P06899, P23527, P33778, P57053, P58876, P62807, Q16778, Q5QNW6-2, Q5QNW6, Q8N257, Q93079, Q99877, Q99880	12.448	0.103039	0.948	H2B1B 6-12	Unmodified	Non-histone proteins
HF181130_D3_A.09793.09793.2	KTEAPK	1K(59.0450), 6K(42.0105)	2	387.725					Q8IZA3-2, Q8IZA3	10.277	0.113697	0.8913	H18 K317me	Classical	Non-histone proteins
HF181130_D3_A.10443.10443.2	VQKKDGK		2	446.772					Q5QNW6-2, Q5QNW6	14.354	0.00538172	0.9866	H2B2F 21-27	Unmodified	Non-histone proteins
HF181130_D3_A.10550.10550.2	LAHYNKR	6K(42.0105)	2	472.259					O60814, P06899, P23527, P33778, P58876, P62807, Q16778, Q5QNW6-2, Q5QNW6, Q6DN03, Q8N257, Q93079, Q99877, Q99879, Q99880	16.597	0.00945692	0.9865	H2B1B K85ac	Classical	Non-histone proteins
HF181130_D3_A.10750.10750.2	EVQTAVR		2	406.729					A0A2R8Y619, Q8N257	13.085	0.176801	0.8772	H2BE1 89-95	Unmodified	Non-histone proteins
HF181130_D3_A.11027.11027.3	KSAPATGGVKKPHR	1K(28.0313), 10K(28.0313), 11K(104.0262)	3	531.979	KSAPATGGVKkPHR	1	K(0.00)S(0.00)A(0.00)P(0.00)A(0.00)T(0.00)G(0.00)G(0.00)V(0.00)K(0.00)K(16.67)P(0.00)H(0.00)R(0.00)	K11	P68431, Q16695, Q5TEC6, Q71DI3	16.666	0.00781068	0.9848	H31 K37be	Uncommon	Non-histone proteins
HF181130_D3_A.11128.11128.3	KSTGGKAPR	6K(42.0105), 9R(39.9949)	3	337.52	KSTGGKAPr	1	K(0.00)S(0.00)T(0.00)G(0.00)G(0.00)K(0.00)A(0.00)P(0.00)R(4.21)	R9	P68431, P84243, Q16695, Q5TEC6, Q6NXT2, Q71DI3	13.354	0.0335178	0.9064	H31 R17g-	Uncommon	Non-histone proteins
HF181130_D3_A.11618.11618.2	KSTGGKAPR	1K(72.0211)	2	509.79	kSTGGKAPR	1	K(22.61)S(0.00)T(0.00)G(0.00)G(0.00)K(0.00)A(0.00)P(0.00)R(0.00)	K1	P68431, P84243, Q16695, Q5TEC6, Q6NXT2, Q71DI3	22.61	0.000110599	0.951	H31 K9la	Uncommon	Non-histone proteins
HF181130_D3_A.11768.11768.2	DNKKTR	4K(42.0105)	2	447.252					P04908, P0C0S8, P16104, P20671, Q16777, Q6FI13, Q7L7L0, Q8IUE6, Q93077, Q96KK5, Q96QV6, Q99878, Q9BTM1-2, Q9BTM1	13.562	0.0564036	0.8663	H2A1 K75ac	Classical	Non-histone proteins
HF181130_D3_A.11819.11819.2	DNKKTR	3K(42.0105), 4K(42.0105)	2	445.742					P04908, P0C0S8, P16104, P20671, Q16777, Q6FI13, Q7L7L0, Q8IUE6, Q93077, Q96KK5, Q96QV6, Q99878, Q9BTM1-2, Q9BTM1	10.545	0.105751	0.8184	H2A1 K74ac	Classical	Non-histone proteins
HF181130_D3_A.11902.11902.2	SAPAPK		2	308.181					O60814, P06899, P23527, P33778, P57053, P58876, P62807, Q16778, Q5QNW6-2, Q5QNW6, Q8N257, Q93079, Q99877, Q99880	11.577	0.170118	0.8806	H2B1B 6-11	Unmodified	Non-histone proteins
HF181130_D3_A.12252.12252.3	LAHYNKR	6K(27.9949)	3	313.839	LAHYNkR	1	L(0.00)A(0.00)H(0.00)Y(0.00)N(0.00)K(16.05)R(0.00)	K6	O60814, P06899, P23527, P33778, P58876, P62807, Q16778, Q5QNW6-2, Q5QNW6, Q6DN03, Q8N257, Q93079, Q99877, Q99879, Q99880	16.048	0.00370303	0.8855	H2B1B K85fo	Uncommon	Non-histone proteins
HF181130_D3_A.12401.12401.2	LAKSDEPK		2	466.76					P07305-2, P07305	18.258	0.00553698	0.9907	H10 94-101	Unmodified	Non-histone proteins
HF181130_D3_A.12469.12469.2	EIQTAVR	7R(39.9949)	2	419.724	EIQTAVr	1	E(0.00)I(0.00)Q(0.00)T(0.00)A(0.00)V(0.00)R(5.74)	R7	O60814, P06899, P23527, P33778, P57053, P58876, P62807, Q16778, Q5QNW6-2, Q5QNW6, Q93079, Q96A08, Q99877, Q99879, Q99880	14.729	0.0277172	0.7908	H2B1B R99g-	Uncommon	Non-histone proteins
HF181130_D3_A.12477.12477.2	AVTKYTSSK		2	515.286					A0A2R8Y619, P23527, P33778, P58876, P62807, Q16778, Q5QNW6-2, Q5QNW6, Q8N257, Q93079, Q96A08, Q99877, Q99879, Q99880	20.092	0.0453547	0.9149	H2B1B 117-125	Unmodified	Non-histone proteins
HF181130_D3_A.12650.12650.4	KSAPATGGVKKPHR	1K(28.0313), 10K(59.0450), 14R(144.0422)	4	439.508	KSAPATGGVKKPHr	1	K(0.00)S(0.00)A(0.00)P(0.00)A(0.00)T(0.00)G(0.00)G(0.00)V(0.00)K(0.00)K(0.00)P(0.00)H(0.00)R(6.70)	R14	P68431, Q16695, Q5TEC6, Q71DI3	20.415	0.0764579	0.9037	H31 R40te	Uncommon	Non-histone proteins
HF181130_D3_A.12894.12894.3	KSAPATGGVKKPHR	1K(28.0313), 6T(79.9663)	3	544.635	KSAPAtGGVKKPHR	1	K(0.00)S(11.68)A(0.00)P(0.00)A(0.00)T(15.46)G(0.00)G(0.00)V(0.00)K(0.00)K(0.00)P(0.00)H(0.00)R(0.00)	T6	P68431, Q16695, Q5TEC6, Q71DI3	15.462	0.0309965	0.9082	H31 T32ph	Uncommon	Non-histone proteins
HF181130_D3_A.13189.13189.2	TESHHKAKGK		2	651.863					P04908, P0C0S8, P20671, Q6FI13, Q7L7L0, Q93077	18.556	1.46651e-05	1	H2A1 120-129	Unmodified	Non-histone proteins
HF181130_D3_A.13431.13431.2	PEPSKSAPAPK		2	577.318					P33778, Q99877	17.184	0.00080659	0.9992	H2B1B 1-11	Unmodified	Non-histone proteins
HF181130_D3_A.13573.13573.2	LAKSDEPKK		2	553.322					P07305-2, P07305	18.461	2.21257e-05	1	H10 94-102	Unmodified	Non-histone proteins
HF181130_D3_A.13814.13814.2	PDPAKSAPAPK		2	562.313					P23527, Q5QNW6-2, Q5QNW6, Q93079	24.134	0.00021363	0.9992	H2B1H 1-11	Unmodified	Non-histone proteins
HF181130_D3_A.13852.13852.2	KAAAKK		2	376.255					P10412, P16401, Q9Y3U8	13.978	0.135052	0.9228	H14 212-217	Unmodified	Non-histone proteins
HF181130_D3_A.14238.14238.2	KQLATKAAR	6K(88.0160)	2	582.846	KQLATkAAR	1	K(0.00)Q(0.00)L(0.00)A(0.00)T(0.00)K(7.78)A(0.00)A(0.00)R(0.00)	K6	P68431, P84243, Q5TEC6, Q6NXT2, Q71DI3	16.019	0.000794239	0.9993	H31 K23gl	Uncommon	Non-histone proteins
HF181130_D3_A.14332.14332.3	QTARKSTGGKAPR	4R(144.0422), 5K(42.0469)	3	560.319	QTArKSTGGKAPR	1	Q(0.00)T(0.00)A(0.00)R(14.73)K(0.00)S(0.00)T(0.00)G(0.00)G(0.00)K(0.00)A(0.00)P(0.00)R(0.67)	R4	P68431, P84243, Q16695, Q5TEC6, Q6NXT2, Q71DI3	14.732	0.0772476	0.8433	H31 R8te	Uncommon	Non-histone proteins
HF181130_D3_A.14508.14508.3	KSAPATGGVKKPHR	1K(28.0313), 10K(28.0313), 11K(72.0211)	3	536.32	KSAPATGGVKkPHR	1	K(0.00)S(0.00)A(0.00)P(0.00)A(0.00)T(0.00)G(0.00)G(0.00)V(0.00)K(0.00)K(26.96)P(0.00)H(0.00)R(0.00)	K11	P68431, Q16695, Q5TEC6, Q71DI3	26.959	7.79773e-06	1	H31 K37la	Uncommon	Non-histone proteins
HF181130_D3_A.14657.14657.2	PEPAKSAPAPKK		2	655.883					O60814, P06899, P57053, P62807, Q16778	25.911	0.00735243	0.9891	H2B1C 1-12	Unmodified	Non-histone proteins
HF181130_D3_A.14687.14687.2	PEPSKSAPAPK	5K(59.0450)	2	575.321					P33778, Q99877	18.673	0.116247	0.832	H2B1B K5me	Classical	Non-histone proteins
HF181130_D3_A.14833.14833.4	KSAPATGGVKKPHR	10K(42.0105), 11K(86.0004)	4	402.474	KSAPATGGVKkPHR	1	K(0.00)S(0.00)A(0.00)P(0.00)A(0.00)T(0.00)G(0.00)G(0.00)V(0.00)K(0.00)K(23.38)P(0.00)H(0.00)R(0.00)	K11	P68431, Q16695, Q5TEC6, Q71DI3	23.382	5.85097e-05	1	H31 K37ma	Uncommon	Non-histone proteins
HF181130_D3_A.15045.15045.2	PDPAKSAPAPKK		2	648.875					P23527, Q5QNW6-2, Q5QNW6, Q93079	18.7	9.55692e-05	0.9881	H2B1H 1-12	Unmodified	Non-histone proteins
HF181130_D3_A.15791.15791.3	IAGEASRLAHYNKR		3	559.31					O60814, P06899, P23527, P33778, P58876, P62807, Q16778, Q5QNW6-2, Q5QNW6, Q6DN03, Q93079, Q99877, Q99879	28.574	1.70856e-05	1	H2B1B 73-86	Unmodified	Non-histone proteins
HF181130_D3_A.16083.16083.2	STITSREIQTAVR		2	722.399					O60814, P06899, P23527, P33778, P57053, P58876, P62807, Q16778, Q5QNW6-2, Q5QNW6, Q93079, Q99877, Q99879, Q99880	18.159	0.00267489	0.9956	H2B1B 87-99	Unmodified	Non-histone proteins
HF181130_D3_A.16148.16148.3	VLKQVHPDTGISSK		3	518.629					O60814, P06899, P23527, P33778, P57053, P58876, P62807, Q16778, Q5QNW6-2, Q5QNW6, Q8N257, Q93079, Q96A08, Q99877, Q99879, Q99880	33.687	1.1301e-10	1	H2B1B 44-57	Unmodified	Non-histone proteins
HF181130_D3_A.16235.16235.2	PEPSKSAPAPKK		2	654.875					P33778, Q99877	27.539	9.56319e-07	1	H2B1B 1-12	Unmodified	Non-histone proteins
HF181130_D3_A.16523.16523.3	IAGEASRLAHYNKR	6S(79.9663)	3	570.955	IAGEAsRLAHYNKR	1	I(0.00)A(0.00)G(0.00)E(0.00)A(0.00)S(22.94)R(0.00)L(0.00)A(0.00)H(0.00)Y(11.96)N(0.00)K(0.00)R(0.00)	S6	O60814, P06899, P23527, P33778, P58876, P62807, Q16778, Q5QNW6-2, Q5QNW6, Q6DN03, Q93079, Q99877, Q99879	23.052	2.14743e-06	1	H2B1B S78ph	Uncommon	Non-histone proteins
HF181130_D3_A.16636.16636.2	KQLATKAAR	6K(72.0211)	2	574.849	KQLATkAAR	1	K(0.00)Q(0.00)L(0.00)A(0.00)T(0.00)K(12.21)A(0.00)A(0.00)R(0.00)	K6	P68431, P84243, Q5TEC6, Q6NXT2, Q71DI3	12.308	0.0237951	0.8853	H31 K23la	Uncommon	Non-histone proteins
HF181130_D3_A.16839.16839.2	KSAPATGGVKKPHR	1K(86.0368), 10K(42.0469), 11K(42.0469)	2	825	kSAPATGGVKKPHR	1	K(7.30)S(0.00)A(0.00)P(0.00)A(0.00)T(0.00)G(0.00)G(0.00)V(0.00)K(0.00)K(0.00)P(0.00)H(0.00)R(0.00)	K1	P68431, Q16695, Q5TEC6, Q71DI3	19.152	0.00167348	0.9946	H31 K27hy	Uncommon	Non-histone proteins
HF181130_D3_A.16839.16839.2	KSAPATGGVKKPHR	1K(86.0368), 10K(42.0469), 11K(42.0469)	2	825	kSAPATGGVKKPHR	1	K(7.30)S(0.00)A(0.00)P(0.00)A(0.00)T(0.00)G(0.00)G(0.00)V(0.00)K(0.00)K(0.00)P(0.00)H(0.00)R(0.00)	K1	P68431, Q16695, Q5TEC6, Q71DI3	19.152	0.00167348	0.9946	H31 K37tr	Classical	Non-histone proteins
HF181130_D3_A.17065.17065.2	KQLATKAAR	5T(79.9663)	2	578.821	KQLAtKAAR	1	K(0.00)Q(0.00)L(0.00)A(0.00)T(15.06)K(0.00)A(0.00)A(0.00)R(0.00)	T5	P68431, P84243, Q5TEC6, Q6NXT2, Q71DI3	15.055	0.0231418	0.9094	H31 T22ph	Uncommon	Non-histone proteins
HF181130_D3_A.17280.17280.3	SRKESYSVYVYK		3	518.606					O60814, P57053, P58876, P62807, Q5QNW6-2, Q5QNW6, Q93079, Q99877, Q99879, Q99880	24.658	5.72349e-07	1	H2B1C 32-43	Unmodified	Non-histone proteins
HF181130_D3_A.17675.17675.3	KYQKSTQLLLR	4K(27.9949)	3	484.287	KYQkSTQLLLR	1	K(0.00)Y(0.00)Q(0.00)K(25.31)S(23.22)T(21.31)Q(0.00)L(0.00)L(0.00)L(0.00)R(0.00)	K4	P0DPK2, P0DPK5	25.312	3.65288e-09	1	H3Y2 K56fo	Uncommon	Non-histone proteins
HF181130_D3_A.17679.17679.3	KYQKSTQLLLR	1K(42.0105), 4K(59.0450)	3	490.963					P0DPK2, P0DPK5	16.743	0.00130178	0.995	H3Y2 K53ac	Classical	Non-histone proteins
HF181130_D3_A.17679.17679.3	KYQKSTQLLLR	1K(42.0105), 4K(59.0450)	3	490.963					P0DPK2, P0DPK5	16.743	0.00130178	0.995	H3Y2 K56me	Classical	Non-histone proteins
HF181130_D3_A.17680.17680.2	KYQKSTQLLLR	1K(27.9949)	2	725.926	kYQKSTQLLLR	1	K(20.03)Y(0.00)Q(0.00)K(0.00)S(12.98)T(11.32)Q(0.00)L(0.00)L(0.00)L(0.00)R(0.00)	K1	P0DPK2, P0DPK5	20.027	0.000954089	0.9487	H3Y2 K53fo	Uncommon	Non-histone proteins
HF181130_D3_A.17789.17789.3	KYQKSTQLLLR	1K(42.0469)	3	490.963					P0DPK2, P0DPK5	15.975	0.0240686	0.9636	H3Y2 K53tr	Classical	Non-histone proteins
HF181130_D3_A.17876.17876.2	KSAPATGGVKK		2	589.858					P68431, Q16695, Q5TEC6, Q71DI3	23.756	0.0045423	0.9979	H31 27-37	Unmodified	Non-histone proteins
HF181130_D3_A.17922.17922.2	HAVSEGTKAVTK	12K(162.0528)	2	740.394	HAVSEGTKAVTk	1	H(0.00)A(0.00)V(0.00)S(0.00)E(0.00)G(0.00)T(0.00)K(0.00)A(0.00)V(0.00)T(0.00)K(17.96)	K12	A0A2R8Y619, O60814, P06899, P23527, P33778, P57053, P58876, P62807, Q16778, Q5QNW6-2, Q5QNW6, Q8N257, Q93079, Q96A08, Q99877, Q99879, Q99880	17.957	2.73922e-05	0.9997	H2B1B K120he	Uncommon	Non-histone proteins
HF181130_D3_A.18467.18467.2	AVTKYTSAK		2	529.803					O60814, P06899, P57053	15.731	0.0323696	0.8539	H2B1J 117-125	Unmodified	Non-histone proteins
HF181130_D3_A.19514.19514.3	KYQKSTQLLLR	1K(42.0105), 4K(42.0105)	3	491.288					P0DPK2, P0DPK5	20.659	0.000322145	0.9909	H3Y2 K56ac	Classical	Non-histone proteins
HF181130_D3_A.19560.19560.2	PEPSKSAPAPKK	5K(114.0429)	2	689.382	PEPSkSAPAPKK	1	P(0.00)E(0.00)P(0.00)S(0.00)K(19.46)S(0.00)A(0.00)P(0.00)A(0.00)P(0.00)K(0.00)K(0.00)	K5	P33778, Q99877	19.461	0.00270628	0.8163	H2B1B K5gl	Uncommon	Non-histone proteins
HF181130_D3_A.20320.20320.2	KSAPATGGVKKPHR	14R(39.9949)	2	773.442	KSAPATGGVKKPHr	1	K(0.00)S(0.00)A(0.00)P(0.00)A(0.00)T(0.00)G(0.00)G(0.00)V(0.00)K(0.00)K(0.00)P(0.00)H(0.00)R(1.26)	R14	P68431, Q16695, Q5TEC6, Q71DI3	22.373	5.50647e-05	0.9994	H31 R40g-	Uncommon	Non-histone proteins
HF181130_D3_A.20720.20720.2	VTIMPKDIQLAR		2	715.417					P68431, P84243, Q16695, Q6NXT2, Q71DI3	21.796	3.34689e-05	1	H31 117-128	Unmodified	Non-histone proteins
HF181130_D3_A.20756.20756.2	APSSAGGLSRKAK	11K(42.0105), 13K(68.0262)	2	670.37	APSSAGGLSRKAk	1	A(0.00)P(0.00)S(0.00)S(0.00)A(0.00)G(0.00)G(0.00)L(0.00)S(0.00)R(0.00)K(0.00)A(0.00)K(16.99)	K13	Q8IZA3-2, Q8IZA3	16.987	0.0041487	0.9866	H18 K236ac	Classical	Non-histone proteins
HF181130_D3_A.20839.20839.2	SSRAGLQFPVGR		2	692.889					P04908, P0C0S8, P16104, P20671, Q16777, Q6FI13, Q7L7L0, Q8IUE6, Q93077, Q96KK5, Q96QV6, Q99878, Q9BTM1-2, Q9BTM1	18.169	0.00366328	0.8793	H2A1 18-29	Unmodified	Non-histone proteins
HF181130_D3_A.20874.20874.3	AKAKAVSRSQRAGLQFPVGR	2K(42.0105), 11R(39.9949)	3	782.111	AKAKAVSRSQrAGLQFPVGR	1	A(0.00)K(0.00)A(0.00)K(0.00)A(0.00)V(0.00)S(0.00)R(24.60)S(0.00)Q(0.00)R(26.99)A(0.00)G(0.00)L(0.00)Q(0.00)F(0.00)P(0.00)V(0.00)G(0.00)R(8.65)	R11	Q71UI9-2, Q71UI9-5, Q71UI9	26.989	4.56942e-08	1	H2AV K13ac	Classical	Non-histone proteins
HF181130_D3_A.20874.20874.3	AKAKAVSRSQRAGLQFPVGR	2K(42.0105), 11R(39.9949)	3	782.111	AKAKAVSRSQrAGLQFPVGR	1	A(0.00)K(0.00)A(0.00)K(0.00)A(0.00)V(0.00)S(0.00)R(24.60)S(0.00)Q(0.00)R(26.99)A(0.00)G(0.00)L(0.00)Q(0.00)F(0.00)P(0.00)V(0.00)G(0.00)R(8.65)	R11	Q71UI9-2, Q71UI9-5, Q71UI9	26.989	4.56942e-08	1	H2AV R22g-	Uncommon	Non-histone proteins
HF181130_D3_A.20878.20878.3	AKAKAVSRSQRAGLQFPVGR	2K(42.0105), 4K(132.0575)	3	782.779	AKAkAVSRSQRAGLQFPVGR	1	A(0.00)K(0.00)A(0.00)K(22.40)A(0.00)V(0.00)S(0.00)R(0.00)S(0.00)Q(0.00)R(0.00)A(0.00)G(0.00)L(0.00)Q(0.00)F(0.00)P(0.00)V(0.00)G(0.00)R(0.00)	K4	Q71UI9-2, Q71UI9-5, Q71UI9	23.124	2.82221e-06	1	H2AV K15n-	Uncommon	Non-histone proteins
HF181130_D3_A.20987.20987.2	KAGAAKAK	1K(42.0105), 6K(42.0105), 8K(132.0575)	2	480.779	KAGAAKAk	1	K(0.00)A(0.00)G(0.00)A(0.00)A(0.00)K(0.00)A(0.00)K(14.05)	K8	P10412, P16401	14.05	0.0954545	0.8588	H14 K121ac	Classical	Non-histone proteins
HF181130_D3_A.20987.20987.2	KAGAAKAK	1K(42.0105), 6K(42.0105), 8K(132.0575)	2	480.779	KAGAAKAk	1	K(0.00)A(0.00)G(0.00)A(0.00)A(0.00)K(0.00)A(0.00)K(14.05)	K8	P10412, P16401	14.05	0.0954545	0.8588	H14 K126ac	Classical	Non-histone proteins
HF181130_D3_A.20987.20987.2	KAGAAKAK	1K(42.0105), 6K(42.0105), 8K(132.0575)	2	480.779	KAGAAKAk	1	K(0.00)A(0.00)G(0.00)A(0.00)A(0.00)K(0.00)A(0.00)K(14.05)	K8	P10412, P16401	14.05	0.0954545	0.8588	H14 K128n-	Uncommon	Non-histone proteins
HF181130_D3_A.21014.21014.2	YQKSTELLIR	3K(27.9949)	2	644.86	YQkSTELLIR	1	Y(0.00)Q(0.00)K(23.55)S(19.67)T(17.61)E(0.00)L(0.00)L(0.00)I(0.00)R(0.00)	K3	P68431, P84243, Q16695, Q5TEC6, Q6NXT2, Q71DI3	23.546	3.24461e-07	1	H31 K56fo	Uncommon	Non-histone proteins
HF181130_D3_A.21048.21048.2	KASGPPVSELITK		2	686.4					P10412, P16402, P16403	22.515	1.11528e-07	1	H13 34-46	Unmodified	Non-histone proteins
HF181130_D3_A.21098.21098.2	KESYSIYVYK		2	662.847					P06899, P23527, P33778, Q16778, Q6DN03, Q8N257	21.841	0.000676369	0.9998	H2B1B 34-43	Unmodified	Non-histone proteins
HF181130_D3_A.21239.21239.2	DNIQGITK		2	467.258					P62805, Q99525	16.23	0.0140924	0.9915	H4 24-31	Unmodified	Non-histone proteins
HF181130_D3_A.21336.21336.2	YQKSTQLLLR	3K(86.0004)	2	659.362	YQkSTQLLLR	1	Y(0.00)Q(0.00)K(18.83)S(0.00)T(0.00)Q(0.00)L(0.00)L(0.00)L(0.00)R(0.00)	K3	P0DPK2, P0DPK5	18.829	0.0454018	0.8012	H3Y2 K56ma	Uncommon	Non-histone proteins
HF181130_D3_A.21407.21407.2	APSSAGGLSRKAK	10R(39.9949), 11K(42.0469), 13K(59.0450)	2	676.89	APSSAGGLSrKAK	1	A(0.00)P(0.00)S(0.00)S(0.00)A(0.00)G(0.00)G(0.00)L(0.00)S(0.00)R(17.39)K(0.00)A(0.00)K(0.00)	R10	Q8IZA3-2, Q8IZA3	17.392	0.00995203	0.9838	H18 K236tr	Classical	Non-histone proteins
HF181130_D3_A.21407.21407.2	APSSAGGLSRKAK	10R(39.9949), 11K(42.0469), 13K(59.0450)	2	676.89	APSSAGGLSrKAK	1	A(0.00)P(0.00)S(0.00)S(0.00)A(0.00)G(0.00)G(0.00)L(0.00)S(0.00)R(17.39)K(0.00)A(0.00)K(0.00)	R10	Q8IZA3-2, Q8IZA3	17.392	0.00995203	0.9838	H18 K238me	Classical	Non-histone proteins
HF181130_D3_A.21435.21435.2	RYQKSTELLIR	4K(104.0262)	2	778.437	RYQkSTELLIR	1	R(0.00)Y(0.00)Q(0.00)K(11.00)S(0.00)T(0.00)E(0.00)L(0.00)L(0.00)I(0.00)R(0.00)	K4	P68431, P84243, Q16695, Q5TEC6, Q6NXT2, Q71DI3	15.824	0.0153854	0.97	H31 K56be	Uncommon	Non-histone proteins
HF181130_D3_A.21440.21440.2	YQKSTELLIR	3K(72.0211)	2	684.384	YQkSTELLIR	1	Y(0.00)Q(0.00)K(14.79)S(0.00)T(0.00)E(0.00)L(0.00)L(0.00)I(0.00)R(0.00)	K3	P68431, P84243, Q16695, Q5TEC6, Q6NXT2, Q71DI3	17.243	0.00384621	0.8993	H31 K56la	Uncommon	Non-histone proteins
HF181130_D3_A.21466.21466.2	RYQKSTELLIR	1R(144.0422), 4K(42.0105)	2	796.936	rYQKSTELLIR	1	R(15.09)Y(0.00)Q(0.00)K(0.00)S(0.00)T(0.00)E(0.00)L(0.00)L(0.00)I(0.00)R(0.00)	R1	P68431, P84243, Q16695, Q5TEC6, Q6NXT2, Q71DI3	15.092	0.00593905	0.8988	H31 R53te	Uncommon	Non-histone proteins
HF181130_D3_A.21565.21565.2	KSAPATGGVKKPHR	14R(54.0105)	2	780.45	KSAPATGGVKKPHr	1	K(0.00)S(0.00)A(0.00)P(0.00)A(0.00)T(0.00)G(0.00)G(0.00)V(0.00)K(0.00)K(0.00)P(0.00)H(0.00)R(1.49)	R14	P68431, Q16695, Q5TEC6, Q71DI3	22.447	6.14753e-05	0.9989	H31 R40mg	Uncommon	Non-histone proteins
HF181130_D3_A.21838.21838.2	RYQKSTELLIR	2Y(79.9663), 4K(42.0469)	2	792.435	RyQKSTELLIR	1	R(0.00)Y(11.11)Q(0.00)K(0.00)S(0.00)T(9.84)E(0.00)L(0.00)L(0.00)I(0.00)R(0.00)	Y2	P68431, P84243, Q16695, Q5TEC6, Q6NXT2, Q71DI3	13.596	0.0751464	0.7891	H31 Y54ph	Uncommon	Non-histone proteins
HF181130_D3_A.21838.21838.2	RYQKSTELLIR	2Y(79.9663), 4K(42.0469)	2	792.435	RyQKSTELLIR	1	R(0.00)Y(11.11)Q(0.00)K(0.00)S(0.00)T(9.84)E(0.00)L(0.00)L(0.00)I(0.00)R(0.00)	Y2	P68431, P84243, Q16695, Q5TEC6, Q6NXT2, Q71DI3	13.596	0.0751464	0.7891	H31 K56tr	Classical	Non-histone proteins
HF181130_D3_A.22051.22051.2	RYQKSTELLIR	4K(162.0528)	2	784.936	RYQkSTELLIR	1	R(0.00)Y(0.00)Q(0.00)K(13.70)S(0.00)T(0.00)E(0.00)L(0.00)L(0.00)I(0.00)R(0.00)	K4	P68431, P84243, Q16695, Q5TEC6, Q6NXT2, Q71DI3	13.696	0.0335397	0.8061	H31 K56he	Uncommon	Non-histone proteins
HF181130_D3_A.22104.22104.2	KQLATKAAR	1K(86.0368)	2	559.342	kQLATKAAR	1	K(17.62)Q(0.00)L(0.00)A(0.00)T(0.00)K(0.00)A(0.00)A(0.00)R(0.00)	K1	P68431, P84243, Q5TEC6, Q6NXT2, Q71DI3	17.623	0.00141145	0.9648	H31 K18hy	Uncommon	Non-histone proteins
HF181130_D3_A.22364.22364.2	APSSAGGLSRKAK	11K(59.0450), 13K(114.0317)	2	701.89	APSSAGGLSRKAk	1	A(0.00)P(0.00)S(0.00)S(0.00)A(0.00)G(0.00)G(0.00)L(0.00)S(0.00)R(0.00)K(0.00)A(0.00)K(14.89)	K13	Q8IZA3-2, Q8IZA3	14.887	0.00395261	0.9735	H18 K236me	Classical	Non-histone proteins
HF181130_D3_A.22364.22364.2	APSSAGGLSRKAK	11K(59.0450), 13K(114.0317)	2	701.89	APSSAGGLSRKAk	1	A(0.00)P(0.00)S(0.00)S(0.00)A(0.00)G(0.00)G(0.00)L(0.00)S(0.00)R(0.00)K(0.00)A(0.00)K(14.89)	K13	Q8IZA3-2, Q8IZA3	14.887	0.00395261	0.9735	H18 K238gl	Uncommon	Non-histone proteins
HF181130_D3_A.22484.22484.2	NDEELNKLLGK	7K(42.0105), 11K(42.0105)	2	678.854					P0C0S8, P20671, Q16777, Q6FI13, Q96KK5, Q99878, Q9BTM1-2, Q9BTM1	16.037	0.00212357	0.9477	H2A1 K95ac	Classical	Non-histone proteins
HF181130_D3_A.22484.22484.2	NDEELNKLLGK	7K(42.0105), 11K(42.0105)	2	678.854					P0C0S8, P20671, Q16777, Q6FI13, Q96KK5, Q99878, Q9BTM1-2, Q9BTM1	16.037	0.00212357	0.9477	H2A1 K99ac	Classical	Non-histone proteins
HF181130_D3_A.22640.22640.2	VTIMPKDIQLAR	6K(42.0469)	2	713.926					P68431, P84243, Q16695, Q6NXT2, Q71DI3	15.692	0.0310729	0.9195	H31 K122tr	Classical	Non-histone proteins
HF181130_D3_A.22765.22765.3	VTIMPKDIQLAR	6K(42.0469), 12R(144.0422)	3	539.31	VTIMPKDIQLAr	1	V(0.00)T(0.00)I(0.00)M(0.00)P(0.00)K(0.00)D(0.00)I(0.00)Q(0.00)L(0.00)A(0.00)R(6.81)	R12	P68431, P84243, Q16695, Q6NXT2, Q71DI3	19.117	0.00417286	0.9897	H31 R128te	Uncommon	Non-histone proteins
HF181130_D3_A.23206.23206.3	KLPFQRLVREIAQDFKTDLR	6R(144.0422)	3	907.833	KLPFQrLVREIAQDFKTDLR	1	K(0.00)L(0.00)P(0.00)F(0.00)Q(0.00)R(24.11)L(0.00)V(0.00)R(23.66)E(0.00)I(0.00)A(0.00)Q(0.00)D(0.00)F(0.00)K(0.00)T(0.00)D(0.00)L(0.00)R(1.30)	R6	P68431, P84243, Q71DI3	24.111	0.000272693	0.9569	H31 R69te	Uncommon	Non-histone proteins
HF181130_D3_A.23231.23231.3	EIAQDFKTDLR	11R(39.9949)	3	468.239	EIAQDFKTDLr	1	E(0.00)I(0.00)A(0.00)Q(0.00)D(0.00)F(0.00)K(0.00)T(0.00)D(0.00)L(0.00)R(6.01)	R11	P68431, P84243, Q16695, Q71DI3	16.287	0.00214597	0.9799	H31 R83g-	Uncommon	Non-histone proteins
HF181130_D3_A.24081.24081.3	LLLPGELAKHAVSEGTK		3	603.35					A0A2R8Y619, O60814, P06899, P23527, P33778, P57053, P58876, P62807, Q16778, Q5QNW6-2, Q5QNW6, Q8N257, Q93079, Q96A08, Q99877, Q99879, Q99880	31.889	6.06e-12	1	H2B1B 100-116	Unmodified	Non-histone proteins
HF181130_D3_A.24490.24490.2	LVTTGVLKQTKGVGASGSFR		2	1048.6					P07305-2, P07305	43.1	3.826e-10	1	H10 74-93	Unmodified	Non-histone proteins
HF181130_D3_A.24499.24499.3	IIPRHLQLAIRNDEELNKLLGR		3	892.859					P04908, Q7L7L0, Q93077	20.96	0.000537981	0.8983	H2A1C 78-99	Unmodified	Non-histone proteins
HF181130_D3_A.24899.24899.2	RVTIMPKDIQLAR	1R(39.9949)	2	840.984	rVTIMPKDIQLAR	1	R(20.22)V(0.00)T(0.00)I(0.00)M(0.00)P(0.00)K(0.00)D(0.00)I(0.00)Q(0.00)L(0.00)A(0.00)R(0.00)	R1	P68431, P84243, Q16695, Q6NXT2, Q71DI3	20.216	0.00013872	0.8173	H31 R116g-	Uncommon	Non-histone proteins
HF181130_D3_A.24941.24941.3	RVTIMPKDIQLAR	1R(144.0422)	3	592.338	rVTIMPKDIQLAR	1	R(18.51)V(0.00)T(0.00)I(0.00)M(0.00)P(0.00)K(0.00)D(0.00)I(0.00)Q(0.00)L(0.00)A(0.00)R(0.00)	R1	P68431, P84243, Q16695, Q6NXT2, Q71DI3	18.507	0.000434164	0.9147	H31 R116te	Uncommon	Non-histone proteins
HF181130_D3_A.25043.25043.2	VTLFPKDVQLAR	6K(59.0450)	2	723.431					P49450-2, P49450	17.865	0.00148568	0.946	CENPA K123me	Classical	Non-histone proteins
HF181130_D3_A.25695.25695.2	NDEELNKLLGK	11K(27.9949)	2	673.355	NDEELNKLLGk	1	N(0.00)D(0.00)E(0.00)E(0.00)L(0.00)N(0.00)K(0.00)L(0.00)L(0.00)G(0.00)K(26.32)	K11	P0C0S8, P20671, Q16777, Q6FI13, Q96KK5, Q99878, Q9BTM1-2, Q9BTM1	26.317	6.24813e-05	0.9914	H2A1 K99fo	Uncommon	Non-histone proteins
HF181130_D3_A.26788.26788.3	LLLPGELAKHAVSEGTKAVTK		3	751.442					A0A2R8Y619, O60814, P06899, P23527, P33778, P57053, P58876, P62807, Q16778, Q5QNW6-2, Q5QNW6, Q8N257, Q93079, Q96A08, Q99877, Q99879, Q99880	41.23	1.33788e-08	1	H2B1B 100-120	Unmodified	Non-histone proteins
HF181130_D3_A.28649.28649.2	LLLPGELAK	9K(42.0105)	2	498.31					A0A2R8Y619, O60814, P06899, P23527, P33778, P57053, P58876, P62807, Q16778, Q5QNW6-2, Q5QNW6, Q8N257, Q93079, Q96A08, Q99877, Q99879, Q99880	13.531	0.0174683	0.9898	H2B1B K108ac	Classical	Non-histone proteins
HF181130_D3_A.29427.29427.2	VTIMPKDIQLAR	12R(54.0105)	2	742.423	VTIMPKDIQLAr	1	V(0.00)T(0.00)I(0.00)M(0.00)P(0.00)K(0.00)D(0.00)I(0.00)Q(0.00)L(0.00)A(0.00)R(3.21)	R12	P68431, P84243, Q16695, Q6NXT2, Q71DI3	18.38	0.000168696	0.8572	H31 R128mg	Uncommon	Non-histone proteins
HF181130_D3_A.30053.30053.3	ASGPPVSELITKAVAASKER	12K(42.0469), 18K(86.0368)	3	758.768	ASGPPVSELITKAVAASkER	1	A(0.00)S(0.00)G(0.00)P(0.00)P(0.00)V(0.00)S(0.00)E(0.00)L(0.00)I(0.00)T(0.00)K(0.00)A(0.00)V(0.00)A(0.00)A(0.00)S(0.00)K(6.40)E(0.00)R(0.00)	K18	P10412, P16402, P16403	16.555	0.00130737	0.7961	H13 K46tr	Classical	Non-histone proteins
HF181130_D3_A.30053.30053.3	ASGPPVSELITKAVAASKER	12K(42.0469), 18K(86.0368)	3	758.768	ASGPPVSELITKAVAASkER	1	A(0.00)S(0.00)G(0.00)P(0.00)P(0.00)V(0.00)S(0.00)E(0.00)L(0.00)I(0.00)T(0.00)K(0.00)A(0.00)V(0.00)A(0.00)A(0.00)S(0.00)K(6.40)E(0.00)R(0.00)	K18	P10412, P16402, P16403	16.555	0.00130737	0.7961	H13 K52hy	Uncommon	Non-histone proteins
HF181130_D3_A.31760.31760.3	VTIAQGGVLPNIQAVLLPKK	19K(59.0450), 20K(132.0575)	3	750.794	VTIAQGGVLPNIQAVLLPKk	1	V(0.00)T(0.00)I(0.00)A(0.00)Q(0.00)G(0.00)G(0.00)V(0.00)L(0.00)P(0.00)N(0.00)I(0.00)Q(0.00)A(0.00)V(0.00)L(0.00)L(0.00)P(0.00)K(0.00)K(15.55)	K20	P04908, P0C0S8, P16104, P20671, Q16777, Q6FI13, Q7L7L0, Q8IUE6, Q93077, Q96KK5, Q96QV6, Q99878, Q9BTM1	15.554	0.0172385	0.9487	H2A1 K118me	Classical	Non-histone proteins
HF181130_D3_A.31760.31760.3	VTIAQGGVLPNIQAVLLPKK	19K(59.0450), 20K(132.0575)	3	750.794	VTIAQGGVLPNIQAVLLPKk	1	V(0.00)T(0.00)I(0.00)A(0.00)Q(0.00)G(0.00)G(0.00)V(0.00)L(0.00)P(0.00)N(0.00)I(0.00)Q(0.00)A(0.00)V(0.00)L(0.00)L(0.00)P(0.00)K(0.00)K(15.55)	K20	P04908, P0C0S8, P16104, P20671, Q16777, Q6FI13, Q7L7L0, Q8IUE6, Q93077, Q96KK5, Q96QV6, Q99878, Q9BTM1	15.554	0.0172385	0.9487	H2A1 K119n-	Uncommon	Non-histone proteins
HF181130_D3_B.02866.02866.2	KTESHHK		2	456.242					P04908, P0C0S8, P20671, Q6FI13, Q7L7L0, Q93077, Q96KK5, Q99878	10.511	0.0993688	0.9482	H2A1 119-125	Unmodified	Non-histone proteins
HF181130_D3_B.03782.03782.2	TKQTAR	2K(27.9949)	2	366.704	TkQTAR	1	T(5.77)K(7.24)Q(0.00)T(3.39)A(0.00)R(0.00)	K2	P0DPK2, P0DPK5, P68431, P84243, Q16695, Q5TEC6, Q6NXT2, Q71DI3	7.238	0.0367705	0.9469	H31 K4fo	Uncommon	Non-histone proteins
HF181130_D3_B.09178.09178.2	GKQGGKAR	6K(72.0211)	2	459.763	GKQGGkAR	1	G(0.00)K(0.00)Q(0.00)G(0.00)G(0.00)K(13.61)A(0.00)R(0.00)	K6	P04908, P0C0S8, P20671, Q16777, Q6FI13, Q7L7L0, Q8IUE6, Q93077, Q96KK5, Q96QV6, Q99878	13.614	0.0159951	0.9112	H2A1 K9la	Uncommon	Non-histone proteins
HF181130_D3_B.09945.09945.2	KSTGGKAPR	1K(100.0160)	2	528.791	kSTGGKAPR	1	K(10.64)S(0.00)T(0.00)G(0.00)G(0.00)K(0.00)A(0.00)P(0.00)R(0.00)	K1	P68431, P84243, Q16695, Q5TEC6, Q6NXT2, Q71DI3	10.64	0.0323923	0.9506	H31 K9su	Uncommon	Non-histone proteins
HF181130_D3_B.09947.09947.2	AASGEAKPK		2	452.252					P10412, P16401, P16403	16.271	0.00434886	0.9927	H14 110-118	Unmodified	Non-histone proteins
HF181130_D3_B.10275.10275.2	KSAPATGGVK	10K(27.9949)	2	517.293	KSAPATGGVk	1	K(0.00)S(3.59)A(0.00)P(0.00)A(0.00)T(0.00)G(0.00)G(0.00)V(0.00)K(12.92)	K10	P68431, Q16695, Q5TEC6, Q71DI3	12.921	0.0616305	0.9214	H31 K36fo	Uncommon	Non-histone proteins
HF181130_D3_B.10603.10603.2	KSTGGKAPR	6K(27.9949)	2	492.781	KSTGGkAPR	1	K(0.00)S(8.70)T(10.48)G(0.00)G(0.00)K(17.06)A(0.00)P(0.00)R(0.00)	K6	P68431, P84243, Q16695, Q5TEC6, Q6NXT2, Q71DI3	17.064	0.013249	0.8886	H31 K14fo	Uncommon	Non-histone proteins
HF181130_D3_B.10972.10972.3	QTARKSTGGKAPR	1Q(159.0684), 5K(59.0450)	3	549.981	qTARKSTGGKAPR	1	Q(13.92)T(0.00)A(0.00)R(0.00)K(0.00)S(0.00)T(0.00)G(0.00)G(0.00)K(0.00)A(0.00)P(0.00)R(0.00)	Q1	P68431, P84243, Q16695, Q5TEC6, Q6NXT2, Q71DI3	13.92	0.02093	0.9233	H31 Q5se	Uncommon	Non-histone proteins
HF181130_D3_B.11308.11308.2	TESHHKAK		2	536.79					P04908, P0C0S8, P20671, Q6FI13, Q7L7L0, Q93077, Q96KK5	16.203	0.0210984	0.9438	H2A1 120-127	Unmodified	Non-histone proteins
HF181130_D3_B.11595.11595.3	HAVSEGTKAVTK	8K(42.0105)	3	423.898					A0A2R8Y619, O60814, P06899, P23527, P33778, P57053, P58876, P62807, Q16778, Q5QNW6-2, Q5QNW6, Q8N257, Q93079, Q96A08, Q99877, Q99879, Q99880	19.835	0.0022283	0.992	H2B1B K116ac	Classical	Non-histone proteins
HF181130_D3_B.12012.12012.4	RSTITSREIQTAVR	1R(39.9949)	4	408.727	rSTITSREIQTAVR	1	R(15.15)S(0.00)T(0.00)I(0.00)T(0.00)S(0.00)R(0.00)E(0.00)I(0.00)Q(0.00)T(0.00)A(0.00)V(0.00)R(2.69)	R1	O60814, P06899, P23527, P33778, P57053, P58876, P62807, Q16778, Q5QNW6-2, Q5QNW6, Q93079, Q99877, Q99879, Q99880	15.145	0.0243223	0.9807	H2B1B R86g-	Uncommon	Non-histone proteins
HF181130_D3_B.12046.12046.3	KSAPATGGVKKPHR	1K(28.0313), 10K(42.0105), 11K(27.9949)	3	511.295	KSAPATGGVKkPHR	1	K(0.00)S(7.35)A(0.00)P(0.00)A(0.00)T(8.14)G(0.00)G(0.00)V(0.00)K(0.00)K(22.78)P(0.00)H(0.00)R(0.00)	K11	P68431, Q16695, Q5TEC6, Q71DI3	22.781	9.81802e-05	0.9986	H31 K37fo	Uncommon	Non-histone proteins
HF181130_D3_B.12137.12137.3	KSAPATGGVKKPHR	1K(100.0160)	3	535.971	kSAPATGGVKKPHR	1	K(16.38)S(0.00)A(0.00)P(0.00)A(0.00)T(0.00)G(0.00)G(0.00)V(0.00)K(0.00)K(0.00)P(0.00)H(0.00)R(0.00)	K1	P68431, Q16695, Q5TEC6, Q71DI3	18.494	0.027875	0.904	H31 K27su	Uncommon	Non-histone proteins
HF181130_D3_B.12640.12640.2	KSTGGKAPR	3T(79.9663)	2	541.281	KStGGKAPR	1	K(0.00)S(13.94)T(16.50)G(0.00)G(0.00)K(0.00)A(0.00)P(0.00)R(0.00)	T3	P68431, P84243, Q16695, Q5TEC6, Q6NXT2, Q71DI3	18.107	0.00532829	0.9863	H31 T11ph	Uncommon	Non-histone proteins
HF181130_D3_B.12941.12941.2	KGNYAER	1K(68.0262)	2	458.231	kGNYAER	1	K(15.37)G(0.00)N(0.00)Y(0.00)A(0.00)E(0.00)R(0.00)	K1	P0C0S8, Q16777, Q6FI13, Q8IUE6, Q93077, Q96KK5, Q96QV6, Q99878, Q9BTM1-2, Q9BTM1	15.369	0.0058686	0.9973	H2A1 K36cr	Uncommon	Non-histone proteins
HF181130_D3_B.13043.13043.3	KSAPATGGVKKPHR	1K(28.0313), 11K(42.0105)	3	520.309					P68431, Q16695, Q5TEC6, Q71DI3	20.534	0.0424454	0.8252	H31 K37ac	Classical	Non-histone proteins
HF181130_D3_B.13845.13845.2	KSTGGKAPR	1K(42.0469), 9R(80.0262)	2	525.81	KSTGGKAPr	1	K(0.00)S(0.00)T(0.00)G(0.00)G(0.00)K(0.00)A(0.00)P(0.00)R(3.69)	R9	P68431, P84243, Q16695, Q5TEC6, Q6NXT2, Q71DI3	16.172	0.0117135	0.9756	H31 R17ar	Uncommon	Non-histone proteins
HF181130_D3_B.14185.14185.4	IAGEASRLAHYNKR	14R(54.0105)	4	406.219	IAGEASRLAHYNKr	1	I(0.00)A(0.00)G(0.00)E(0.00)A(0.00)S(0.00)R(13.86)L(0.00)A(0.00)H(0.00)Y(0.00)N(0.00)K(0.00)R(24.23)	R14	O60814, P06899, P23527, P33778, P58876, P62807, Q16778, Q5QNW6-2, Q5QNW6, Q6DN03, Q93079, Q99877, Q99879	24.231	3.01424e-06	1	H2B1B R86mg	Uncommon	Non-histone proteins
HF181130_D3_B.14510.14510.2	PDPAKSAPAPK	5K(42.0105)	2	583.318					P23527, Q5QNW6-2, Q5QNW6, Q93079	15.965	0.0141404	0.9694	H2B1H K5ac	Classical	Non-histone proteins
HF181130_D3_B.16032.16032.2	YRPGTVALR	5T(79.9663)	2	556.784	YRPGtVALR	1	Y(8.71)R(0.00)P(0.00)G(0.00)T(10.46)V(0.00)A(0.00)L(0.00)R(0.00)	T5	P68431, P84243, Q16695, Q5TEC6, Q6NXT2, Q71DI3	11.455	8.29619e-05	0.9998	H31 T45ph	Uncommon	Non-histone proteins
HF181130_D3_B.16719.16719.3	YRPGTVALREIR		3	492.622					P68431, P84243, Q16695, Q5TEC6, Q6NXT2, Q71DI3	16.468	0.0769071	0.8777	H31 41-52	Unmodified	Non-histone proteins
HF181130_D3_B.17424.17424.2	LAHYNKR	6K(68.0262)	2	490.271	LAHYNkR	1	L(0.00)A(0.00)H(0.00)Y(0.00)N(0.00)K(14.15)R(0.00)	K6	O60814, P06899, P23527, P33778, P58876, P62807, Q16778, Q5QNW6-2, Q5QNW6, Q6DN03, Q8N257, Q93079, Q99877, Q99879, Q99880	14.149	0.161846	0.8845	H2B1B K85cr	Uncommon	Non-histone proteins
HF181130_D3_B.17804.17804.2	KLPFQR	1K(27.9949)	2	413.744	kLPFQR	1	K(12.45)L(0.00)P(0.00)F(0.00)Q(0.00)R(0.00)	K1	P0DPK2, P0DPK5, P68431, P84243, Q16695, Q5TEC6, Q6NXT2, Q71DI3	14.084	0.0714496	0.9643	H31 K64fo	Uncommon	Non-histone proteins
HF181130_D3_B.18396.18396.3	RYQKSTELLIR	3Q(159.0684)	3	546.648	RYqKSTELLIR	1	R(0.00)Y(0.00)Q(11.84)K(0.00)S(0.00)T(0.00)E(0.00)L(0.00)L(0.00)I(0.00)R(0.00)	Q3	P68431, P84243, Q16695, Q5TEC6, Q6NXT2, Q71DI3	14.255	0.0289162	0.9524	H31 Q55se	Uncommon	Non-histone proteins
HF181130_D3_B.18781.18781.3	STGGKAPRKQLATKAAR	5K(42.0469), 9K(114.0429)	3	669.733	STGGKAPRkQLATKAAR	1	S(0.00)T(0.00)G(0.00)G(0.00)K(0.00)A(0.00)P(0.00)R(0.00)K(17.71)Q(0.00)L(0.00)A(0.00)T(0.00)K(0.00)A(0.00)A(0.00)R(0.00)	K9	P68431, P84243, Q5TEC6, Q6NXT2, Q71DI3	17.709	0.0003241	0.909	H31 K14tr	Classical	Non-histone proteins
HF181130_D3_B.18781.18781.3	STGGKAPRKQLATKAAR	5K(42.0469), 9K(114.0429)	3	669.733	STGGKAPRkQLATKAAR	1	S(0.00)T(0.00)G(0.00)G(0.00)K(0.00)A(0.00)P(0.00)R(0.00)K(17.71)Q(0.00)L(0.00)A(0.00)T(0.00)K(0.00)A(0.00)A(0.00)R(0.00)	K9	P68431, P84243, Q5TEC6, Q6NXT2, Q71DI3	17.709	0.0003241	0.909	H31 K18gl	Uncommon	Non-histone proteins
HF181130_D3_B.20474.20474.2	KSTGGKAPR	9R(54.0105)	2	491.779	KSTGGKAPr	1	K(0.00)S(0.00)T(0.00)G(0.00)G(0.00)K(0.00)A(0.00)P(0.00)R(3.12)	R9	P68431, P84243, Q16695, Q5TEC6, Q6NXT2, Q71DI3	16.041	0.0101941	0.8871	H31 R17mg	Uncommon	Non-histone proteins
HF181130_D3_B.20573.20573.2	KYQKSTQLLLR	1K(88.0160)	2	755.937	kYQKSTQLLLR	1	K(16.22)Y(0.00)Q(0.00)K(0.00)S(0.00)T(0.00)Q(0.00)L(0.00)L(0.00)L(0.00)R(0.00)	K1	P0DPK2, P0DPK5	18.278	0.000315085	0.961	H3Y2 K53gl	Uncommon	Non-histone proteins
HF181130_D3_B.21212.21212.2	RYQKSTELLIR	11R(80.0262)	2	771.441	RYQKSTELLIr	1	R(0.00)Y(0.00)Q(0.00)K(0.00)S(0.00)T(0.00)E(0.00)L(0.00)L(0.00)I(0.00)R(3.89)	R11	P68431, P84243, Q16695, Q5TEC6, Q6NXT2, Q71DI3	22.318	6.42301e-05	0.9985	H31 R63ar	Uncommon	Non-histone proteins
HF181130_D3_B.23120.23120.2	LVREIAQDFKTDLR	3R(54.0105)	2	901.996	LVrEIAQDFKTDLR	1	L(0.00)V(0.00)R(19.37)E(0.00)I(0.00)A(0.00)Q(0.00)D(0.00)F(0.00)K(0.00)T(0.00)D(0.00)L(0.00)R(0.00)	R3	P68431, P84243, Q71DI3	19.371	0.000686931	0.9856	H31 R72mg	Uncommon	Non-histone proteins
HF181130_D3_B.23293.23293.3	VTIMPKDIQLAR	6K(68.0262)	3	488.282	VTIMPkDIQLAR	1	V(0.00)T(0.00)I(0.00)M(0.00)P(0.00)K(16.85)D(0.00)I(0.00)Q(0.00)L(0.00)A(0.00)R(0.00)	K6	P68431, P84243, Q16695, Q6NXT2, Q71DI3	16.854	0.00362996	0.9694	H31 K122cr	Uncommon	Non-histone proteins
HF181130_D3_B.23425.23425.2	RYQKSTELLIR	4K(28.0313), 11R(144.0422)	2	794.95	RYQKSTELLIr	1	R(0.00)Y(0.00)Q(0.00)K(0.00)S(0.00)T(0.00)E(0.00)L(0.00)L(0.00)I(0.00)R(1.28)	R11	P68431, P84243, Q16695, Q5TEC6, Q6NXT2, Q71DI3	15.224	0.0497697	0.8973	H31 K56di	Classical	Non-histone proteins
HF181130_D3_B.23425.23425.2	RYQKSTELLIR	4K(28.0313), 11R(144.0422)	2	794.95	RYQKSTELLIr	1	R(0.00)Y(0.00)Q(0.00)K(0.00)S(0.00)T(0.00)E(0.00)L(0.00)L(0.00)I(0.00)R(1.28)	R11	P68431, P84243, Q16695, Q5TEC6, Q6NXT2, Q71DI3	15.224	0.0497697	0.8973	H31 R63te	Uncommon	Non-histone proteins

## Sheet: PRO2 MDA-MB-468
Spectrum	Peptide	Assigned Modifications	Charge	Calculated M/Z	MSFragger Localization	Number Best Positions	Position Scores	Best Positions	Proteins	Hyperscore	Expectation	PeptideProphetProbability	Site(s)	Class	Search
HF181116_RN_PRO2_1.00358.00358.2	HLQLAIR		2	430.771					P04908, P0C0S5, P0C0S8, P16104, P20671, Q16777, Q6FI13, Q71UI9, Q71UI9-2, Q71UI9-3, Q71UI9-4, Q7L7L0, Q93077, Q96KK5, Q96QV6, Q99878, Q9BTM1, Q9BTM1-2	11.233	0.00368765	0.995	H2A1 82-88	Unmodified	1° Open
HF181116_RN_PRO2_1.03972.03972.2	TKQTAR	2K(42.0105)	2	373.711					P0DPK2, P0DPK5, P68431, P84243, Q16695, Q5TEC6, Q6NXT2, Q71DI3	5.954	0.0770017	0.9259	H31 K4ac	Classical	1° Open
HF181116_RN_PRO2_1.04234.04234.3	LAHYNKR		3	304.508					O60814, P06899, P23527, P33778, P58876, P62807, Q16778, Q5QNW6, Q5QNW6-2, Q8N257, Q93079, Q99877, Q99879, Q99880	9.942	0.00775354	0.9928	H2B1B 80-86	Unmodified	1° Open
HF181116_RN_PRO2_1.04874.04874.3	KSTGGKAPR	1K(42.0469), 6K(42.0105)	3	332.534					P68431, P84243, Q16695, Q5TEC6, Q6NXT2, Q71DI3	13.785	0.150921	0.9281	H31 K9tr	Classical	1° Open
HF181116_RN_PRO2_1.04874.04874.3	KSTGGKAPR	1K(42.0469), 6K(42.0105)	3	332.534					P68431, P84243, Q16695, Q5TEC6, Q6NXT2, Q71DI3	13.785	0.150921	0.9281	H31 K14ac	Classical	1° Open
HF181116_RN_PRO2_1.05065.05065.2	KSTGGKAPR	1K(28.0313), 6K(42.0105)	2	486.285					P68431, P84243, Q16695, Q5TEC6, Q6NXT2, Q71DI3	24.938	0.000437019	0.9986	H31 K9di	Classical	1° Open
HF181116_RN_PRO2_1.05100.05100.2	TKQTAR		2	380.719					P0DPK2, P0DPK5, P68431, P84243, Q16695, Q5TEC6, Q6NXT2, Q71DI3	13.343	0.0194648	0.9848	H31 3-8	Unmodified	1° Open
HF181116_RN_PRO2_1.05138.05138.2	STITSR		2	337.689					Q99879, O60814, P06899, P23527, P33778, P57053, P58876, P62807, Q16778, Q5QNW6, Q5QNW6-2, Q8N257, Q93079, Q99877, Q99880	13.475	0.0010145	0.9957	H2B1B 87-92	Unmodified	1° Open
HF181116_RN_PRO2_1.05158.05158.2	JTKQTAR	3K(28.0313)	2	399.739					P0DPK2, P0DPK5, P68431, P84243, Q16695, Q5TEC6, Q6NXT2, Q71DI3	16.041	0.041186	0.9684	H31 K4di	Classical	1° Open
HF181116_RN_PRO2_1.05170.05170.2	IAGEASR		2	357.194					O60814, P06899, P23527, P33778, P57053, P58876, P62807, Q16778, Q5QNW6, Q5QNW6-2, Q93079, Q99877, Q99879	17.715	8.83588e-05	0.9998	H2B1B 73-79	Unmodified	1° Open
HF181116_RN_PRO2_1.06422.06422.2	GKQGGKAR	2K(42.0105), 6K(42.0105)	2	443.249					P04908, P0C0S8, P20671, Q16777, Q6FI13, Q7L7L0, Q8IUE6, Q93077, Q96KK5, Q96QV6, Q99878	13.355	0.0611294	0.9199	H2A1 K5ac	Classical	1° Open
HF181116_RN_PRO2_1.06422.06422.2	GKQGGKAR	2K(42.0105), 6K(42.0105)	2	443.249					P04908, P0C0S8, P20671, Q16777, Q6FI13, Q7L7L0, Q8IUE6, Q93077, Q96KK5, Q96QV6, Q99878	13.355	0.0611294	0.9199	H2A1 K9ac	Classical	1° Open
HF181116_RN_PRO2_1.07218.07218.3	KQLATKAAR	6K(42.0105)	3	343.545					P68431, P84243, Q5TEC6, Q6NXT2, Q71DI3	11.16	0.0683912	0.9569	H31 K23ac	Classical	1° Open
HF181116_RN_PRO2_1.07313.07313.2	KGNYSER	1K(42.0105)	2	453.221					P04908, P20671, Q7L7L0	14.77	0.00481393	0.9894	H2A3 K36ac	Classical	1° Open
HF181116_RN_PRO2_1.07426.07426.2	TKQTAR	2K(70.0418)	2	392.731					P0DPK2, P0DPK5, P68431, P84243, Q16695, Q5TEC6, Q6NXT2, Q71DI3	13.052	0.072778	0.9256	H31 K4me	Classical	1° Open
HF181116_RN_PRO2_1.07461.07461.2	DNKKTR	3K(42.0105), 4K(42.0105)	2	423.227					P04908, P0C0S8, P16104, P20671, Q16777, Q6FI13, Q7L7L0, Q8IUE6, Q93077, Q96KK5, Q96QV6, Q99878, Q9BTM1, Q9BTM1-2	8.585	0.0169336	0.9843	H2A1 K74ac	Classical	1° Open
HF181116_RN_PRO2_1.07461.07461.2	DNKKTR	3K(42.0105), 4K(42.0105)	2	423.227					P04908, P0C0S8, P16104, P20671, Q16777, Q6FI13, Q7L7L0, Q8IUE6, Q93077, Q96KK5, Q96QV6, Q99878, Q9BTM1, Q9BTM1-2	8.585	0.0169336	0.9843	H2A1 K75ac	Classical	1° Open
HF181116_RN_PRO2_1.07484.07484.3	LAHYNKR	6K(42.0105)	3	318.511					O60814, P06899, P23527, P33778, P58876, P62807, Q16778, Q5QNW6, Q5QNW6-2, Q8N257, Q93079, Q99877, Q99879, Q99880	11.903	0.0792958	0.9512	H2B1B K85ac	Classical	1° Open
HF181116_RN_PRO2_1.07706.07706.2	KGNYAER	1K(42.0105)	2	440.22					P0C0S8, Q16777, Q6FI13, Q8IUE6, Q93077, Q96KK5, Q96QV6, Q99878, Q9BTM1, Q9BTM1-2	7.353	0.0344152	0.9626	H2A1 K36ac	Classical	1° Open
HF181116_RN_PRO2_1.07888.07888.2	KQLATKAAR		2	526.826					P68431, P84243, Q5TEC6, Q6NXT2, Q71DI3	13.717	0.0496306	0.9374	H31 18-26	Unmodified	1° Open
HF181116_RN_PRO2_1.07997.07997.2	KGNYAER	1K(72.0211)	2	455.225	kGNYAER	1	K(8.12)G(0.00)N(0.00)Y(0.00)A(0.00)E(0.00)R(0.00)	K1	P0C0S8, Q16777, Q6FI13, Q8IUE6, Q93077, Q96KK5, Q96QV6, Q99878, Q9BTM1, Q9BTM1-2	8.115	0.0221947	0.9688	H2A1 K36la	Uncommon	1° Open
HF181116_RN_PRO2_1.08022.08022.2	KSTGGKAPR	1K(42.0105), 6K(42.0105)	2	498.279					P68431, P84243, Q16695, Q5TEC6, Q6NXT2, Q71DI3	13.893	0.0141824	0.9546	H31 K9ac	Classical	1° Open
HF181116_RN_PRO2_1.08125.08125.2	JKGNYSER		2	460.229					P04908, P20671, Q7L7L0	19.24	0.000653131	0.997	H2A3 36-42	Unmodified	1° Open
HF181116_RN_PRO2_1.08614.08614.2	KSTGGKAPR	1K(72.0211), 6K(42.0105)	2	508.28	kSTGGKAPR	1	K(16.36)S(0.00)T(0.00)G(0.00)G(0.00)K(0.00)A(0.00)P(0.00)R(0.00)	K1	P68431, P84243, Q16695, Q5TEC6, Q6NXT2, Q71DI3	16.357	0.0034336	0.9949	H31 K9la	Uncommon	1° Open
HF181116_RN_PRO2_1.08622.08622.2	JKGNYAER		2	447.227					P0C0S8, Q16777, Q6FI13, Q8IUE6, Q93077, Q96KK5, Q96QV6, Q99878, Q9BTM1-2, Q9BTM1	16.518	0.00312968	0.9894	H2A1 36-42	Unmodified	1° Open
HF181116_RN_PRO2_1.08649.08649.2	KSTGGKAPR	1K(70.0418), 6K(42.0105)	2	507.291					P68431, P84243, Q16695, Q5TEC6, Q6NXT2, Q71DI3	12.099	0.0398336	0.9552	H31 K9me	Classical	1° Open
HF181116_RN_PRO2_1.08885.08885.2	JKSTGGKAPR	2K(27.9949), 7K(42.0105)	2	514.28	JkSTGGKAPR	1	J(0.00)K(11.21)S(9.34)T(9.84)G(0.00)G(0.00)K(0.00)A(0.00)P(0.00)R(0.00)	K2	P68431, P84243, Q16695, Q5TEC6, Q6NXT2, Q71DI3	15.984	0.0134586	0.9706	H31 K9fo	Uncommon	1° Open
HF181116_RN_PRO2_1.08906.08906.4	KSAPATGGVKKPHR	1K(28.0313), 10K(42.0105), 11K(42.0105)	4	387.227					P68431, Q16695, Q5TEC6, Q71DI3	15.333	0.0195772	0.983	H31 K27di	Classical	1° Open
HF181116_RN_PRO2_1.08906.08906.4	KSAPATGGVKKPHR	1K(28.0313), 10K(42.0105), 11K(42.0105)	4	387.227					P68431, Q16695, Q5TEC6, Q71DI3	15.333	0.0195772	0.983	H31 K36ac	Classical	1° Open
HF181116_RN_PRO2_1.08906.08906.4	KSAPATGGVKKPHR	1K(28.0313), 10K(42.0105), 11K(42.0105)	4	387.227					P68431, Q16695, Q5TEC6, Q71DI3	15.333	0.0195772	0.983	H31 K37ac	Classical	1° Open
HF181116_RN_PRO2_1.08969.08969.2	JKSTGGKAPR		2	519.284					P68431, P84243, Q16695, Q5TEC6, Q6NXT2, Q71DI3	20.846	0.00145714	0.9927	H31 9-17	Unmodified	1° Open
HF181116_RN_PRO2_1.09170.09170.3	KSAPATGGVKKPHR	1K(42.0469), 11K(42.0105)	3	528.647					P68431, Q16695, Q5TEC6, Q71DI3	11.849	0.0817994	0.9687	H31 K27tr	Classical	1° Open
HF181116_RN_PRO2_1.09414.09414.4	KSAPATGGVKKPHR	1K(42.0105), 10K(70.0418)	4	387.227					P68431, Q16695, Q5TEC6, Q71DI3	10.893	0.141824	0.9515	H31 K27ac	Classical	1° Open
HF181116_RN_PRO2_1.09414.09414.4	KSAPATGGVKKPHR	1K(42.0105), 10K(70.0418)	4	387.227					P68431, Q16695, Q5TEC6, Q71DI3	10.893	0.141824	0.9515	H31 K36me	Classical	1° Open
HF181116_RN_PRO2_1.09678.09678.2	PGTVALR		2	362.223					P68431, P84243, Q16695, Q5TEC6, Q6NXT2, Q71DI3	16.194	0.0119261	0.988	H31 43-49	Unmodified	1° Open
HF181116_RN_PRO2_1.09861.09861.4	KSAPATGGVKKPHR	1K(42.0105), 10K(28.0313)	4	390.731					P68431, Q16695, Q5TEC6, Q71DI3	11.853	0.0458934	0.9935	H31 K36di	Classical	1° Open
HF181116_RN_PRO2_1.09926.09926.4	JKSAPATGGVKKPHR	2K(28.0313), 11K(42.0469)	4	407.249					P68431, Q16695, Q5TEC6, Q71DI3	14.484	0.0567544	0.9901	H31 K36tr	Classical	1° Open
HF181116_RN_PRO2_1.10078.10078.2	KSTGGKAPR	1K(68.0262), 6K(42.0105)	2	511.287	kSTGGKAPR	1	K(12.10)S(0.00)T(0.00)G(0.00)G(0.00)K(0.00)A(0.00)P(0.00)R(0.00)	K1	P68431, P84243, Q16695, Q5TEC6, Q6NXT2, Q71DI3	12.095	0.0399255	0.9572	H31 K9cr	Uncommon	1° Open
HF181116_RN_PRO2_1.10938.10938.2	KQLATKAAR	1K(42.0105), 6K(42.0105)	2	535.819					P68431, P84243, Q5TEC6, Q6NXT2, Q71DI3	20.04	0.00231739	0.9907	H31 K18ac	Classical	1° Open
HF181116_RN_PRO2_1.11837.11837.2	JKQLATKAAR	7K(72.0211)	2	562.837	JKQLATkAAR	1	J(0.00)K(2.06)Q(0.00)L(0.00)A(0.00)T(0.00)K(13.90)A(0.00)A(0.00)R(0.00)	K7	P68431, P84243, Q5TEC6, Q6NXT2, Q71DI3	13.9	0.0141254	0.987	H31 K23la	Uncommon	1° Open
HF181116_RN_PRO2_1.12564.12564.2	JGKQGGKAR		2	497.271					P04908, P0C0S8, P20671, Q16777, Q6FI13, Q7L7L0, Q8IUE6, Q93077, Q96KK5, Q96QV6, Q99878	11.484	0.100925	0.895	H2A1 4-11	Unmodified	1° Open
HF181116_RN_PRO2_1.12839.12839.3	KSAPATGGVKKPHR		3	537.978					P68431, Q16695, Q5TEC6, Q71DI3	29.24	3.56825e-06	1	H31 27-40	Unmodified	1° Open
HF181116_RN_PRO2_1.13083.13083.2	JEIQTAVR		2	441.75					O60814, P06899, P23527, P33778, P57053, P58876, P62807, Q16778, Q5QNW6-2, Q5QNW6, Q93079, Q96A08, Q99877, Q99879, Q99880	8.014	0.0235234	0.9668	H2B1B 93-99	Unmodified	1° Open
HF181116_RN_PRO2_1.14067.14067.2	KQLATKAAR	1K(70.0418)	2	561.847					P68431, P84243, Q5TEC6, Q6NXT2, Q71DI3	16.013	0.0418552	0.9519	H31 K18me	Classical	1° Open
HF181116_RN_PRO2_1.14246.14246.2	KLPFQR	1K(42.0105)	2	415.748					P0DPK2, P0DPK5, P68431, P84243, Q16695, Q5TEC6, Q6NXT2, Q71DI3	10.42	0.104713	0.9009	H31 K64ac	Classical	1° Open
HF181116_RN_PRO2_1.14399.14399.2	JIASEASR		2	400.213					Q8N257, Q96A08, Q99880	14.18	0.0120226	0.9889	H2B3B 73-79	Unmodified	1° Open
HF181116_RN_PRO2_1.14705.14705.2	JEVQTAVR		2	429.738					A0A2R8Y619, Q8N257	16.271	0.0641579	0.9424	H2BE1 89-95	Unmodified	1° Open
HF181116_RN_PRO2_1.14855.14855.2	JKLPFQR		2	427.76					P0DPK2, P0DPK5, P68431, P84243, Q16695, Q5TEC6, Q6NXT2, Q71DI3	14.337	0.0347336	0.9443	H31 64-69	Unmodified	1° Open
HF181116_RN_PRO2_1.14866.14866.2	JGKQGGKVR		2	499.293					Q9BTM1-2, Q9BTM1	11.614	0.0936483	0.9186	H2AJ 4-11	Unmodified	1° Open
HF181116_RN_PRO2_1.16615.16615.2	AGLQFPVGR		2	477.773					P04908, P0C0S5, P0C0S8, P16104, P20671, Q16777, Q6FI13, Q71UI9, Q71UI9-2, Q71UI9-5, Q7L7L0, Q8IUE6, Q93077, Q96KK5, Q96QV6, Q99878, Q9BTM1, Q9BTM1-2	11.591	0.0533642	0.9059	H2A1 21-29	Unmodified	1° Open
HF181116_RN_PRO2_1.17203.17203.2	YQKSTELLIR	3K(42.0105)	2	651.868					P68431, P84243, Q16695, Q5TEC6, Q6NXT2, Q71DI3	19.876	0.000805379	0.9974	H31 K56ac	Classical	1° Open
HF181116_RN_PRO2_1.18171.18171.2	YQKSTELLIR		2	658.876					P68431, P84243, Q16695, Q5TEC6, Q6NXT2, Q71DI3	19.961	0.00242521	0.996	H31 54-63	Unmodified	1° Open
HF181116_RN_PRO2_1.18325.18325.3	JKSAPATGGVKKPHR	2K(70.0418)	3	561.326					P68431, Q16695, Q5TEC6, Q71DI3	21.011	0.00745161	0.9972	H31 K27me	Classical	1° Open
HF181116_RN_PRO2_1.19152.19152.2	VTIMPKDIQLAR	6K(72.0211)	2	733.917	VTIMPkDIQLAR	1	V(0.00)T(0.00)I(0.00)M(0.00)P(0.00)K(13.44)D(0.00)I(0.00)Q(0.00)L(0.00)A(0.00)R(0.00)	K6	P68431, P84243, Q16695, Q6NXT2, Q71DI3	13.441	0.103455	0.887	H31 K122la	Uncommon	1° Open
HF181116_RN_PRO2_1.19685.19685.2	EIAQDFKTDLR		2	701.366					P68431, P84243, Q16695, Q71DI3	18.79	0.00150487	0.9969	H31 73-83	Unmodified	1° Open
HF181116_RN_PRO2_2.06163.06163.2	JTKQTAR	3K(42.0469)	2	401.743					P0DPK2, P0DPK5, P68431, P84243, Q16695, Q5TEC6, Q6NXT2, Q71DI3	15.463	0.102153	0.9032	H31 K4tr	Classical	1° Open
HF181116_RN_PRO2_2.06376.06376.2	AKAKSR	2K(42.0105), 4K(42.0105)	2	377.726					P16104, Q16777, Q6FI13, Q7L7L0, Q8IUE6, Q93077, Q9BTM1, Q9BTM1-2	11.153	0.0686673	0.9449	H2AX K13ac	Classical	1° Open
HF181116_RN_PRO2_2.06376.06376.2	AKAKSR	2K(42.0105), 4K(42.0105)	2	377.726					P16104, Q16777, Q6FI13, Q7L7L0, Q8IUE6, Q93077, Q9BTM1, Q9BTM1-2	11.153	0.0686673	0.9449	H2AX K15ac	Classical	1° Open
HF181116_RN_PRO2_2.06417.06417.3	JKSTGGKAPR	7K(42.0469)	3	337.206					P68431, P84243, Q16695, Q5TEC6, Q6NXT2, Q71DI3	13.736	0.155239	0.9204	H31 K14tr	Classical	1° Open
HF181116_RN_PRO2_2.07294.07294.2	AKAKTR	2K(42.0105), 4K(42.0105)	2	379.73					P04908, P0C0S8, P20671, Q96KK5, Q99878	13.623	0.0165672	0.9856	H2A1 K13ac	Classical	1° Open
HF181116_RN_PRO2_2.07294.07294.2	AKAKTR	2K(42.0105), 4K(42.0105)	2	379.73					P04908, P0C0S8, P20671, Q96KK5, Q99878	13.623	0.0165672	0.9856	H2A1 K15ac	Classical	1° Open
HF181116_RN_PRO2_2.08342.08342.2	KSTGGKAPR	1K(28.0313), 2S(79.9663), 6K(42.0105)	2	531.273	KsTGGKAPR	1	K(0.00)S(14.51)T(11.64)G(0.00)G(0.00)K(0.00)A(0.00)P(0.00)R(0.00)	S2	P68431, P84243, Q16695, Q5TEC6, Q6NXT2, Q71DI3	14.507	0.00995979	0.9903	H31 S10ph	Uncommon	1° Open
HF181116_RN_PRO2_2.09043.09043.2	JGKQGGKAR	7K(72.0211)	2	465.262	JGKQGGkAR	1	J(0.00)G(0.00)K(3.54)Q(0.00)G(0.00)G(0.00)K(12.37)A(0.00)R(0.00)	K7	P04908, P0C0S8, P20671, Q16777, Q6FI13, Q7L7L0, Q8IUE6, Q93077, Q96KK5, Q96QV6, Q99878	12.367	0.0607086	0.9381	H2A1 K9la	Uncommon	1° Open
HF181116_RN_PRO2_2.09090.09090.2	KGNYAER	1K(27.9949)	2	438.216	kGNYAER	1	K(9.15)G(0.00)N(0.00)Y(0.00)A(0.00)E(0.00)R(0.00)	K1	P0C0S8, Q16777, Q6FI13, Q8IUE6, Q93077, Q96KK5, Q96QV6, Q99878, Q9BTM1, Q9BTM1-2	10.925	0.00440301	0.9587	H2A1 K36fo	Uncommon	1° Open
HF181116_RN_PRO2_2.09169.09169.2	LAHYNKR	6K(72.0211)	2	492.268	LAHYNkR	1	L(0.00)A(0.00)H(0.00)Y(0.00)N(0.00)K(17.17)R(0.00)	K6	O60814, P06899, P23527, P33778, P58876, P62807, Q16778, Q5QNW6, Q5QNW6-2, Q8N257, Q93079, Q99877, Q99879, Q99880	17.171	0.00679595	0.992	H2B1B K85la	Uncommon	1° Open
HF181116_RN_PRO2_2.09550.09550.2	KGNYSER	1K(72.0211)	2	468.226	kGNYSER	1	K(15.28)G(0.00)N(0.00)Y(0.00)S(0.00)E(0.00)R(0.00)	K1	P04908, P20671, Q7L7L0	15.283	0.00358303	0.9869	H2A3 K36la	Uncommon	1° Open
HF181116_RN_PRO2_2.10201.10201.2	JKSTGGKAPR	7K(72.0211)	2	520.292	JKSTGGkAPR	1	J(0.00)K(6.15)S(0.00)T(0.00)G(0.00)G(0.00)K(16.15)A(0.00)P(0.00)R(0.00)	K7	P68431, P84243, Q16695, Q5TEC6, Q6NXT2, Q71DI3	16.151	0.012225	0.9585	H31 K14la	Uncommon	1° Open
HF181116_RN_PRO2_2.10877.10877.3	KSAPATGGVKKPHR	1K(28.0313), 11K(72.0211)	3	533.978	KSAPATGGVKkPHR	1	K(0.00)S(0.00)A(0.00)P(0.00)A(0.00)T(0.00)G(0.00)G(0.00)V(0.00)K(0.00)K(19.56)P(0.00)H(0.00)R(0.00)	K11	P68431, Q16695, Q5TEC6, Q71DI3	19.562	9.36902e-05	1	H31 K37la	Uncommon	1° Open
HF181116_RN_PRO2_2.10988.10988.4	KSAPATGGVKKPHR	1K(28.0313), 10K(86.0368), 11K(42.0105)	4	398.233	KSAPATGGVkKPHR	1	K(0.00)S(0.00)A(0.00)P(0.00)A(0.00)T(0.00)G(0.00)G(0.00)V(0.00)K(16.66)K(0.00)P(0.00)H(0.00)R(0.00)	K10	P68431, Q16695, Q5TEC6, Q71DI3	16.66	0.0553874	0.9837	H31 K36hy	Uncommon	1° Open
HF181116_RN_PRO2_2.11410.11410.3	KSAPATGGVKKPHR	1K(28.0313), 10K(42.0469), 11K(86.0368)	3	530.654	KSAPATGGVKkPHR	1	K(0.00)S(0.00)A(0.00)P(0.00)A(0.00)T(0.00)G(0.00)G(0.00)V(0.00)K(0.00)K(25.75)P(0.00)H(0.00)R(0.00)	K11	P68431, Q16695, Q5TEC6, Q71DI3	25.747	0.000274315	1	H31 K37hy	Uncommon	1° Open
HF181116_RN_PRO2_2.11655.11655.2	KGNYAER	1K(68.0262)	2	458.231	kGNYAER	1	K(14.88)G(0.00)N(0.00)Y(0.00)A(0.00)E(0.00)R(0.00)	K1	P0C0S8, Q16777, Q6FI13, Q8IUE6, Q93077, Q96KK5, Q96QV6, Q99878, Q9BTM1, Q9BTM1-2	14.883	0.0142643	0.9626	H2A1 K36cr	Uncommon	1° Open
HF181116_RN_PRO2_2.12072.12072.2	KGNYSER	1K(28.0313), 7R(54.0105)	2	468.233	KGNYSEr	1	K(0.00)G(0.00)N(0.00)Y(0.00)S(0.00)E(0.00)R(3.29)	R7	P04908, P20671, Q7L7L0	12.706	0.00157943	0.9903	H2A3 K36di	Classical	1° Open
HF181116_RN_PRO2_2.12072.12072.2	KGNYSER	1K(28.0313), 7R(54.0105)	2	468.233	KGNYSEr	1	K(0.00)G(0.00)N(0.00)Y(0.00)S(0.00)E(0.00)R(3.29)	R7	P04908, P20671, Q7L7L0	12.706	0.00157943	0.9903	H2A3 R42mg	Uncommon	1° Open
HF181116_RN_PRO2_2.12114.12114.2	KQLATKAAR	1K(72.0211), 6K(42.0105)	2	550.825	kQLATKAAR	1	K(13.47)Q(0.00)L(0.00)A(0.00)T(0.00)K(0.00)A(0.00)A(0.00)R(0.00)	K1	P68431, P84243, Q5TEC6, Q6NXT2, Q71DI3	13.471	0.101683	0.9043	H31 K18la	Uncommon	1° Open
HF181116_RN_PRO2_2.12264.12264.4	KSAPATGGVKKPHR	1K(28.0313), 10K(28.0313), 14R(80.0262)	4	393.236	KSAPATGGVKKPHr	1	K(0.00)S(0.00)A(0.00)P(0.00)A(0.00)T(0.00)G(0.00)G(0.00)V(0.00)K(0.00)K(0.00)P(0.00)H(0.00)R(5.89)	R14	P68431, Q16695, Q5TEC6, Q71DI3	12.86	0.144544	0.9404	H31 R40ar	Uncommon	1° Open
HF181116_RN_PRO2_2.12466.12466.4	JKSAPATGGVKKPHR	11K(28.0313), 12K(70.0418)	4	400.241					P68431, Q16695, Q5TEC6, Q71DI3	17.456	0.0576767	0.9934	H31 K37me	Classical	1° Open
HF181116_RN_PRO2_2.12633.12633.2	KGNYAER	1K(28.0313), 7R(54.0105)	2	460.235	KGNYAEr	1	K(0.00)G(0.00)N(0.00)Y(0.00)A(0.00)E(0.00)R(1.15)	R7	P0C0S8, Q16777, Q6FI13, Q8IUE6, Q93077, Q96KK5, Q96QV6, Q99878, Q9BTM1, Q9BTM1-2	12.72	0.0278612	0.9732	H2A1 K36di	Classical	1° Open
HF181116_RN_PRO2_2.12633.12633.2	KGNYAER	1K(28.0313), 7R(54.0105)	2	460.235	KGNYAEr	1	K(0.00)G(0.00)N(0.00)Y(0.00)A(0.00)E(0.00)R(1.15)	R7	P0C0S8, Q16777, Q6FI13, Q8IUE6, Q93077, Q96KK5, Q96QV6, Q99878, Q9BTM1, Q9BTM1-2	12.72	0.0278612	0.9732	H2A1 R42mg	Uncommon	1° Open
HF181116_RN_PRO2_2.12757.12757.2	KSTGGKAPR	1K(28.0313), 6K(42.0105), 9R(54.0105)	2	513.29	KSTGGKAPr	1	K(0.00)S(0.00)T(0.00)G(0.00)G(0.00)K(0.00)A(0.00)P(0.00)R(4.80)	R9	P68431, P84243, Q16695, Q5TEC6, Q6NXT2, Q71DI3	18.484	0.0039498	0.9765	H31 R17mg	Uncommon	1° Open
HF181116_RN_PRO2_2.12789.12789.2	JKAKAKGSR	2K(28.0313), 4K(108.0211)	2	547.322	JKAkAKGSR	1	J(0.00)K(0.00)A(0.00)K(13.05)A(0.00)K(0.00)G(0.00)S(0.00)R(0.00)	K4	Q8IZA3-2, Q8IZA3	13.054	0.040879	0.9704	H18 K236di	Classical	1° Open
HF181116_RN_PRO2_2.12789.12789.2	JKAKAKGSR	2K(28.0313), 4K(108.0211)	2	547.322	JKAkAKGSR	1	J(0.00)K(0.00)A(0.00)K(13.05)A(0.00)K(0.00)G(0.00)S(0.00)R(0.00)	K4	Q8IZA3-2, Q8IZA3	13.054	0.040879	0.9704	H18 K238py	Uncommon	1° Open
HF181116_RN_PRO2_2.12935.12935.3	KSAPATGGVKKPHR	1K(28.0313), 10K(70.0418), 14R(39.9949)	3	524.639	KSAPATGGVKKPHr	1	K(0.00)S(0.00)A(0.00)P(0.00)A(0.00)T(0.00)G(0.00)G(0.00)V(0.00)K(0.00)K(0.00)P(0.00)H(0.00)R(8.01)	R14	P68431, Q16695, Q5TEC6, Q71DI3	11.339	0.061695	0.9759	H31 R40g-	Uncommon	1° Open
HF181116_RN_PRO2_2.13877.13877.2	KSTGGKAPR	1K(28.0313), 6K(42.0105), 9R(39.9949)	2	506.283	KSTGGKAPr	1	K(0.00)S(0.00)T(0.00)G(0.00)G(0.00)K(0.00)A(0.00)P(0.00)R(0.78)	R9	P68431, P84243, Q16695, Q5TEC6, Q6NXT2, Q71DI3	11.407	0.105499	0.905	H31 R17g-	Uncommon	1° Open
HF181116_RN_PRO2_2.14108.14108.3	KSAPATGGVKKPHR	10K(27.9949)	3	528.635	KSAPATGGVkKPHR	1	K(0.00)S(13.34)A(0.00)P(0.00)A(0.00)T(16.00)G(0.00)G(0.00)V(0.00)K(20.04)K(0.00)P(0.00)H(0.00)R(0.00)	K10	P68431, Q16695, Q5TEC6, Q71DI3	20.039	0.0131234	0.994	H31 K36fo	Uncommon	1° Open
HF181116_RN_PRO2_2.15196.15196.3	KSAPATGGVKKPHR	1K(28.0313), 10K(42.0469), 11K(28.0313), 14R(144.0422)	3	559.333	KSAPATGGVKKPHr	1	K(0.00)S(0.00)A(0.00)P(0.00)A(0.00)T(0.00)G(0.00)G(0.00)V(0.00)K(0.00)K(0.00)P(0.00)H(0.00)R(13.81)	R14	P68431, Q16695, Q5TEC6, Q71DI3	13.814	0.0148423	0.9872	H31 K37di	Classical	1° Open
HF181116_RN_PRO2_2.15196.15196.3	KSAPATGGVKKPHR	1K(28.0313), 10K(42.0469), 11K(28.0313), 14R(144.0422)	3	559.333	KSAPATGGVKKPHr	1	K(0.00)S(0.00)A(0.00)P(0.00)A(0.00)T(0.00)G(0.00)G(0.00)V(0.00)K(0.00)K(0.00)P(0.00)H(0.00)R(13.81)	R14	P68431, Q16695, Q5TEC6, Q71DI3	13.814	0.0148423	0.9872	H31 R40te	Uncommon	1° Open
HF181116_RN_PRO2_2.16159.16159.3	KYQKSTQLLLR	1K(27.9949), 4K(42.0105)	3	483.28	kYQKSTQLLLR	1	K(24.20)Y(0.00)Q(0.00)K(0.00)S(17.78)T(15.50)Q(0.00)L(0.00)L(0.00)L(0.00)R(0.00)	K1	P0DPK2, P0DPK5	24.203	3.1211e-10	1	H3Y2 K53fo	Uncommon	1° Open
HF181116_RN_PRO2_2.16159.16159.3	KYQKSTQLLLR	1K(27.9949), 4K(42.0105)	3	483.28	kYQKSTQLLLR	1	K(24.20)Y(0.00)Q(0.00)K(0.00)S(17.78)T(15.50)Q(0.00)L(0.00)L(0.00)L(0.00)R(0.00)	K1	P0DPK2, P0DPK5	24.203	3.1211e-10	1	H3Y2 K56ac	Classical	1° Open
HF181116_RN_PRO2_2.16298.16298.3	KSAPATGGVKKPHR	1K(28.0313), 10K(42.0469), 11K(42.0469), 14R(144.0422)	3	564.005	KSAPATGGVKKPHr	1	K(0.00)S(0.00)A(0.00)P(0.00)A(0.00)T(0.00)G(0.00)G(0.00)V(0.00)K(0.00)K(0.00)P(0.00)H(0.00)R(19.41)	R14	P68431, Q16695, Q5TEC6, Q71DI3	21.308	0.00111686	1	H31 K37tr	Classical	1° Open
HF181116_RN_PRO2_2.16640.16640.2	KQLATKAAR	1K(68.0262), 6K(42.0105)	2	548.827	kQLATKAAR	1	K(19.48)Q(0.00)L(0.00)A(0.00)T(0.00)K(0.00)A(0.00)A(0.00)R(0.00)	K1	P68431, P84243, Q5TEC6, Q6NXT2, Q71DI3	19.475	0.00570492	0.9736	H31 K18cr	Uncommon	1° Open
HF181116_RN_PRO2_2.16895.16895.2	KLPFQR	1K(72.0211)	2	430.753	kLPFQR	1	K(13.52)L(0.00)P(0.00)F(0.00)Q(0.00)R(0.00)	K1	P0DPK2, P0DPK5, P68431, P84243, Q16695, Q5TEC6, Q6NXT2, Q71DI3	13.518	0.0989692	0.9083	H31 K64la	Uncommon	1° Open
HF181116_RN_PRO2_2.17058.17058.3	VTIMPKDIQLAR	12R(54.0105)	3	498.95	VTIMPKDIQLAr	1	V(0.00)T(0.00)I(0.00)M(0.00)P(0.00)K(0.00)D(0.00)I(0.00)Q(0.00)L(0.00)A(0.00)R(1.18)	R12	P68431, P84243, Q16695, Q6NXT2, Q71DI3	13.289	0.0127737	0.9838	H31 R128mg	Uncommon	1° Open
HF181116_RN_PRO2_2.17167.17167.2	EIAQDFKTDLR	7K(28.0313)	2	682.364					P68431, P84243, Q16695, Q71DI3	16.339	0.0061695	0.9914	H31 K79di	Classical	1° Open
HF181116_RN_PRO2_2.18702.18702.2	KQLATKAAR	1K(28.0313), 9R(54.0105)	2	562.843	KQLATKAAr	1	K(0.00)Q(0.00)L(0.00)A(0.00)T(0.00)K(0.00)A(0.00)A(0.00)R(2.33)	R9	P68431, P84243, Q5TEC6, Q6NXT2, Q71DI3	18.361	0.010833	0.9846	H31 K18di	Classical	1° Open
HF181116_RN_PRO2_2.18702.18702.2	KQLATKAAR	1K(28.0313), 9R(54.0105)	2	562.843	KQLATKAAr	1	K(0.00)Q(0.00)L(0.00)A(0.00)T(0.00)K(0.00)A(0.00)A(0.00)R(2.33)	R9	P68431, P84243, Q5TEC6, Q6NXT2, Q71DI3	18.361	0.010833	0.9846	H31 R26mg	Uncommon	1° Open
HF181116_RN_PRO2_2.18866.18866.2	JKSAPATGGVKKPHR	2K(27.9949)	2	815.457	JkSAPATGGVKKPHR	1	J(0.00)K(21.66)S(21.06)A(0.00)P(0.00)A(0.00)T(14.71)G(0.00)G(0.00)V(0.00)K(0.00)K(0.00)P(0.00)H(0.00)R(0.00)	K2	P68431, Q16695, Q5TEC6, Q71DI3	21.661	0.00517528	0.9776	H31 K27fo	Uncommon	1° Open
HF181116_RN_PRO2_2.19544.19544.2	VTIMPKDIQLAR	6K(86.0004)	2	740.907	VTIMPkDIQLAR	1	V(0.00)T(0.00)I(0.00)M(0.00)P(0.00)K(13.40)D(0.00)I(0.00)Q(0.00)L(0.00)A(0.00)R(0.00)	K6	P68431, P84243, Q16695, Q6NXT2, Q71DI3	13.399	0.0264697	0.9785	H31 K122ma	Uncommon	1° Open
HF181116_RN_PRO2_2.19918.19918.2	YQKSTELLIR	3K(72.0211)	2	666.873	YQkSTELLIR	1	Y(0.00)Q(0.00)K(19.38)S(0.00)T(0.00)E(0.00)L(0.00)L(0.00)I(0.00)R(0.00)	K3	P68431, P84243, Q16695, Q5TEC6, Q6NXT2, Q71DI3	19.38	0.00338844	0.9954	H31 K56la	Uncommon	1° Open
HF181116_RN_PRO2_2.20013.20013.2	VTIMPKDIQLAR		2	720.916					P68431, P84243, Q16695, Q6NXT2, Q71DI3	21.715	0.000279415	0.9993	H31 117-128	Unmodified	1° Open
HF181116_RN_PRO2_2.20192.20192.2	EIAQDFKTDLR	7K(72.0211)	2	704.359	EIAQDFkTDLR	1	E(0.00)I(0.00)A(0.00)Q(0.00)D(0.00)F(0.00)K(19.38)T(0.00)D(0.00)L(0.00)R(0.00)	K7	P68431, P84243, Q16695, Q71DI3	19.383	0.0033826	0.9942	H31 K79la	Uncommon	1° Open
HF181116_RN_PRO2_2.20700.20700.2	VTLFPKDVQLAR	6K(86.0004)	2	741.913	VTLFPkDVQLAR	1	V(0.00)T(0.00)L(0.00)F(0.00)P(0.00)K(13.42)D(0.00)V(0.00)Q(0.00)L(0.00)A(0.00)R(0.00)	K6	P49450-2, P49450	13.42	0.0319191	0.9708	CENPA K123ma	Uncommon	1° Open
HF181116_RN_PRO2_2.20856.20856.2	JKQLATKAAR	2K(27.9949), 7K(42.0105)	2	556.825	JkQLATKAAR	1	J(0.00)K(22.28)Q(0.00)L(0.00)A(0.00)T(11.23)K(0.00)A(0.00)A(0.00)R(0.00)	K2	P68431, P84243, Q5TEC6, Q6NXT2, Q71DI3	22.282	0.00160036	0.9931	H31 K18fo	Uncommon	1° Open
HF181116_RN_PRO2_2.21303.21303.2	EIAQDFKTDLR	7K(42.0105)	2	689.354					P68431, P84243, Q16695, Q71DI3	20.617	0.00295631	0.9958	H31 K79ac	Classical	1° Open
HF181116_RN_PRO2_2.21500.21500.2	VTIMPKDIQLAR	6K(88.0160)	2	741.915	VTIMPkDIQLAR	1	V(0.00)T(0.00)I(0.00)M(0.00)P(0.00)K(18.66)D(0.00)I(0.00)Q(0.00)L(0.00)A(0.00)R(0.00)	K6	P68431, P84243, Q16695, Q6NXT2, Q71DI3	18.655	7.65906e-06	0.9849	H31 K122gl	Uncommon	1° Open
HF181116_RN_PRO2_2.21544.21544.3	JVTIMPKDIQLAR	7K(28.0313), 13R(144.0422)	3	538.304	JVTIMPKDIQLAr	1	J(0.00)V(0.00)T(0.00)I(0.00)M(0.00)P(0.00)K(0.00)D(0.00)I(0.00)Q(0.00)L(0.00)A(0.00)R(3.46)	R13	P68431, P84243, Q16695, Q6NXT2, Q71DI3	15.834	0.0260916	0.9932	H31 K122di	Classical	1° Open
HF181116_RN_PRO2_2.21544.21544.3	JVTIMPKDIQLAR	7K(28.0313), 13R(144.0422)	3	538.304	JVTIMPKDIQLAr	1	J(0.00)V(0.00)T(0.00)I(0.00)M(0.00)P(0.00)K(0.00)D(0.00)I(0.00)Q(0.00)L(0.00)A(0.00)R(3.46)	R13	P68431, P84243, Q16695, Q6NXT2, Q71DI3	15.834	0.0260916	0.9932	H31 R128te	Uncommon	1° Open
HF181116_RN_PRO2_2.21592.21592.2	EIAQDFKTDLR	7K(27.9949)	2	682.346	EIAQDFkTDLR	1	E(0.00)I(0.00)A(0.00)Q(0.00)D(0.00)F(0.00)K(16.15)T(14.02)D(0.00)L(0.00)R(0.00)	K7	P68431, P84243, Q16695, Q71DI3	16.152	0.021727	0.9657	H31 K79fo	Uncommon	1° Open
HF181116_RN_PRO2_2.22174.22174.3	JVTIMPKDIQLAR	7K(42.0469), 13R(144.0422)	3	542.976	JVTIMPKDIQLAr	1	J(0.00)V(0.00)T(0.00)I(0.00)M(0.00)P(0.00)K(0.00)D(0.00)I(0.00)Q(0.00)L(0.00)A(0.00)R(1.53)	R13	P68431, P84243, Q16695, Q6NXT2, Q71DI3	12.967	0.0764276	0.9689	H31 K122tr	Classical	1° Open
HF181116_RN_PRO2_2.22496.22496.2	YQKSTELLIR	3K(70.0418)	2	660.88					P68431, P84243, Q16695, Q5TEC6, Q6NXT2, Q71DI3	14.648	0.0290402	0.9197	H31 K56me	Classical	1° Open
HF181116_RN_PRO2_2.23257.23257.2	NDEELNKLLGR	7K(42.0105)	2	671.852					P04908, Q7L7L0, Q93077	25.684	8.99498e-05	0.9999	H2A1C K95ac	Classical	1° Open
HF181116_RN_PRO2_2.23600.23600.2	NDEELNKLLGR		2	685.849					P04908, Q7L7L0, Q93077	21.715	0.000279415	0.9994	H2A1C 89-99	Unmodified	1° Open
HF181116_RN_PRO2_2.23633.23633.2	VTIMPKDIQLAR	6K(42.0105)	2	718.912					P68431, P84243, Q16695, Q6NXT2, Q71DI3	22.01	1.2189e-05	0.996	H31 K122ac	Classical	1° Open
HF181116_RN_PRO2_2.23812.23812.2	EIAQDFKTDLR	7K(70.0418)	2	708.374					P68431, P84243, Q16695, Q71DI3	18.04	0.0231739	0.9192	H31 K79me	Classical	1° Open
HF181116_RN_PRO2_2.24497.24497.2	LVTTGVLKQTKGVGASGSFR		2	1059.6					P07305-2, P07305	22.624	9.31108e-05	0.9999	H10 74-93	Unmodified	1° Open
HF181116_RN_PRO2_2.24912.24912.2	YQKSTELLIR	3K(68.0262)	2	659.872	YQkSTELLIR	1	Y(0.00)Q(0.00)K(15.76)S(0.00)T(0.00)E(0.00)L(0.00)L(0.00)I(0.00)R(0.00)	K3	P68431, P84243, Q16695, Q5TEC6, Q6NXT2, Q71DI3	15.761	0.0483894	0.9504	H31 K56cr	Uncommon	1° Open
HF181116_RN_PRO2_2.25380.25380.2	JKLPFQR	2K(27.9949)	2	436.753	JkLPFQR	1	J(0.00)K(12.26)L(0.00)P(0.00)F(0.00)Q(0.00)R(0.00)	K2	P0DPK2, P0DPK5, P68431, P84243, Q16695, Q5TEC6, Q6NXT2, Q71DI3	12.257	0.0363706	0.9479	H31 K64fo	Uncommon	1° Open
HF181116_RN_PRO2_2.25776.25776.2	VTLFPKDVQLAR		2	721.922					P49450-2, P49450	16.325	0.00621942	0.9603	CENPA 118-129	Unmodified	1° Open
HF181116_RN_PRO2_2.26557.26557.2	YQKSTELLIR	2Q(159.0684)	2	710.397	YqKSTELLIR	1	Y(0.00)Q(14.60)K(0.00)S(0.00)T(0.00)E(0.00)L(0.00)L(0.00)I(0.00)R(0.00)	Q2	P68431, P84243, Q16695, Q5TEC6, Q6NXT2, Q71DI3	14.598	0.0298882	0.962	H31 Q55se	Uncommon	1° Open
HF181116_RN_PRO2_2.29374.29374.2	JVTLFPKDVQLAR	7K(72.0211)	2	757.932	JVTLFPkDVQLAR	1	J(0.00)V(0.00)T(0.00)L(0.00)F(0.00)P(0.00)K(12.58)D(0.00)V(0.00)Q(0.00)L(0.00)A(0.00)R(0.00)	K7	P49450-2, P49450	12.576	0.0562003	0.8983	CENPA K123la	Uncommon	1° Open
HF181116_RN_PRO2_2.31239.31239.3	KASGPPVSELITKAVAASKER	1K(42.0105)	3	765.097					P10412, P16402, P16403	11.271	0.0641579	0.9358	H13 K34ac	Classical	1° Open
HF181116_RN_PRO2_2.31860.31860.3	JKAGLPIKASSSKVSSQR	2K(42.0469), 8K(70.0418), 13K(114.0429)	3	676.06	JKAGLPIKASSSkVSSQR	1	J(0.00)K(0.00)A(0.00)G(0.00)L(0.00)P(0.00)I(0.00)K(0.00)A(0.00)S(0.00)S(0.00)S(0.00)K(8.25)V(0.00)S(0.00)S(0.00)Q(0.00)R(0.00)	K13	Q8IZA3-2, Q8IZA3	8.247	0.0205707	0.9402	H18 K326tr	Classical	1° Open
HF181116_RN_PRO2_2.31860.31860.3	JKAGLPIKASSSKVSSQR	2K(42.0469), 8K(70.0418), 13K(114.0429)	3	676.06	JKAGLPIKASSSkVSSQR	1	J(0.00)K(0.00)A(0.00)G(0.00)L(0.00)P(0.00)I(0.00)K(0.00)A(0.00)S(0.00)S(0.00)S(0.00)K(8.25)V(0.00)S(0.00)S(0.00)Q(0.00)R(0.00)	K13	Q8IZA3-2, Q8IZA3	8.247	0.0205707	0.9402	H18 K332me	Classical	1° Open
HF181116_RN_PRO2_2.31860.31860.3	JKAGLPIKASSSKVSSQR	2K(42.0469), 8K(70.0418), 13K(114.0429)	3	676.06	JKAGLPIKASSSkVSSQR	1	J(0.00)K(0.00)A(0.00)G(0.00)L(0.00)P(0.00)I(0.00)K(0.00)A(0.00)S(0.00)S(0.00)S(0.00)K(8.25)V(0.00)S(0.00)S(0.00)Q(0.00)R(0.00)	K13	Q8IZA3-2, Q8IZA3	8.247	0.0205707	0.9402	H18 K337gl	Uncommon	1° Open
HF181116_RN_PRO2_2.32861.32861.3	JKASGPPVSELITKAVAASKER	2K(42.0469)	3	788.444					P10412, P16402, P16403	11.44	0.0327341	0.9906	H13 K34tr	Classical	1° Open
HF181116_RN_PRO2_2.33643.33643.3	SGVSLAALKKALAAAGYDVEKNNSR		3	901.155					P10412, P16402, P16403	51.09	2.2608e-10	1	H13 55-79	Unmodified	1° Open
HF181116_RN_PRO2_2.33856.33856.3	JKASGPPVSELITKAVAASKER	14K(42.0105)	3	783.772					P10412, P16402, P16403	32.504	0.000135016	1	H13 K46ac	Classical	1° Open
HF181116_RN_PRO2_2.33873.33873.3	JKASGPPVSELITKAVAASKER		3	788.444					P10412, P16402, P16403	34.895	4.75366e-06	1	H13 34-54	Unmodified	1° Open
HF181116_RN_PRO2_2.34735.34735.3	JVGAGAPVYLAAVLEYLTAEILELAGNAAR		3	994.545					P04908, P0C0S8, P16104, P20671, Q7L7L0, Q8IUE6, Q93077, Q96KK5, Q99878, Q9BTM1-2, Q9BTM1	10.876	0.00452898	0.9983	H2A1 43-71	Unmodified	1° Open
HF181116_RN_PRO2_3.09671.09671.2	GKQGGKAR	2K(72.0211)	2	470.266	GkQGGKAR	1	G(0.00)K(15.48)Q(0.00)G(0.00)G(0.00)K(0.00)A(0.00)R(0.00)	K2	P04908, P0C0S8, P20671, Q16777, Q6FI13, Q7L7L0, Q8IUE6, Q93077, Q96KK5, Q96QV6, Q99878	15.482	0.0568198	0.9568	H2A1 K5la	Uncommon	1° Open
HF181116_RN_PRO2_3.10034.10034.2	GKQGGKVR	2K(42.0105), 6K(42.0105)	2	457.264					Q9BTM1-2, Q9BTM1	13.487	0.0566565	0.9193	H2AJ K5ac	Classical	1° Open
HF181116_RN_PRO2_3.10034.10034.2	GKQGGKVR	2K(42.0105), 6K(42.0105)	2	457.264					Q9BTM1-2, Q9BTM1	13.487	0.0566565	0.9193	H2AJ K9ac	Classical	1° Open
HF181116_RN_PRO2_3.10897.10897.2	GKQGGKAR	2K(68.0262)	2	468.268	GkQGGKAR	1	G(0.00)K(12.04)Q(0.00)G(0.00)G(0.00)K(0.00)A(0.00)R(0.00)	K2	P04908, P0C0S8, P20671, Q16777, Q6FI13, Q7L7L0, Q8IUE6, Q93077, Q96KK5, Q96QV6, Q99878	12.039	0.0412335	0.9402	H2A1 K5cr	Uncommon	1° Open
HF181116_RN_PRO2_3.11336.11336.3	KSAPATGGVKKPHR	1K(28.0313), 10K(72.0211)	3	530.642	KSAPATGGVkKPHR	1	K(0.00)S(0.00)A(0.00)P(0.00)A(0.00)T(0.00)G(0.00)G(0.00)V(0.00)K(16.49)K(0.00)P(0.00)H(0.00)R(0.00)	K10	P68431, Q16695, Q5TEC6, Q71DI3	16.488	0.0409154	0.9874	H31 K36la	Uncommon	1° Open
HF181116_RN_PRO2_3.11500.11500.3	LAHYNKR	6K(70.0418)	3	324.519					O60814, P06899, P23527, P33778, P58876, P62807, Q16778, Q5QNW6, Q5QNW6-2, Q8N257, Q93079, Q99877, Q99879, Q99880	12.085	0.126984	0.9454	H2B1B K85me	Classical	1° Open
HF181116_RN_PRO2_3.11905.11905.4	KSAPATGGVKKPHR	1K(28.0313), 10K(42.0105), 11K(68.0262)	4	396.233	KSAPATGGVKkPHR	1	K(0.00)S(0.00)A(0.00)P(0.00)A(0.00)T(0.00)G(0.00)G(0.00)V(0.00)K(0.00)K(14.17)P(0.00)H(0.00)R(0.00)	K11	P68431, Q16695, Q5TEC6, Q71DI3	14.174	0.0678422	0.9845	H31 K37cr	Uncommon	1° Open
HF181116_RN_PRO2_3.12986.12986.2	JKSTGGKAPR	7K(114.0317)	2	541.297	JKSTGGkAPR	1	J(0.00)K(9.48)S(0.00)T(0.00)G(0.00)G(0.00)K(18.50)A(0.00)P(0.00)R(0.00)	K7	P68431, P84243, Q16695, Q5TEC6, Q6NXT2, Q71DI3	18.498	0.0178033	0.9853	H31 K14gl	Uncommon	1° Open
HF181116_RN_PRO2_3.13395.13395.3	KSAPATGGVKKPHR	1K(42.0469), 2S(79.9663)	3	559.974	KsAPATGGVKKPHR	1	K(0.00)S(21.52)A(0.00)P(0.00)A(0.00)T(18.34)G(0.00)G(0.00)V(0.00)K(0.00)K(0.00)P(0.00)H(0.00)R(0.00)	S2	P68431, Q16695, Q5TEC6, Q71DI3	21.516	0.00506931	0.9983	H31 S28ph	Uncommon	1° Open
HF181116_RN_PRO2_3.15428.15428.3	KSAPATGGVKKPHR	1K(72.0211)	3	539.974	kSAPATGGVKKPHR	1	K(19.90)S(0.00)A(0.00)P(0.00)A(0.00)T(0.00)G(0.00)G(0.00)V(0.00)K(0.00)K(0.00)P(0.00)H(0.00)R(0.00)	K1	P68431, Q16695, Q5TEC6, Q71DI3	21.504	0.0756226	0.9082	H31 K27la	Uncommon	1° Open
HF181116_RN_PRO2_3.15825.15825.2	KSAPATGGVKKPHR	1K(28.0313), 10K(42.0469), 11K(162.0528)	2	838.49	KSAPATGGVKkPHR	1	K(0.00)S(0.00)A(0.00)P(0.00)A(0.00)T(0.00)G(0.00)G(0.00)V(0.00)K(0.00)K(22.35)P(0.00)H(0.00)R(0.00)	K11	P68431, Q16695, Q5TEC6, Q71DI3	22.345	0.00034574	0.957	H31 K37he	Uncommon	1° Open
HF181116_RN_PRO2_3.17110.17110.3	JKSAPATGGVKKPHR	2K(28.0313), 11K(70.0418), 12K(88.0160)	3	562.657	JKSAPATGGVKkPHR	1	J(0.00)K(0.00)S(0.00)A(0.00)P(0.00)A(0.00)T(0.00)G(0.00)G(0.00)V(0.00)K(0.00)K(19.42)P(0.00)H(0.00)R(0.00)	K12	P68431, Q16695, Q5TEC6, Q71DI3	19.416	9.30389e-06	1	H31 K37gl	Uncommon	1° Open
HF181116_RN_PRO2_3.17941.17941.3	KSAPATGGVKKPHR	1K(28.0313), 14R(54.0105)	3	543.314	KSAPATGGVKKPHr	1	K(0.00)S(0.00)A(0.00)P(0.00)A(0.00)T(0.00)G(0.00)G(0.00)V(0.00)K(0.00)K(0.00)P(0.00)H(0.00)R(2.30)	R14	P68431, Q16695, Q5TEC6, Q71DI3	13.598	0.0932127	0.942	H31 R40mg	Uncommon	1° Open
HF181116_RN_PRO2_3.22592.22592.2	JYQKSTELLIR	4K(27.9949)	2	672.873	JYQkSTELLIR	1	J(0.00)Y(0.00)Q(0.00)K(16.21)S(11.11)T(9.06)E(0.00)L(0.00)L(0.00)I(0.00)R(0.00)	K4	P68431, P84243, Q16695, Q5TEC6, Q6NXT2, Q71DI3	16.211	0.01181	0.9865	H31 K56fo	Uncommon	1° Open
HF181116_RN_PRO2_3.25928.25928.2	YQKSTELLIR	3K(114.0429)	2	687.884	YQkSTELLIR	1	Y(0.00)Q(0.00)K(13.59)S(0.00)T(0.00)E(0.00)L(0.00)L(0.00)I(0.00)R(0.00)	K3	P68431, P84243, Q16695, Q5TEC6, Q6NXT2, Q71DI3	13.589	0.0534257	0.919	H31 K56gl	Uncommon	1° Open
HF181116_RN_PRO2_3.34124.34124.3	SGVSLAALKKALAAAGYDVEKNNSR	9K(42.0105)	3	896.484					P10412, P16402, P16403	14.214	0.0209653	0.9827	H13 K63ac	Classical	1° Open
HF181116_RN_PRO2_3.34527.34527.3	JSGVSLAALKKALAAAGYDVEKNNSR	10K(42.0469), 11K(72.0211)	3	920.503	JSGVSLAALKkALAAAGYDVEKNNSR	1	J(0.00)S(0.00)G(0.00)V(0.00)S(0.00)L(0.00)A(0.00)A(0.00)L(0.00)K(0.00)K(28.90)A(0.00)L(0.00)A(0.00)A(0.00)A(0.00)G(0.00)Y(0.00)D(0.00)V(0.00)E(0.00)K(0.00)N(0.00)N(0.00)S(0.00)R(0.00)	K11	P10412, P16402, P16403	28.903	1.65785e-09	1	H13 K63tr	Classical	1° Open
HF181116_RN_PRO2_3.34527.34527.3	JSGVSLAALKKALAAAGYDVEKNNSR	10K(42.0469), 11K(72.0211)	3	920.503	JSGVSLAALKkALAAAGYDVEKNNSR	1	J(0.00)S(0.00)G(0.00)V(0.00)S(0.00)L(0.00)A(0.00)A(0.00)L(0.00)K(0.00)K(28.90)A(0.00)L(0.00)A(0.00)A(0.00)A(0.00)G(0.00)Y(0.00)D(0.00)V(0.00)E(0.00)K(0.00)N(0.00)N(0.00)S(0.00)R(0.00)	K11	P10412, P16402, P16403	28.903	1.65785e-09	1	H13 K64la	Uncommon	1° Open
HF181116_RN_PRO2_1.00358.00358.2	HLQLAIR		2	430.771					P04908, P0C0S5, P0C0S8, P16104, P20671, Q16777, Q6FI13, Q71UI9, Q71UI9-2, Q71UI9-3, Q71UI9-4, Q7L7L0, Q93077, Q96KK5, Q96QV6, Q99878, Q9BTM1, Q9BTM1-2	11.233	0.00368765	0.9937	H2A1 82-88	Unmodified	2° Open
HF181116_RN_PRO2_1.03972.03972.2	TKQTAR	2K(42.0105)	2	373.711					P0DPK2, P0DPK5, P68431, P84243, Q16695, Q5TEC6, Q6NXT2, Q71DI3	5.954	0.0770017	0.9067	H31 K4ac	Classical	2° Open
HF181116_RN_PRO2_1.04234.04234.3	LAHYNKR		3	304.508					O60814, P06899, P23527, P33778, P58876, P62807, Q16778, Q5QNW6, Q5QNW6-2, Q8N257, Q93079, Q99877, Q99879, Q99880	9.942	0.00775354	0.9756	H2B1B 80-86	Unmodified	2° Open
HF181116_RN_PRO2_1.04932.04932.3	KSTGGKAPR	1K(42.0469), 6K(42.0105)	3	332.534					P68431, P84243, Q16695, Q5TEC6, Q6NXT2, Q71DI3	13.185	0.119881	0.8935	H31 K9tr	Classical	2° Open
HF181116_RN_PRO2_1.04932.04932.3	KSTGGKAPR	1K(42.0469), 6K(42.0105)	3	332.534					P68431, P84243, Q16695, Q5TEC6, Q6NXT2, Q71DI3	13.185	0.119881	0.8935	H31 K14ac	Classical	2° Open
HF181116_RN_PRO2_1.05065.05065.2	KSTGGKAPR	1K(28.0313), 6K(42.0105)	2	486.285					P68431, P84243, Q16695, Q5TEC6, Q6NXT2, Q71DI3	24.938	0.000437019	0.999	H31 K9di	Classical	2° Open
HF181116_RN_PRO2_1.05100.05100.2	TKQTAR		2	380.719					P0DPK2, P0DPK5, P68431, P84243, Q16695, Q5TEC6, Q6NXT2, Q71DI3	13.343	0.0194648	0.9839	H31 3-8	Unmodified	2° Open
HF181116_RN_PRO2_1.05138.05138.2	STITSR		2	337.689					P33778, O60814, P06899, P23527, P57053, P58876, P62807, Q16778, Q5QNW6, Q5QNW6-2, Q8N257, Q93079, Q99877, Q99879, Q99880	13.475	0.0010145	0.9963	H2B1B 87-92	Unmodified	2° Open
HF181116_RN_PRO2_1.05158.05158.2	JTKQTAR	3K(28.0313)	2	399.739					P0DPK2, P0DPK5, P68431, P84243, Q16695, Q5TEC6, Q6NXT2, Q71DI3	16.041	0.041186	0.9659	H31 K4di	Classical	2° Open
HF181116_RN_PRO2_1.05170.05170.2	IAGEASR		2	357.194					O60814, P06899, P23527, P33778, P57053, P58876, P62807, Q16778, Q5QNW6, Q5QNW6-2, Q93079, Q99877, Q99879	17.715	8.83588e-05	1	H2B1B 73-79	Unmodified	2° Open
HF181116_RN_PRO2_1.06422.06422.2	GKQGGKAR	2K(42.0105), 6K(42.0105)	2	443.249					P04908, P0C0S8, P20671, Q16777, Q6FI13, Q7L7L0, Q8IUE6, Q93077, Q96KK5, Q96QV6, Q99878	13.355	0.0611294	0.9213	H2A1 K5ac	Classical	2° Open
HF181116_RN_PRO2_1.06422.06422.2	GKQGGKAR	2K(42.0105), 6K(42.0105)	2	443.249					P04908, P0C0S8, P20671, Q16777, Q6FI13, Q7L7L0, Q8IUE6, Q93077, Q96KK5, Q96QV6, Q99878	13.355	0.0611294	0.9213	H2A1 K9ac	Classical	2° Open
HF181116_RN_PRO2_1.07108.07108.2	AKAKSR	2K(42.0105)	2	379.73					P16104, Q16777, Q6FI13, Q7L7L0, Q8IUE6, Q93077, Q9BTM1, Q9BTM1-2	13.476	0.101391	0.8622	H2AX K13ac	Classical	2° Open
HF181116_RN_PRO2_1.07218.07218.3	KQLATKAAR	6K(42.0105)	3	343.545					P68431, P84243, Q5TEC6, Q6NXT2, Q71DI3	11.16	0.0683912	0.9074	H31 K23ac	Classical	2° Open
HF181116_RN_PRO2_1.07313.07313.2	KGNYSER	1K(42.0105)	2	453.221					P04908, P20671, Q7L7L0	14.77	0.000481393	0.9985	H2A3 K36ac	Classical	2° Open
HF181116_RN_PRO2_1.07426.07426.2	TKQTAR	2K(70.0418)	2	392.731					P0DPK2, P0DPK5, P68431, P84243, Q16695, Q5TEC6, Q6NXT2, Q71DI3	13.052	0.072778	0.9197	H31 K4me	Classical	2° Open
HF181116_RN_PRO2_1.07461.07461.2	DNKKTR	3K(42.0105), 4K(42.0105)	2	423.227					P04908, P0C0S8, P16104, P20671, Q16777, Q6FI13, Q7L7L0, Q8IUE6, Q93077, Q96KK5, Q96QV6, Q99878, Q9BTM1, Q9BTM1-2	8.585	0.0169336	0.9849	H2A1 K74ac	Classical	2° Open
HF181116_RN_PRO2_1.07461.07461.2	DNKKTR	3K(42.0105), 4K(42.0105)	2	423.227					P04908, P0C0S8, P16104, P20671, Q16777, Q6FI13, Q7L7L0, Q8IUE6, Q93077, Q96KK5, Q96QV6, Q99878, Q9BTM1, Q9BTM1-2	8.585	0.0169336	0.9849	H2A1 K75ac	Classical	2° Open
HF181116_RN_PRO2_1.07484.07484.3	LAHYNKR	6K(42.0105)	3	318.511					O60814, P06899, P23527, P33778, P58876, P62807, Q16778, Q5QNW6, Q5QNW6-2, Q8N257, Q93079, Q99877, Q99879, Q99880	11.903	0.0792958	0.9318	H2B1B K85ac	Classical	2° Open
HF181116_RN_PRO2_1.07706.07706.2	KGNYAER	1K(42.0105)	2	440.22					P0C0S8, Q16777, Q6FI13, Q8IUE6, Q93077, Q96KK5, Q96QV6, Q99878, Q9BTM1, Q9BTM1-2	7.353	0.0344152	0.9694	H2A1 K36ac	Classical	2° Open
HF181116_RN_PRO2_1.07775.07775.2	AKAKTR		2	400.735					P04908, P0C0S8, P20671, Q96KK5, Q99878	13.183	0.0379533	0.9704	H2A1 12-17	Unmodified	2° Open
HF181116_RN_PRO2_1.07888.07888.2	KQLATKAAR		2	526.826					P68431, P84243, Q5TEC6, Q6NXT2, Q71DI3	13.717	0.0496306	0.9486	H31 18-26	Unmodified	2° Open
HF181116_RN_PRO2_1.08022.08022.2	KSTGGKAPR	1K(42.0105), 6K(42.0105)	2	498.279					P68431, P84243, Q16695, Q5TEC6, Q6NXT2, Q71DI3	13.893	0.0141824	0.9695	H31 K9ac	Classical	2° Open
HF181116_RN_PRO2_1.08125.08125.2	JKGNYSER		2	460.229					P04908, P20671, Q7L7L0	19.24	0.00116145	0.9966	H2A3 36-42	Unmodified	2° Open
HF181116_RN_PRO2_1.08326.08326.2	KGNYAER	1K(72.0211)	2	455.225	kGNYAER	1	K(12.91)G(0.00)N(0.00)Y(0.00)A(0.00)E(0.00)R(0.00)	K1	P0C0S8, Q16777, Q6FI13, Q8IUE6, Q93077, Q96KK5, Q96QV6, Q99878, Q9BTM1, Q9BTM1-2	12.907	0.00140686	0.9964	H2A1 K36la	Uncommon	2° Open
HF181116_RN_PRO2_1.08541.08541.2	DNKKTR		2	449.237					P04908, P0C0S8, P16104, P20671, Q16777, Q6FI13, Q7L7L0, Q8IUE6, Q93077, Q96KK5, Q96QV6, Q99878, Q9BTM1, Q9BTM1-2	9.716	0.0088308	0.9752	H2A1 72-77	Unmodified	2° Open
HF181116_RN_PRO2_1.08614.08614.2	KSTGGKAPR	1K(72.0211), 6K(42.0105)	2	508.28	kSTGGKAPR	1	K(16.36)S(0.00)T(0.00)G(0.00)G(0.00)K(0.00)A(0.00)P(0.00)R(0.00)	K1	P68431, P84243, Q16695, Q5TEC6, Q6NXT2, Q71DI3	16.357	0.0034336	0.9921	H31 K9la	Uncommon	2° Open
HF181116_RN_PRO2_1.08622.08622.2	JKGNYAER		2	447.227					P0C0S8, Q16777, Q6FI13, Q8IUE6, Q93077, Q96KK5, Q96QV6, Q99878, Q9BTM1-2, Q9BTM1	16.518	0.00312968	0.9922	H2A1 36-42	Unmodified	2° Open
HF181116_RN_PRO2_1.08649.08649.2	KSTGGKAPR	1K(70.0418), 6K(42.0105)	2	507.291					P68431, P84243, Q16695, Q5TEC6, Q6NXT2, Q71DI3	12.099	0.0398336	0.9296	H31 K9me	Classical	2° Open
HF181116_RN_PRO2_1.08885.08885.2	JKSTGGKAPR	2K(27.9949), 7K(42.0105)	2	514.28	JkSTGGKAPR	1	J(0.00)K(11.21)S(9.34)T(9.84)G(0.00)G(0.00)K(0.00)A(0.00)P(0.00)R(0.00)	K2	P68431, P84243, Q16695, Q5TEC6, Q6NXT2, Q71DI3	15.984	0.0134586	0.9476	H31 K9fo	Uncommon	2° Open
HF181116_RN_PRO2_1.08906.08906.4	KSAPATGGVKKPHR	1K(28.0313), 10K(42.0105), 11K(42.0105)	4	387.227					P68431, Q16695, Q5TEC6, Q71DI3	15.333	0.0195772	0.9997	H31 K27di	Classical	2° Open
HF181116_RN_PRO2_1.08906.08906.4	KSAPATGGVKKPHR	1K(28.0313), 10K(42.0105), 11K(42.0105)	4	387.227					P68431, Q16695, Q5TEC6, Q71DI3	15.333	0.0195772	0.9997	H31 K36ac	Classical	2° Open
HF181116_RN_PRO2_1.08906.08906.4	KSAPATGGVKKPHR	1K(28.0313), 10K(42.0105), 11K(42.0105)	4	387.227					P68431, Q16695, Q5TEC6, Q71DI3	15.333	0.0195772	0.9997	H31 K37ac	Classical	2° Open
HF181116_RN_PRO2_1.08969.08969.2	JKSTGGKAPR		2	519.284					P68431, P84243, Q16695, Q5TEC6, Q6NXT2, Q71DI3	20.846	0.00145714	0.9854	H31 9-17	Unmodified	2° Open
HF181116_RN_PRO2_1.09170.09170.3	KSAPATGGVKKPHR	1K(42.0469), 11K(42.0105)	3	528.647					P68431, Q16695, Q5TEC6, Q71DI3	11.849	0.0817994	0.9339	H31 K27tr	Classical	2° Open
HF181116_RN_PRO2_1.09288.09288.2	EIQTAVR		2	399.727					O60814, P06899, P23527, P33778, P57053, P58876, P62807, Q16778, Q5QNW6, Q5QNW6-2, Q93079, Q96A08, Q99877, Q99879, Q99880	15.476	0.0180302	0.9845	H2B1B 93-99	Unmodified	2° Open
HF181116_RN_PRO2_1.09414.09414.4	KSAPATGGVKKPHR	1K(42.0105), 10K(70.0418)	4	387.227					P68431, Q16695, Q5TEC6, Q71DI3	10.893	0.141824	0.906	H31 K27ac	Classical	2° Open
HF181116_RN_PRO2_1.09414.09414.4	KSAPATGGVKKPHR	1K(42.0105), 10K(70.0418)	4	387.227					P68431, Q16695, Q5TEC6, Q71DI3	10.893	0.141824	0.906	H31 K36me	Classical	2° Open
HF181116_RN_PRO2_1.09678.09678.2	PGTVALR		2	362.223					P68431, P84243, Q16695, Q5TEC6, Q6NXT2, Q71DI3	16.194	0.00377138	0.9939	H31 43-49	Unmodified	2° Open
HF181116_RN_PRO2_1.09861.09861.4	KSAPATGGVKKPHR	1K(42.0105), 10K(28.0313)	4	390.731					P68431, Q16695, Q5TEC6, Q71DI3	11.853	0.0458934	0.9918	H31 K36di	Classical	2° Open
HF181116_RN_PRO2_1.09926.09926.4	JKSAPATGGVKKPHR	2K(28.0313), 11K(42.0469)	4	407.249					P68431, Q16695, Q5TEC6, Q71DI3	14.484	0.100925	0.9236	H31 K36tr	Classical	2° Open
HF181116_RN_PRO2_1.10938.10938.2	KQLATKAAR	1K(42.0105), 6K(42.0105)	2	535.819					P68431, P84243, Q5TEC6, Q6NXT2, Q71DI3	20.04	0.000732824	0.997	H31 K18ac	Classical	2° Open
HF181116_RN_PRO2_1.12079.12079.2	JKQLATKAAR	7K(72.0211)	2	562.837	JKQLATkAAR	1	J(0.00)K(6.29)Q(0.00)L(0.00)A(0.00)T(0.00)K(19.29)A(0.00)A(0.00)R(0.00)	K7	P68431, P84243, Q5TEC6, Q6NXT2, Q71DI3	19.287	0.0201025	0.9784	H31 K23la	Uncommon	2° Open
HF181116_RN_PRO2_1.12839.12839.3	KSAPATGGVKKPHR		3	537.978					P68431, Q16695, Q5TEC6, Q71DI3	29.24	6.08682e-05	1	H31 27-40	Unmodified	2° Open
HF181116_RN_PRO2_1.13202.13202.2	JGKQGGKAR		2	490.282					P04908, P0C0S8, P20671, Q16777, Q6FI13, Q7L7L0, Q8IUE6, Q93077, Q96KK5, Q96QV6, Q99878	14.516	0.0176198	0.9842	H2A1 4-11	Unmodified	2° Open
HF181116_RN_PRO2_1.14067.14067.2	KQLATKAAR	1K(70.0418)	2	561.847					P68431, P84243, Q5TEC6, Q6NXT2, Q71DI3	16.013	0.0132358	0.9827	H31 K18me	Classical	2° Open
HF181116_RN_PRO2_1.14151.14151.2	KLPFQR	1K(42.0105)	2	415.748					P0DPK2, P0DPK5, P68431, P84243, Q16695, Q5TEC6, Q6NXT2, Q71DI3	11.22	0.0660693	0.923	H31 K64ac	Classical	2° Open
HF181116_RN_PRO2_1.14399.14399.2	JIASEASR		2	400.213					Q8N257, Q96A08, Q99880	14.18	0.0120226	0.9874	H2B3B 73-79	Unmodified	2° Open
HF181116_RN_PRO2_1.14705.14705.2	JEVQTAVR		2	429.738					A0A2R8Y619, Q8N257	16.271	0.0641579	0.9295	H2BE1 89-95	Unmodified	2° Open
HF181116_RN_PRO2_1.14855.14855.2	JKLPFQR		2	427.76					P0DPK2, P0DPK5, P68431, P84243, Q16695, Q5TEC6, Q6NXT2, Q71DI3	14.337	0.0347336	0.9575	H31 64-69	Unmodified	2° Open
HF181116_RN_PRO2_1.14866.14866.2	JGKQGGKVR		2	499.293					Q9BTM1-2, Q9BTM1	11.614	0.0526623	0.9538	H2AJ 4-11	Unmodified	2° Open
HF181116_RN_PRO2_1.16615.16615.2	AGLQFPVGR		2	477.773					P04908, P0C0S5, P0C0S8, P16104, P20671, Q16777, Q6FI13, Q71UI9, Q71UI9-2, Q71UI9-5, Q7L7L0, Q8IUE6, Q93077, Q96KK5, Q96QV6, Q99878, Q9BTM1, Q9BTM1-2	11.591	0.0533642	0.9262	H2A1 21-29	Unmodified	2° Open
HF181116_RN_PRO2_1.17203.17203.2	YQKSTELLIR	3K(42.0105)	2	651.868					P68431, P84243, Q16695, Q5TEC6, Q6NXT2, Q71DI3	19.876	0.000805379	0.9972	H31 K56ac	Classical	2° Open
HF181116_RN_PRO2_1.18171.18171.2	YQKSTELLIR		2	658.876					P68431, P84243, Q16695, Q5TEC6, Q6NXT2, Q71DI3	19.961	0.00431271	0.9934	H31 54-63	Unmodified	2° Open
HF181116_RN_PRO2_1.18325.18325.3	JKSAPATGGVKKPHR	2K(70.0418)	3	561.326					P68431, Q16695, Q5TEC6, Q71DI3	21.011	0.0101793	0.9902	H31 K27me	Classical	2° Open
HF181116_RN_PRO2_1.18438.18438.2	VTIMPKDIQLAR	6K(42.0105)	2	721.905					P68431, P84243, Q16695, Q6NXT2, Q71DI3	22.646	0.000290737	0.9996	H31 K122ac	Classical	2° Open
HF181116_RN_PRO2_1.19152.19152.2	VTIMPKDIQLAR		2	733.917					P68431, P84243, Q16695, Q6NXT2, Q71DI3	16.658	0.0513452	0.9511	H31 117-128	Unmodified	2° Open
HF181116_RN_PRO2_1.19685.19685.2	EIAQDFKTDLR		2	701.366					P68431, P84243, Q16695, Q71DI3	18.79	0.00846252	0.9898	H31 73-83	Unmodified	2° Open
HF181116_RN_PRO2_2.06163.06163.2	JTKQTAR	3K(42.0469)	2	401.743					P0DPK2, P0DPK5, P68431, P84243, Q16695, Q5TEC6, Q6NXT2, Q71DI3	15.463	0.102153	0.8751	H31 K4tr	Classical	2° Open
HF181116_RN_PRO2_2.06278.06278.2	AKAKSR	2K(42.0105), 4K(42.0105)	2	377.726					P16104, Q16777, Q6FI13, Q7L7L0, Q8IUE6, Q93077, Q9BTM1, Q9BTM1-2	13.497	0.0316774	0.9756	H2AX K15ac	Classical	2° Open
HF181116_RN_PRO2_2.07288.07288.2	AKAKTR	2K(42.0105), 4K(42.0105)	2	384.734					P04908, P0C0S8, P20671, Q96KK5, Q99878	13.351	0.0344548	0.9738	H2A1 K13ac	Classical	2° Open
HF181116_RN_PRO2_2.07288.07288.2	AKAKTR	2K(42.0105), 4K(42.0105)	2	384.734					P04908, P0C0S8, P20671, Q96KK5, Q99878	13.351	0.0344548	0.9738	H2A1 K15ac	Classical	2° Open
HF181116_RN_PRO2_2.08342.08342.2	KSTGGKAPR	1K(28.0313), 2S(79.9663), 6K(42.0105)	2	531.273	KsTGGKAPR	1	K(0.00)S(14.51)T(11.64)G(0.00)G(0.00)K(0.00)A(0.00)P(0.00)R(0.00)	S2	P68431, P84243, Q16695, Q5TEC6, Q6NXT2, Q71DI3	14.507	0.00995979	0.9878	H31 S10ph	Uncommon	2° Open
HF181116_RN_PRO2_2.08401.08401.3	JKSTGGKAPR	7K(42.0469)	3	337.206					P68431, P84243, Q16695, Q5TEC6, Q6NXT2, Q71DI3	15.046	0.129867	0.8835	H31 K14tr	Classical	2° Open
HF181116_RN_PRO2_2.08660.08660.2	AKAKSR		2	398.731					P16104, Q16777, Q6FI13, Q7L7L0, Q8IUE6, Q93077, Q9BTM1, Q9BTM1-2	12.023	0.041615	0.9661	H2AX 12-17	Unmodified	2° Open
HF181116_RN_PRO2_2.09043.09043.2	JGKQGGKAR	7K(72.0211)	2	465.262	JGKQGGkAR	1	J(0.00)G(0.00)K(3.54)Q(0.00)G(0.00)G(0.00)K(12.37)A(0.00)R(0.00)	K7	P04908, P0C0S8, P20671, Q16777, Q6FI13, Q7L7L0, Q8IUE6, Q93077, Q96KK5, Q96QV6, Q99878	12.367	0.0607086	0.898	H2A1 K9la	Uncommon	2° Open
HF181116_RN_PRO2_2.09169.09169.2	LAHYNKR	6K(72.0211)	2	492.268	LAHYNkR	1	L(0.00)A(0.00)H(0.00)Y(0.00)N(0.00)K(17.17)R(0.00)	K6	O60814, P06899, P23527, P33778, P58876, P62807, Q16778, Q5QNW6, Q5QNW6-2, Q8N257, Q93079, Q99877, Q99879, Q99880	17.171	0.0120851	0.9873	H2B1B K85la	Uncommon	2° Open
HF181116_RN_PRO2_2.09550.09550.2	KGNYSER	1K(72.0211)	2	468.226	kGNYSER	1	K(15.28)G(0.00)N(0.00)Y(0.00)S(0.00)E(0.00)R(0.00)	K1	P04908, P20671, Q7L7L0	15.283	0.0113305	0.9445	H2A3 K36la	Uncommon	2° Open
HF181116_RN_PRO2_2.10201.10201.2	JKSTGGKAPR	7K(72.0211)	2	520.292	JKSTGGkAPR	1	J(0.00)K(6.15)S(0.00)T(0.00)G(0.00)G(0.00)K(16.15)A(0.00)P(0.00)R(0.00)	K7	P68431, P84243, Q16695, Q5TEC6, Q6NXT2, Q71DI3	16.151	0.012225	0.9213	H31 K14la	Uncommon	2° Open
HF181116_RN_PRO2_2.10770.10770.3	JKSTGGKAPR	7K(42.0105), 10R(39.9949)	3	341.186	JKSTGGKAPr	1	J(0.00)K(0.00)S(0.00)T(0.00)G(0.00)G(0.00)K(0.00)A(0.00)P(0.00)R(3.21)	R10	P68431, P84243, Q16695, Q5TEC6, Q6NXT2, Q71DI3	16.384	0.0338065	0.9451	H31 R17g-	Uncommon	2° Open
HF181116_RN_PRO2_2.10877.10877.3	KSAPATGGVKKPHR	1K(28.0313), 11K(72.0211)	3	533.978	KSAPATGGVKkPHR	1	K(0.00)S(0.00)A(0.00)P(0.00)A(0.00)T(0.00)G(0.00)G(0.00)V(0.00)K(0.00)K(19.56)P(0.00)H(0.00)R(0.00)	K11	P68431, Q16695, Q5TEC6, Q71DI3	19.562	0.0106057	0.9698	H31 K37la	Uncommon	2° Open
HF181116_RN_PRO2_2.10988.10988.4	KSAPATGGVKKPHR	1K(28.0313), 10K(86.0368), 11K(42.0105)	4	398.233	KSAPATGGVkKPHR	1	K(0.00)S(0.00)A(0.00)P(0.00)A(0.00)T(0.00)G(0.00)G(0.00)V(0.00)K(16.66)K(0.00)P(0.00)H(0.00)R(0.00)	K10	P68431, Q16695, Q5TEC6, Q71DI3	16.66	0.00875488	1	H31 K36hy	Uncommon	2° Open
HF181116_RN_PRO2_2.11244.11244.2	KPEAPR	6R(54.0105)	2	376.209	KPEAPr	1	K(0.00)P(0.00)E(0.00)A(0.00)P(0.00)R(1.31)	R6	P49450-2, P49450	9.372	0.0107647	0.9571	CENPA R13mg	Uncommon	2° Open
HF181116_RN_PRO2_2.11410.11410.3	KSAPATGGVKKPHR	1K(28.0313), 10K(42.0469), 11K(86.0368)	3	530.654	KSAPATGGVKkPHR	1	K(0.00)S(0.00)A(0.00)P(0.00)A(0.00)T(0.00)G(0.00)G(0.00)V(0.00)K(0.00)K(25.75)P(0.00)H(0.00)R(0.00)	K11	P68431, Q16695, Q5TEC6, Q71DI3	25.747	2.69017e-05	1	H31 K37hy	Uncommon	2° Open
HF181116_RN_PRO2_2.11655.11655.2	KGNYAER	1K(68.0262)	2	458.231	kGNYAER	1	K(14.88)G(0.00)N(0.00)Y(0.00)A(0.00)E(0.00)R(0.00)	K1	P0C0S8, Q16777, Q6FI13, Q8IUE6, Q93077, Q96KK5, Q96QV6, Q99878, Q9BTM1, Q9BTM1-2	14.883	0.0451076	0.9379	H2A1 K36cr	Uncommon	2° Open
HF181116_RN_PRO2_2.12072.12072.2	KGNYSER	1K(28.0313), 7R(54.0105)	2	468.233	KGNYSEr	1	K(0.00)G(0.00)N(0.00)Y(0.00)S(0.00)E(0.00)R(3.29)	R7	P04908, P20671, Q7L7L0	12.706	0.00157943	0.9786	H2A3 K36di	Classical	2° Open
HF181116_RN_PRO2_2.12072.12072.2	KGNYSER	1K(28.0313), 7R(54.0105)	2	468.233	KGNYSEr	1	K(0.00)G(0.00)N(0.00)Y(0.00)S(0.00)E(0.00)R(3.29)	R7	P04908, P20671, Q7L7L0	12.706	0.00157943	0.9786	H2A3 R42mg	Uncommon	2° Open
HF181116_RN_PRO2_2.12466.12466.4	JKSAPATGGVKKPHR	11K(28.0313), 12K(70.0418)	4	400.241					P68431, Q16695, Q5TEC6, Q71DI3	17.456	0.0576767	0.9913	H31 K37me	Classical	2° Open
HF181116_RN_PRO2_2.12757.12757.2	KSTGGKAPR	1K(28.0313), 6K(42.0105), 9R(54.0105)	2	513.29	KSTGGKAPr	1	K(0.00)S(0.00)T(0.00)G(0.00)G(0.00)K(0.00)A(0.00)P(0.00)R(4.80)	R9	P68431, P84243, Q16695, Q5TEC6, Q6NXT2, Q71DI3	18.484	0.00100465	0.9775	H31 R17mg	Uncommon	2° Open
HF181116_RN_PRO2_2.12789.12789.2	JKAKAKGSR	2K(28.0313), 4K(108.0211)	2	547.322	JKAkAKGSR	1	J(0.00)K(0.00)A(0.00)K(13.05)A(0.00)K(0.00)G(0.00)S(0.00)R(0.00)	K4	Q8IZA3-2, Q8IZA3	13.054	0.0726942	0.9239	H18 K236di	Classical	2° Open
HF181116_RN_PRO2_2.12789.12789.2	JKAKAKGSR	2K(28.0313), 4K(108.0211)	2	547.322	JKAkAKGSR	1	J(0.00)K(0.00)A(0.00)K(13.05)A(0.00)K(0.00)G(0.00)S(0.00)R(0.00)	K4	Q8IZA3-2, Q8IZA3	13.054	0.0726942	0.9239	H18 K238py	Uncommon	2° Open
HF181116_RN_PRO2_2.12935.12935.3	KSAPATGGVKKPHR	1K(28.0313), 10K(70.0418), 14R(39.9949)	3	524.639	KSAPATGGVKKPHr	1	K(0.00)S(0.00)A(0.00)P(0.00)A(0.00)T(0.00)G(0.00)G(0.00)V(0.00)K(0.00)K(0.00)P(0.00)H(0.00)R(8.01)	R14	P68431, Q16695, Q5TEC6, Q71DI3	11.339	0.109711	0.909	H31 R40g-	Uncommon	2° Open
HF181116_RN_PRO2_2.13087.13087.2	KSTGGKAPR	1K(68.0262)	2	518.295	kSTGGKAPR	1	K(21.43)S(0.00)T(0.00)G(0.00)G(0.00)K(0.00)A(0.00)P(0.00)R(0.00)	K1	P68431, P84243, Q16695, Q5TEC6, Q6NXT2, Q71DI3	21.426	0.000816973	0.9927	H31 K9cr	Uncommon	2° Open
HF181116_RN_PRO2_2.14108.14108.3	KSAPATGGVKKPHR	10K(27.9949)	3	528.635	KSAPATGGVkKPHR	1	K(0.00)S(13.34)A(0.00)P(0.00)A(0.00)T(16.00)G(0.00)G(0.00)V(0.00)K(20.04)K(0.00)P(0.00)H(0.00)R(0.00)	K10	P68431, Q16695, Q5TEC6, Q71DI3	20.039	0.0167033	0.9791	H31 K36fo	Uncommon	2° Open
HF181116_RN_PRO2_2.14310.14310.2	KQLATKAAR	1K(72.0211)	2	557.832	kQLATKAAR	1	K(21.86)Q(0.00)L(0.00)A(0.00)T(0.00)K(0.00)A(0.00)A(0.00)R(0.00)	K1	P68431, P84243, Q5TEC6, Q6NXT2, Q71DI3	21.861	0.00456825	0.9921	H31 K18la	Uncommon	2° Open
HF181116_RN_PRO2_2.15196.15196.3	KSAPATGGVKKPHR	1K(28.0313), 10K(42.0469), 11K(28.0313), 14R(144.0422)	3	559.333	KSAPATGGVKKPHr	1	K(0.00)S(0.00)A(0.00)P(0.00)A(0.00)T(0.00)G(0.00)G(0.00)V(0.00)K(0.00)K(0.00)P(0.00)H(0.00)R(13.81)	R14	P68431, Q16695, Q5TEC6, Q71DI3	13.814	0.0148423	0.983	H31 K37di	Classical	2° Open
HF181116_RN_PRO2_2.15196.15196.3	KSAPATGGVKKPHR	1K(28.0313), 10K(42.0469), 11K(28.0313), 14R(144.0422)	3	559.333	KSAPATGGVKKPHr	1	K(0.00)S(0.00)A(0.00)P(0.00)A(0.00)T(0.00)G(0.00)G(0.00)V(0.00)K(0.00)K(0.00)P(0.00)H(0.00)R(13.81)	R14	P68431, Q16695, Q5TEC6, Q71DI3	13.814	0.0148423	0.983	H31 R40te	Uncommon	2° Open
HF181116_RN_PRO2_2.15744.15744.2	JKGNYAER	2K(27.9949)	2	461.225	JkGNYAER	1	J(0.00)K(13.32)G(0.00)N(0.00)Y(0.00)A(0.00)E(0.00)R(0.00)	K2	P0C0S8, Q16777, Q6FI13, Q8IUE6, Q93077, Q96KK5, Q96QV6, Q99878, Q9BTM1-2, Q9BTM1	13.36	0.0192753	0.9839	H2A1 K36fo	Uncommon	2° Open
HF181116_RN_PRO2_2.16298.16298.3	KSAPATGGVKKPHR	1K(28.0313), 10K(42.0469), 11K(42.0469), 14R(144.0422)	3	564.005	KSAPATGGVKKPHr	1	K(0.00)S(0.00)A(0.00)P(0.00)A(0.00)T(0.00)G(0.00)G(0.00)V(0.00)K(0.00)K(0.00)P(0.00)H(0.00)R(19.41)	R14	P68431, Q16695, Q5TEC6, Q71DI3	21.308	0.00111686	0.9999	H31 K37tr	Classical	2° Open
HF181116_RN_PRO2_2.16574.16574.3	JKSAPATGGVKKPHR	2K(28.0313), 12K(42.0469), 15R(80.0262)	3	566.002	JKSAPATGGVKKPHr	1	J(0.00)K(0.00)S(0.00)A(0.00)P(0.00)A(0.00)T(0.00)G(0.00)G(0.00)V(0.00)K(0.00)K(0.00)P(0.00)H(0.00)R(23.03)	R15	P68431, Q16695, Q5TEC6, Q71DI3	23.025	0.000233749	1	H31 R40ar	Uncommon	2° Open
HF181116_RN_PRO2_2.16640.16640.2	KQLATKAAR	1K(68.0262), 6K(42.0105)	2	548.827	kQLATKAAR	1	K(19.48)Q(0.00)L(0.00)A(0.00)T(0.00)K(0.00)A(0.00)A(0.00)R(0.00)	K1	P68431, P84243, Q5TEC6, Q6NXT2, Q71DI3	19.475	0.00320812	0.9621	H31 K18cr	Uncommon	2° Open
HF181116_RN_PRO2_2.16937.16937.2	KLPFQR	1K(72.0211)	2	435.757	kLPFQR	1	K(13.73)L(0.00)P(0.00)F(0.00)Q(0.00)R(0.00)	K1	P0DPK2, P0DPK5, P68431, P84243, Q16695, Q5TEC6, Q6NXT2, Q71DI3	13.725	0.0156225	0.9709	H31 K64la	Uncommon	2° Open
HF181116_RN_PRO2_2.17105.17105.3	KYQKSTQLLLR	1K(27.9949)	3	487.952	kYQKSTQLLLR	1	K(23.65)Y(0.00)Q(0.00)K(0.00)S(19.52)T(17.65)Q(0.00)L(0.00)L(0.00)L(0.00)R(0.00)	K1	P0DPK2, P0DPK5	23.65	0.00149238	0.9761	H3Y2 K53fo	Uncommon	2° Open
HF181116_RN_PRO2_2.17124.17124.3	KYQKSTQLLLR		3	494.629					P0DPK2, P0DPK5	16.966	0.00764716	0.9921	H3Y2 53-63	Unmodified	2° Open
HF181116_RN_PRO2_2.17167.17167.2	EIAQDFKTDLR	7K(28.0313)	2	682.364					P68431, P84243, Q16695, Q71DI3	16.339	0.0109711	0.986	H31 K79di	Classical	2° Open
HF181116_RN_PRO2_2.17855.17855.3	JKSAPATGGVKKPHR	2K(27.9949)	3	537.97	JkSAPATGGVKKPHR	1	J(0.00)K(15.26)S(0.00)A(0.00)P(0.00)A(0.00)T(12.94)G(0.00)G(0.00)V(0.00)K(0.00)K(0.00)P(0.00)H(0.00)R(0.00)	K2	P68431, Q16695, Q5TEC6, Q71DI3	15.259	0.0647577	0.9574	H31 K27fo	Uncommon	2° Open
HF181116_RN_PRO2_2.18690.18690.2	KQLATKAAR	1K(70.0418), 6K(68.0262)	2	567.847	KQLATkAAR	1	K(0.00)Q(0.00)L(0.00)A(0.00)T(0.00)K(14.16)A(0.00)A(0.00)R(0.00)	K6	P68431, P84243, Q5TEC6, Q6NXT2, Q71DI3	14.155	0.0685883	0.9258	H31 K23cr	Uncommon	2° Open
HF181116_RN_PRO2_2.18702.18702.2	KQLATKAAR	1K(28.0313), 9R(54.0105)	2	562.843	KQLATKAAr	1	K(0.00)Q(0.00)L(0.00)A(0.00)T(0.00)K(0.00)A(0.00)A(0.00)R(2.33)	R9	P68431, P84243, Q5TEC6, Q6NXT2, Q71DI3	18.361	0.0034257	0.988	H31 K18di	Classical	2° Open
HF181116_RN_PRO2_2.18702.18702.2	KQLATKAAR	1K(28.0313), 9R(54.0105)	2	562.843	KQLATKAAr	1	K(0.00)Q(0.00)L(0.00)A(0.00)T(0.00)K(0.00)A(0.00)A(0.00)R(2.33)	R9	P68431, P84243, Q5TEC6, Q6NXT2, Q71DI3	18.361	0.0034257	0.988	H31 R26mg	Uncommon	2° Open
HF181116_RN_PRO2_2.19436.19436.2	JKLQKSTHLLIR	7T(79.9663)	2	732.92	JKLQKStHLLIR	1	J(0.00)K(0.00)L(0.00)Q(0.00)K(0.00)S(0.00)T(21.89)H(0.00)L(0.00)L(0.00)I(0.00)R(0.00)	T7	P49450-2, P49450	21.893	0.000212719	0.9886	CENPA T57ph	Uncommon	2° Open
HF181116_RN_PRO2_2.19918.19918.2	YQKSTELLIR	3K(72.0211)	2	666.873	YQkSTELLIR	1	Y(0.00)Q(0.00)K(19.38)S(0.00)T(0.00)E(0.00)L(0.00)L(0.00)I(0.00)R(0.00)	K3	P68431, P84243, Q16695, Q5TEC6, Q6NXT2, Q71DI3	19.38	0.0107152	0.9881	H31 K56la	Uncommon	2° Open
HF181116_RN_PRO2_2.20192.20192.2	EIAQDFKTDLR	7K(72.0211)	2	704.359	EIAQDFkTDLR	1	E(0.00)I(0.00)A(0.00)Q(0.00)D(0.00)F(0.00)K(19.38)T(0.00)D(0.00)L(0.00)R(0.00)	K7	P68431, P84243, Q16695, Q71DI3	19.383	0.0033826	0.9941	H31 K79la	Uncommon	2° Open
HF181116_RN_PRO2_2.20700.20700.2	VTIMPKDIQLAR	6K(72.0211)	2	741.915	VTIMPkDIQLAR	1	V(0.00)T(0.00)I(0.00)M(0.00)P(0.00)K(15.66)D(0.00)I(0.00)Q(0.00)L(0.00)A(0.00)R(0.00)	K6	P68431, P84243, Q16695, Q6NXT2, Q71DI3	15.663	0.00149046	0.9953	H31 K122la	Uncommon	2° Open
HF181116_RN_PRO2_2.20783.20783.2	JKLQKSTHLLIR	2K(42.0105), 5K(86.0004)	2	759.936	JKLQkSTHLLIR	1	J(0.00)K(0.00)L(0.00)Q(0.00)K(13.43)S(0.00)T(0.00)H(0.00)L(0.00)L(0.00)I(0.00)R(0.00)	K5	P49450-2, P49450	13.428	0.00876207	0.9753	CENPA K52ac	Classical	2° Open
HF181116_RN_PRO2_2.20783.20783.2	JKLQKSTHLLIR	2K(42.0105), 5K(86.0004)	2	759.936	JKLQkSTHLLIR	1	J(0.00)K(0.00)L(0.00)Q(0.00)K(13.43)S(0.00)T(0.00)H(0.00)L(0.00)L(0.00)I(0.00)R(0.00)	K5	P49450-2, P49450	13.428	0.00876207	0.9753	CENPA K55ma	Uncommon	2° Open
HF181116_RN_PRO2_2.20856.20856.2	JKQLATKAAR	2K(27.9949), 7K(42.0105)	2	556.825	JkQLATKAAR	1	J(0.00)K(22.28)Q(0.00)L(0.00)A(0.00)T(11.23)K(0.00)A(0.00)A(0.00)R(0.00)	K2	P68431, P84243, Q5TEC6, Q6NXT2, Q71DI3	22.282	0.011337	0.9625	H31 K18fo	Uncommon	2° Open
HF181116_RN_PRO2_2.21191.21191.2	JYQKSTELLIR	3Q(159.0684)	2	761.419	JYqKSTELLIR	1	J(0.00)Y(0.00)Q(16.19)K(0.00)S(0.00)T(0.00)E(0.00)L(0.00)L(0.00)I(0.00)R(0.00)	Q3	P68431, P84243, Q16695, Q5TEC6, Q6NXT2, Q71DI3	16.191	0.00028854	0.9855	H31 Q55se	Uncommon	2° Open
HF181116_RN_PRO2_2.21303.21303.2	EIAQDFKTDLR	7K(42.0105)	2	689.354					P68431, P84243, Q16695, Q71DI3	20.617	0.00525714	0.9922	H31 K79ac	Classical	2° Open
HF181116_RN_PRO2_2.21544.21544.3	JVTIMPKDIQLAR	7K(28.0313), 13R(144.0422)	3	538.304	JVTIMPKDIQLAr	1	J(0.00)V(0.00)T(0.00)I(0.00)M(0.00)P(0.00)K(0.00)D(0.00)I(0.00)Q(0.00)L(0.00)A(0.00)R(3.46)	R13	P68431, P84243, Q16695, Q6NXT2, Q71DI3	15.834	0.0136661	0.9898	H31 K122di	Classical	2° Open
HF181116_RN_PRO2_2.21544.21544.3	JVTIMPKDIQLAR	7K(28.0313), 13R(144.0422)	3	538.304	JVTIMPKDIQLAr	1	J(0.00)V(0.00)T(0.00)I(0.00)M(0.00)P(0.00)K(0.00)D(0.00)I(0.00)Q(0.00)L(0.00)A(0.00)R(3.46)	R13	P68431, P84243, Q16695, Q6NXT2, Q71DI3	15.834	0.0136661	0.9898	H31 R128te	Uncommon	2° Open
HF181116_RN_PRO2_2.21592.21592.2	EIAQDFKTDLR	7K(27.9949)	2	682.346	EIAQDFkTDLR	1	E(0.00)I(0.00)A(0.00)Q(0.00)D(0.00)F(0.00)K(16.15)T(14.02)D(0.00)L(0.00)R(0.00)	K7	P68431, P84243, Q16695, Q71DI3	16.152	0.021727	0.9753	H31 K79fo	Uncommon	2° Open
HF181116_RN_PRO2_2.22174.22174.3	JVTIMPKDIQLAR	7K(42.0469), 13R(144.0422)	3	542.976	JVTIMPKDIQLAr	1	J(0.00)V(0.00)T(0.00)I(0.00)M(0.00)P(0.00)K(0.00)D(0.00)I(0.00)Q(0.00)L(0.00)A(0.00)R(1.53)	R13	P68431, P84243, Q16695, Q6NXT2, Q71DI3	12.967	0.0764276	0.9409	H31 K122tr	Classical	2° Open
HF181116_RN_PRO2_2.22496.22496.2	YQKSTELLIR	3K(70.0418)	2	660.88					P68431, P84243, Q16695, Q5TEC6, Q6NXT2, Q71DI3	14.648	0.0290402	0.8935	H31 K56me	Classical	2° Open
HF181116_RN_PRO2_2.23257.23257.2	NDEELNKLLGR	7K(42.0105)	2	671.852					P04908, Q7L7L0, Q93077	25.684	8.99498e-05	1	H2A1C K95ac	Classical	2° Open
HF181116_RN_PRO2_2.23600.23600.2	NDEELNKLLGR		2	685.849					P04908, Q7L7L0, Q93077	21.715	0.00279415	0.9948	H2A1C 89-99	Unmodified	2° Open
HF181116_RN_PRO2_2.23812.23812.2	EIAQDFKTDLR	7K(70.0418)	2	708.374					P68431, P84243, Q16695, Q71DI3	18.04	0.00412097	0.9528	H31 K79me	Classical	2° Open
HF181116_RN_PRO2_2.24497.24497.2	LVTTGVLKQTKGVGASGSFR		2	1059.6					P07305-2, P07305	22.624	0.000294442	0.9993	H10 74-93	Unmodified	2° Open
HF181116_RN_PRO2_2.24912.24912.2	YQKSTELLIR	3K(68.0262)	2	659.872	YQkSTELLIR	1	Y(0.00)Q(0.00)K(15.76)S(0.00)T(0.00)E(0.00)L(0.00)L(0.00)I(0.00)R(0.00)	K3	P68431, P84243, Q16695, Q5TEC6, Q6NXT2, Q71DI3	15.761	0.00860498	0.984	H31 K56cr	Uncommon	2° Open
HF181116_RN_PRO2_2.25380.25380.2	JKLPFQR	2K(27.9949)	2	436.753	JkLPFQR	1	J(0.00)K(12.26)L(0.00)P(0.00)F(0.00)Q(0.00)R(0.00)	K2	P0DPK2, P0DPK5, P68431, P84243, Q16695, Q5TEC6, Q6NXT2, Q71DI3	12.257	0.064677	0.8892	H31 K64fo	Uncommon	2° Open
HF181116_RN_PRO2_2.29200.29200.2	JVTLFPKDVQLAR	7K(68.0262)	2	760.939	JVTLFPkDVQLAR	1	J(0.00)V(0.00)T(0.00)L(0.00)F(0.00)P(0.00)K(15.53)D(0.00)V(0.00)Q(0.00)L(0.00)A(0.00)R(0.00)	K7	P49450-2, P49450	15.532	0.000181628	0.9871	CENPA K123cr	Uncommon	2° Open
HF181116_RN_PRO2_2.30352.30352.3	VTIMPKDIQLAR	12R(54.0105)	3	498.95	VTIMPKDIQLAr	1	V(0.00)T(0.00)I(0.00)M(0.00)P(0.00)K(0.00)D(0.00)I(0.00)Q(0.00)L(0.00)A(0.00)R(2.08)	R12	P68431, P84243, Q16695, Q6NXT2, Q71DI3	14.784	0.000225674	1	H31 R128mg	Uncommon	2° Open
HF181116_RN_PRO2_2.31239.31239.3	KASGPPVSELITKAVAASKER	1K(42.0105)	3	765.097					P10412, P16402, P16403	11.271	0.0641579	0.8671	H13 K34ac	Classical	2° Open
HF181116_RN_PRO2_2.32861.32861.3	JKASGPPVSELITKAVAASKER	2K(42.0469)	3	788.444					P10412, P16402, P16403	11.44	0.0582103	0.9591	H13 K34tr	Classical	2° Open
HF181116_RN_PRO2_2.33612.33612.3	JKASGPPVSELITKAVAASKER	2K(72.0211), 14K(42.0469)	3	788.444	JkASGPPVSELITKAVAASKER	1	J(0.00)K(16.01)A(0.00)S(0.00)G(0.00)P(0.00)P(0.00)V(0.00)S(0.00)E(0.00)L(0.00)I(0.00)T(0.00)K(0.00)A(0.00)V(0.00)A(0.00)A(0.00)S(0.00)K(0.00)E(0.00)R(0.00)	K2	P10412, P16402, P16403	28.366	0.0654543	0.9574	H13 K34la	Uncommon	2° Open
HF181116_RN_PRO2_2.33612.33612.3	JKASGPPVSELITKAVAASKER	2K(72.0211), 14K(42.0469)	3	788.444	JkASGPPVSELITKAVAASKER	1	J(0.00)K(16.01)A(0.00)S(0.00)G(0.00)P(0.00)P(0.00)V(0.00)S(0.00)E(0.00)L(0.00)I(0.00)T(0.00)K(0.00)A(0.00)V(0.00)A(0.00)A(0.00)S(0.00)K(0.00)E(0.00)R(0.00)	K2	P10412, P16402, P16403	28.366	0.0654543	0.9574	H13 K46tr	Classical	2° Open
HF181116_RN_PRO2_2.33856.33856.3	JKASGPPVSELITKAVAASKER	14K(42.0105)	3	783.772					P10412, P16402, P16403	32.504	0.0893402	0.8933	H13 K46ac	Classical	2° Open
HF181116_RN_PRO2_2.33873.33873.3	JKASGPPVSELITKAVAASKER		3	788.444					P10412, P16402, P16403	34.895	0.0219683	0.9693	H13 34-54	Unmodified	2° Open
HF181116_RN_PRO2_2.34735.34735.3	JVGAGAPVYLAAVLEYLTAEILELAGNAAR		3	994.545					P04908, P0C0S8, P16104, P20671, Q7L7L0, Q8IUE6, Q93077, Q96KK5, Q99878, Q9BTM1-2, Q9BTM1	10.876	0.00452898	0.9951	H2A1 43-71	Unmodified	2° Open
HF181116_RN_PRO2_3.02134.02134.3	KSTGGKAPR	6K(28.0313)	3	310.522					P68431, P84243, Q16695, Q5TEC6, Q6NXT2, Q71DI3	9.294	0.011259	0.9737	H31 K14di	Classical	2° Open
HF181116_RN_PRO2_3.09671.09671.2	GKQGGKAR	2K(72.0211)	2	470.266	GkQGGKAR	1	G(0.00)K(15.48)Q(0.00)G(0.00)G(0.00)K(0.00)A(0.00)R(0.00)	K2	P04908, P0C0S8, P20671, Q16777, Q6FI13, Q7L7L0, Q8IUE6, Q93077, Q96KK5, Q96QV6, Q99878	15.482	0.0568198	0.9468	H2A1 K5la	Uncommon	2° Open
HF181116_RN_PRO2_3.10034.10034.2	GKQGGKVR	2K(42.0105), 6K(42.0105)	2	457.264					Q9BTM1-2, Q9BTM1	13.487	0.0566565	0.8686	H2AJ K5ac	Classical	2° Open
HF181116_RN_PRO2_3.10034.10034.2	GKQGGKVR	2K(42.0105), 6K(42.0105)	2	457.264					Q9BTM1-2, Q9BTM1	13.487	0.0566565	0.8686	H2AJ K9ac	Classical	2° Open
HF181116_RN_PRO2_3.11336.11336.3	KSAPATGGVKKPHR	1K(28.0313), 10K(72.0211)	3	530.642	KSAPATGGVkKPHR	1	K(0.00)S(0.00)A(0.00)P(0.00)A(0.00)T(0.00)G(0.00)G(0.00)V(0.00)K(16.49)K(0.00)P(0.00)H(0.00)R(0.00)	K10	P68431, Q16695, Q5TEC6, Q71DI3	16.488	0.0234343	0.9874	H31 K36la	Uncommon	2° Open
HF181116_RN_PRO2_3.11500.11500.3	LAHYNKR	6K(70.0418)	3	324.519					O60814, P06899, P23527, P33778, P58876, P62807, Q16778, Q5QNW6, Q5QNW6-2, Q8N257, Q93079, Q99877, Q99879, Q99880	12.085	0.126984	0.8888	H2B1B K85me	Classical	2° Open
HF181116_RN_PRO2_3.12986.12986.2	JKSTGGKAPR	7K(114.0317)	2	541.297	JKSTGGkAPR	1	J(0.00)K(9.48)S(0.00)T(0.00)G(0.00)G(0.00)K(18.50)A(0.00)P(0.00)R(0.00)	K7	P68431, P84243, Q16695, Q5TEC6, Q6NXT2, Q71DI3	18.498	0.0178033	0.9844	H31 K14gl	Uncommon	2° Open
HF181116_RN_PRO2_3.13027.13027.2	KSTGGKAPR	1K(86.0368), 6K(42.0105)	2	506.283	kSTGGKAPR	1	K(16.10)S(0.00)T(0.00)G(0.00)G(0.00)K(0.00)A(0.00)P(0.00)R(0.00)	K1	P68431, P84243, Q16695, Q5TEC6, Q6NXT2, Q71DI3	18.558	0.0305844	0.9757	H31 K9hy	Uncommon	2° Open
HF181116_RN_PRO2_3.13116.13116.2	KGNYAER	1K(28.0313), 7R(54.0105)	2	460.235	KGNYAEr	1	K(0.00)G(0.00)N(0.00)Y(0.00)A(0.00)E(0.00)R(1.63)	R7	P0C0S8, Q16777, Q6FI13, Q8IUE6, Q93077, Q96KK5, Q96QV6, Q99878, Q9BTM1, Q9BTM1-2	13.302	0.0199297	0.9691	H2A1 K36di	Classical	2° Open
HF181116_RN_PRO2_3.13116.13116.2	KGNYAER	1K(28.0313), 7R(54.0105)	2	460.235	KGNYAEr	1	K(0.00)G(0.00)N(0.00)Y(0.00)A(0.00)E(0.00)R(1.63)	R7	P0C0S8, Q16777, Q6FI13, Q8IUE6, Q93077, Q96KK5, Q96QV6, Q99878, Q9BTM1, Q9BTM1-2	13.302	0.0199297	0.9691	H2A1 R42mg	Uncommon	2° Open
HF181116_RN_PRO2_3.13329.13329.3	KSAPATGGVKKPHR	1K(28.0313), 10K(42.0105), 11K(68.0262)	3	527.975	KSAPATGGVKkPHR	1	K(0.00)S(0.00)A(0.00)P(0.00)A(0.00)T(0.00)G(0.00)G(0.00)V(0.00)K(0.00)K(19.53)P(0.00)H(0.00)R(0.00)	K11	P68431, Q16695, Q5TEC6, Q71DI3	19.533	0.000132513	1	H31 K37cr	Uncommon	2° Open
HF181116_RN_PRO2_3.13394.13394.2	LAHYNKR	6K(88.0160)	2	500.266	LAHYNkR	1	L(0.00)A(0.00)H(0.00)Y(0.00)N(0.00)K(12.70)R(0.00)	K6	O60814, P06899, P23527, P33778, P58876, P62807, Q16778, Q5QNW6, Q5QNW6-2, Q8N257, Q93079, Q99877, Q99879, Q99880	12.703	0.0281352	0.9736	H2B1B K85gl	Uncommon	2° Open
HF181116_RN_PRO2_3.13395.13395.3	KSAPATGGVKKPHR	1K(42.0469), 2S(79.9663)	3	559.974	KsAPATGGVKKPHR	1	K(0.00)S(21.52)A(0.00)P(0.00)A(0.00)T(18.34)G(0.00)G(0.00)V(0.00)K(0.00)K(0.00)P(0.00)H(0.00)R(0.00)	S2	P68431, Q16695, Q5TEC6, Q71DI3	21.516	0.000289041	1	H31 S28ph	Uncommon	2° Open
HF181116_RN_PRO2_3.15428.15428.3	KSAPATGGVKKPHR	1K(72.0211)	3	539.974	kSAPATGGVKKPHR	1	K(19.90)S(0.00)A(0.00)P(0.00)A(0.00)T(0.00)G(0.00)G(0.00)V(0.00)K(0.00)K(0.00)P(0.00)H(0.00)R(0.00)	K1	P68431, Q16695, Q5TEC6, Q71DI3	21.504	0.0644876	0.9139	H31 K27la	Uncommon	2° Open
HF181116_RN_PRO2_3.15550.15550.2	KSTGGKAPR	1K(104.0262), 6K(42.0105)	2	520.282	kSTGGKAPR	1	K(13.49)S(0.00)T(0.00)G(0.00)G(0.00)K(0.00)A(0.00)P(0.00)R(0.00)	K1	P68431, P84243, Q16695, Q5TEC6, Q6NXT2, Q71DI3	15.169	0.0382605	0.9693	H31 K9be	Uncommon	2° Open
HF181116_RN_PRO2_3.16707.16707.3	KYQKSTQLLLR	1K(27.9949), 4K(42.0105)	3	483.28	kYQKSTQLLLR	1	K(20.42)Y(0.00)Q(0.00)K(0.00)S(16.60)T(14.53)Q(0.00)L(0.00)L(0.00)L(0.00)R(0.00)	K1	P0DPK2, P0DPK5	20.421	0.00209884	0.9431	H3Y2 K56ac	Classical	2° Open
HF181116_RN_PRO2_3.17110.17110.3	JKSAPATGGVKKPHR	2K(28.0313), 11K(70.0418), 12K(88.0160)	3	562.657	JKSAPATGGVKkPHR	1	J(0.00)K(0.00)S(0.00)A(0.00)P(0.00)A(0.00)T(0.00)G(0.00)G(0.00)V(0.00)K(0.00)K(19.42)P(0.00)H(0.00)R(0.00)	K12	P68431, Q16695, Q5TEC6, Q71DI3	19.416	5.95312e-06	1	H31 K37gl	Uncommon	2° Open
HF181116_RN_PRO2_3.17417.17417.2	KLQKSTHLLIR	1K(27.9949)	2	724.914	kLQKSTHLLIR	1	K(9.89)L(0.00)Q(0.00)K(0.00)S(0.00)T(9.10)H(0.00)L(0.00)L(0.00)I(0.00)R(0.00)	K1	P49450-2, P49450	9.888	0.00799834	0.9895	CENPA K52fo	Uncommon	2° Open
HF181116_RN_PRO2_3.17941.17941.3	KSAPATGGVKKPHR	1K(28.0313), 14R(54.0105)	3	543.314	KSAPATGGVKKPHr	1	K(0.00)S(0.00)A(0.00)P(0.00)A(0.00)T(0.00)G(0.00)G(0.00)V(0.00)K(0.00)K(0.00)P(0.00)H(0.00)R(2.30)	R14	P68431, Q16695, Q5TEC6, Q71DI3	13.598	0.0850779	0.9263	H31 R40mg	Uncommon	2° Open
HF181116_RN_PRO2_3.18467.18467.3	JKSAPATGGVKKPHR	2K(114.0429), 11K(28.0313)	3	563.325	JkSAPATGGVKKPHR	1	J(0.00)K(17.81)S(0.00)A(0.00)P(0.00)A(0.00)T(0.00)G(0.00)G(0.00)V(0.00)K(0.00)K(0.00)P(0.00)H(0.00)R(0.00)	K2	P68431, Q16695, Q5TEC6, Q71DI3	19.452	0.0408117	0.9014	H31 K27gl	Uncommon	2° Open
HF181116_RN_PRO2_3.19720.19720.2	JKSAPATGGVKKPHR	11K(70.0418), 12K(27.9949)	2	827.469	JKSAPATGGVKkPHR	1	J(0.00)K(0.00)S(10.66)A(0.00)P(0.00)A(0.00)T(15.21)G(0.00)G(0.00)V(0.00)K(0.00)K(21.19)P(0.00)H(0.00)R(0.00)	K12	P68431, Q16695, Q5TEC6, Q71DI3	21.185	0.000746219	0.9933	H31 K37fo	Uncommon	2° Open
HF181116_RN_PRO2_3.21770.21770.2	VTIMPKDIQLAR	12R(39.9949)	2	728.895	VTIMPKDIQLAr	1	V(0.00)T(0.00)I(0.00)M(0.00)P(0.00)K(0.00)D(0.00)I(0.00)Q(0.00)L(0.00)A(0.00)R(11.55)	R12	P68431, P84243, Q16695, Q6NXT2, Q71DI3	11.554	0.054513	0.8737	H31 R128g-	Uncommon	2° Open
HF181116_RN_PRO2_3.22592.22592.2	JYQKSTELLIR	4K(27.9949)	2	672.873	JYQkSTELLIR	1	J(0.00)Y(0.00)Q(0.00)K(16.21)S(11.11)T(9.06)E(0.00)L(0.00)L(0.00)I(0.00)R(0.00)	K4	P68431, P84243, Q16695, Q5TEC6, Q6NXT2, Q71DI3	16.211	0.01181	0.9781	H31 K56fo	Uncommon	2° Open
HF181116_RN_PRO2_3.24153.24153.2	KYQKSTQLLLR	1K(72.0211)	2	760.428	kYQKSTQLLLR	1	K(13.99)Y(0.00)Q(0.00)K(0.00)S(0.00)T(0.00)Q(0.00)L(0.00)L(0.00)L(0.00)R(0.00)	K1	P0DPK2, P0DPK5	13.989	0.00255841	0.978	H3Y2 K53la	Uncommon	2° Open
HF181116_RN_PRO2_3.25928.25928.2	YQKSTELLIR	3K(114.0429)	2	687.884	YQkSTELLIR	1	Y(0.00)Q(0.00)K(13.59)S(0.00)T(0.00)E(0.00)L(0.00)L(0.00)I(0.00)R(0.00)	K3	P68431, P84243, Q16695, Q5TEC6, Q6NXT2, Q71DI3	13.589	0.0300435	0.958	H31 K56gl	Uncommon	2° Open
HF181116_RN_PRO2_3.27296.27296.2	JVTLFPKDVQLAR	7K(42.0469), 13R(80.0262)	2	782.958	JVTLFPKDVQLAr	1	J(0.00)V(0.00)T(0.00)L(0.00)F(0.00)P(0.00)K(0.00)D(0.00)V(0.00)Q(0.00)L(0.00)A(0.00)R(7.49)	R13	P49450-2, P49450	12.013	0.000127006	0.9995	CENPA K123tr	Classical	2° Open
HF181116_RN_PRO2_3.27296.27296.2	JVTLFPKDVQLAR	7K(42.0469), 13R(80.0262)	2	782.958	JVTLFPKDVQLAr	1	J(0.00)V(0.00)T(0.00)L(0.00)F(0.00)P(0.00)K(0.00)D(0.00)V(0.00)Q(0.00)L(0.00)A(0.00)R(7.49)	R13	P49450-2, P49450	12.013	0.000127006	0.9995	CENPA R129ar	Uncommon	2° Open
HF181116_RN_PRO2_1.08125.08125.2	KGNYSER		2	460.229					P04908, P20671, Q7L7L0	19.24	0.000367282	0.9741	H2A3 36-42	Unmodified	Standard
HF181116_RN_PRO2_1.08713.08713.2	KGNYAER		2	447.227					P0C0S8, Q16777, Q6FI13, Q8IUE6, Q93077, Q96KK5, Q96QV6, Q99878, Q9BTM1-2, Q9BTM1	15.362	0.000342373	0.9678	H2A1 36-42	Unmodified	Standard
HF181116_RN_PRO2_1.08748.08748.2	KSTGGKAPR	1K(28.0313), 6K(42.0105)	2	519.303					P68431, P84243, Q16695, Q5TEC6, Q6NXT2, Q71DI3	21.412	0.000105196	0.9728	H31 K9di	Classical	Standard
HF181116_RN_PRO2_1.08748.08748.2	KSTGGKAPR	1K(28.0313), 6K(42.0105)	2	519.303					P68431, P84243, Q16695, Q5TEC6, Q6NXT2, Q71DI3	21.412	0.000105196	0.9728	H31 K14ac	Classical	Standard
HF181116_RN_PRO2_1.09361.09361.2	KSTGGKAPR	1K(42.0469)	2	533.318					P68431, P84243, Q16695, Q5TEC6, Q6NXT2, Q71DI3	20.346	0.000614469	0.9714	H31 K9tr	Classical	Standard
HF181116_RN_PRO2_1.09548.09548.2	KSTGGKAPR		2	512.295					P68431, P84243, Q16695, Q5TEC6, Q6NXT2, Q71DI3	22.963	7.66038e-05	0.9674	H31 9-17	Unmodified	Standard
HF181116_RN_PRO2_1.09850.09850.3	KQLATKAAR		3	366.892					P68431, P84243, Q5TEC6, Q6NXT2, Q71DI3	12.226	0.00208209	0.9749	H31 18-26	Unmodified	Standard
HF181116_RN_PRO2_1.09933.09933.4	KSAPATGGVKKPHR	1K(28.0313), 10K(28.0313)	4	403.745					P68431, Q16695, Q5TEC6, Q71DI3	17.537	0.017408	0.9729	H31 K27di	Classical	Standard
HF181116_RN_PRO2_1.09933.09933.4	KSAPATGGVKKPHR	1K(28.0313), 10K(28.0313)	4	403.745					P68431, Q16695, Q5TEC6, Q71DI3	17.537	0.017408	0.9729	H31 K36di	Classical	Standard
HF181116_RN_PRO2_1.10126.10126.2	IAGEASR		2	385.207					O60814, P06899, P23527, P33778, P57053, P58876, P62807, Q16778, Q5QNW6-2, Q5QNW6, Q93079, Q99877, Q99879	13.005	0.00132969	0.969	H2B1B 73-79	Unmodified	Standard
HF181116_RN_PRO2_1.11745.11745.3	KSAPATGGVKKPHR	1K(28.0313), 11K(42.0105)	3	542.65					P68431, Q16695, Q5TEC6, Q71DI3	30.313	1.98039e-05	1	H31 K37ac	Classical	Standard
HF181116_RN_PRO2_1.11837.11837.2	KQLATKAAR	6K(72.0211)	2	562.837	KQLATkAAR	1	K(2.06)Q(0.00)L(0.00)A(0.00)T(0.00)K(13.90)A(0.00)A(0.00)R(0.00)	K6	P68431, P84243, Q5TEC6, Q6NXT2, Q71DI3	13.9	0.000794328	0.9733	H31 K23la	Uncommon	Standard
HF181116_RN_PRO2_1.11908.11908.2	KQLATKAAR	6K(42.0105)	2	542.827					P68431, P84243, Q5TEC6, Q6NXT2, Q71DI3	20.318	0.000624453	0.9705	H31 K23ac	Classical	Standard
HF181116_RN_PRO2_1.11915.11915.3	KSAPATGGVKKPHR	1K(28.0313), 10K(42.0105)	3	539.314					P68431, Q16695, Q5TEC6, Q71DI3	29.509	3.14594e-05	1	H31 K36ac	Classical	Standard
HF181116_RN_PRO2_1.12319.12319.3	KSAPATGGVKKPHR	1K(42.0469)	3	548.658					P68431, Q16695, Q5TEC6, Q71DI3	20.045	0.00231073	0.9781	H31 K27tr	Classical	Standard
HF181116_RN_PRO2_1.12839.12839.3	KSAPATGGVKKPHR		3	537.978					P68431, Q16695, Q5TEC6, Q71DI3	29.24	1.16145e-05	1	H31 27-40	Unmodified	Standard
HF181116_RN_PRO2_1.12945.12945.2	DNKKTR	3K(42.0105)	2	458.248					P04908, P0C0S8, P16104, P20671, Q16777, Q6FI13, Q7L7L0, Q8IUE6, Q93077, Q96KK5, Q96QV6, Q99878, Q9BTM1-2, Q9BTM1	13.683	0.000900016	0.973	H2A1 K74ac	Classical	Standard
HF181116_RN_PRO2_1.13198.13198.3	KSAPATGGVKKPHR	1K(28.0313), 10K(70.0418)	3	548.658					P68431, Q16695, Q5TEC6, Q71DI3	24.096	0.000224388	1	H31 K36me	Classical	Standard
HF181116_RN_PRO2_1.14074.14074.2	DNKKTR		2	465.256					P04908, P0C0S8, P16104, P20671, Q16777, Q6FI13, Q7L7L0, Q8IUE6, Q93077, Q96KK5, Q96QV6, Q99878, Q9BTM1-2, Q9BTM1	12.936	0.00138357	0.9681	H2A1 72-77	Unmodified	Standard
HF181116_RN_PRO2_1.14399.14399.2	IASEASR		2	400.213					Q8N257, Q96A08, Q99880	14.18	0.000676083	0.9717	H2B3B 73-79	Unmodified	Standard
HF181116_RN_PRO2_1.15621.15621.2	YRPGTVALR		2	554.822					P68431, P84243, Q16695, Q5TEC6, Q6NXT2, Q71DI3	23.257	0.000204527	0.9701	H31 41-49	Unmodified	Standard
HF181116_RN_PRO2_1.17635.17635.2	HLQLAIR		2	458.784					P04908, P0C0S5, P0C0S8, P16104, P20671, Q16777, Q6FI13, Q71UI9-2, Q71UI9-3, Q71UI9-4, Q71UI9, Q7L7L0, Q93077, Q96KK5, Q96QV6, Q99878, Q9BTM1-2, Q9BTM1	17.83	0.00082699	0.974	H2A1 82-88	Unmodified	Standard
HF181116_RN_PRO2_1.18171.18171.2	YQKSTELLIR		2	658.876					P68431, P84243, Q16695, Q5TEC6, Q6NXT2, Q71DI3	15.946	0.000244624	0.9783	H31 54-63	Unmodified	Standard
HF181116_RN_PRO2_1.19928.19928.2	KQLATKAAR	1K(42.0105), 6K(42.0105)	2	563.832					P68431, P84243, Q5TEC6, Q6NXT2, Q71DI3	21.134	0.000219533	0.9745	H31 K18ac	Classical	Standard
HF181116_RN_PRO2_1.23213.23213.2	AGLQFPVGR		2	500.782					P04908, P0C0S5, P0C0S8, P16104, P20671, Q16777, Q6FI13, Q71UI9-2, Q71UI9-5, Q71UI9, Q7L7L0, Q8IUE6, Q93077, Q96KK5, Q96QV6, Q99878, Q9BTM1-2, Q9BTM1	20.176	0.000677641	0.9736	H2A1 21-29	Unmodified	Standard
HF181116_RN_PRO2_2.10716.10716.2	KSTGGKAPR	1K(27.9949), 6K(42.0105)	2	514.28	kSTGGKAPR	1	K(12.91)S(12.49)T(11.67)G(0.00)G(0.00)K(0.00)A(0.00)P(0.00)R(0.00)	K1	P68431, P84243, Q16695, Q5TEC6, Q6NXT2, Q71DI3	18.233	6.55768e-05	0.9759	H31 K9fo	Uncommon	Standard
HF181116_RN_PRO2_2.11260.11260.3	LAHYNKR		3	319.847					O60814, P06899, P23527, P33778, P58876, P62807, Q16778, Q5QNW6-2, Q5QNW6, Q8N257, Q93079, Q99877, Q99879, Q99880	12.348	0.00194089	0.9833	H2B1B 80-86	Unmodified	Standard
HF181116_RN_PRO2_2.11753.11753.2	KSTGGKAPR	1K(42.0105), 6K(42.0105)	2	521.288					P68431, P84243, Q16695, Q5TEC6, Q6NXT2, Q71DI3	18.943	0.000435762	0.9759	H31 K9ac	Classical	Standard
HF181116_RN_PRO2_2.12270.12270.2	KSAPATGGVKKPHR	10K(42.0469)	2	799.474					P68431, Q16695, Q5TEC6, Q71DI3	13.84	0.000822243	0.9682	H31 K36tr	Classical	Standard
HF181116_RN_PRO2_2.12466.12466.4	KSAPATGGVKKPHR	10K(28.0313), 11K(70.0418)	4	400.241					P68431, Q16695, Q5TEC6, Q71DI3	17.456	0.00576767	0.9968	H31 K37me	Classical	Standard
HF181116_RN_PRO2_2.12957.12957.3	KSAPATGGVKKPHR	1K(42.0105), 10K(28.0313)	3	539.314					P68431, Q16695, Q5TEC6, Q71DI3	21.671	0.00161157	0.9816	H31 K27ac	Classical	Standard
HF181116_RN_PRO2_2.13132.13132.3	LAHYNKR	6K(42.0105)	3	333.851					O60814, P06899, P23527, P33778, P58876, P62807, Q16778, Q5QNW6-2, Q5QNW6, Q8N257, Q93079, Q99877, Q99879, Q99880	11.543	0.00308496	0.971	H2B1B K85ac	Classical	Standard
HF181116_RN_PRO2_2.13978.13978.2	KSAPATGGVKKPHR	10K(27.9949)	2	787.444	KSAPATGGVkKPHR	1	K(7.97)S(9.14)A(0.00)P(0.00)A(0.00)T(16.82)G(0.00)G(0.00)V(0.00)K(23.13)K(0.00)P(0.00)H(0.00)R(0.00)	K10	P68431, Q16695, Q5TEC6, Q71DI3	23.126	0.000220546	0.9778	H31 K36fo	Uncommon	Standard
HF181116_RN_PRO2_2.14827.14827.3	KSAPATGGVKKPHR	10K(72.0211)	3	539.974	KSAPATGGVkKPHR	1	K(8.43)S(0.00)A(0.00)P(0.00)A(0.00)T(0.00)G(0.00)G(0.00)V(0.00)K(19.16)K(0.00)P(0.00)H(0.00)R(0.00)	K10	P68431, Q16695, Q5TEC6, Q71DI3	19.161	0.00216147	0.9786	H31 K36la	Uncommon	Standard
HF181116_RN_PRO2_2.15744.15744.2	KGNYAER	1K(27.9949)	2	461.225	kGNYAER	1	K(13.32)G(0.00)N(0.00)Y(0.00)A(0.00)E(0.00)R(0.00)	K1	P0C0S8, Q16777, Q6FI13, Q8IUE6, Q93077, Q96KK5, Q96QV6, Q99878, Q9BTM1-2, Q9BTM1	13.36	0.00108393	0.968	H2A1 K36fo	Uncommon	Standard
HF181116_RN_PRO2_2.15925.15925.3	KSAPATGGVKKPHR	1K(70.0418)	3	557.99					P68431, Q16695, Q5TEC6, Q71DI3	29.645	0.000962917	0.9875	H31 K27me	Classical	Standard
HF181116_RN_PRO2_2.17105.17105.3	KYQKSTQLLLR	4K(27.9949)	3	487.952	KYQkSTQLLLR	1	K(19.92)Y(0.00)Q(0.00)K(21.75)S(19.64)T(17.78)Q(0.00)L(0.00)L(0.00)L(0.00)R(0.00)	K4	P0DPK2, P0DPK5	21.745	0.000274631	0.9991	H3Y2 K56fo	Uncommon	Standard
HF181116_RN_PRO2_2.20856.20856.2	KQLATKAAR	1K(27.9949), 6K(42.0105)	2	556.825	kQLATKAAR	1	K(22.28)Q(0.00)L(0.00)A(0.00)T(11.23)K(0.00)A(0.00)A(0.00)R(0.00)	K1	P68431, P84243, Q5TEC6, Q6NXT2, Q71DI3	22.282	0.000637529	0.9669	H31 K18fo	Uncommon	Standard
HF181116_RN_PRO2_2.22279.22279.3	VTIMPKDIQLAR	6K(42.0469), 12R(144.0422)	3	542.976	VTIMPKDIQLAr	1	V(0.00)T(0.00)I(0.00)M(0.00)P(0.00)K(0.00)D(0.00)I(0.00)Q(0.00)L(0.00)A(0.00)R(3.32)	R12	P68431, P84243, Q16695, Q6NXT2, Q71DI3	15.424	0.00033037	0.9999	H31 K122tr	Classical	Standard
HF181116_RN_PRO2_2.22279.22279.3	VTIMPKDIQLAR	6K(42.0469), 12R(144.0422)	3	542.976	VTIMPKDIQLAr	1	V(0.00)T(0.00)I(0.00)M(0.00)P(0.00)K(0.00)D(0.00)I(0.00)Q(0.00)L(0.00)A(0.00)R(3.32)	R12	P68431, P84243, Q16695, Q6NXT2, Q71DI3	15.424	0.00033037	0.9999	H31 R128te	Uncommon	Standard
HF181116_RN_PRO2_2.23621.23621.2	KQLATKAAR	1K(72.0211)	2	590.85	kQLATKAAR	1	K(20.98)Q(0.00)L(0.00)A(0.00)T(0.00)K(0.00)A(0.00)A(0.00)R(0.00)	K1	P68431, P84243, Q5TEC6, Q6NXT2, Q71DI3	21.851	0.000258375	0.9771	H31 K18la	Uncommon	Standard
HF181116_RN_PRO2_2.23687.23687.2	YQKSTELLIR	3K(42.0105)	2	679.881					P68431, P84243, Q16695, Q5TEC6, Q6NXT2, Q71DI3	19.959	0.000431768	0.9669	H31 K56ac	Classical	Standard
HF181116_RN_PRO2_2.24334.24334.2	EIAQDFKTDLR	7K(28.0313)	2	715.382					P68431, P84243, Q16695, Q71DI3	26.653	2.89568e-05	0.9811	H31 K79di	Classical	Standard
HF181116_RN_PRO2_2.24497.24497.2	LVTTGVLKQTKGVGASGSFR		2	1059.6					P07305-2, P07305	14.313	0.000626253	0.9749	H10 74-93	Unmodified	Standard
HF181116_RN_PRO2_2.28375.28375.2	YQKSTELLIR	3K(72.0211)	2	689.882	YQkSTELLIR	1	Y(0.00)Q(0.00)K(22.10)S(0.00)T(0.00)E(0.00)L(0.00)L(0.00)I(0.00)R(0.00)	K3	P68431, P84243, Q16695, Q5TEC6, Q6NXT2, Q71DI3	22.098	7.08761e-06	0.9933	H31 K56la	Uncommon	Standard
HF181116_RN_PRO2_2.29879.29879.3	LLLPGELAKHAVSEGTKAVTKYTSSK	17K(42.0105)	3	961.534					A0A2R8Y619, P23527, P33778, P58876, P62807, Q16778, Q5QNW6-2, Q5QNW6, Q8N257, Q93079, Q96A08, Q99877, Q99879, Q99880	22.439	0.00184183	0.9697	H2B1B K116ac	Classical	Standard
HF181116_RN_PRO2_2.29900.29900.4	LLLPGELAKHAVSEGTKAVTKYTSSK	21K(42.0105)	4	721.402					A0A2R8Y619, P23527, P33778, P58876, P62807, Q16778, Q5QNW6-2, Q5QNW6, Q8N257, Q93079, Q96A08, Q99877, Q99879, Q99880	17.788	0.00847227	0.9791	H2B1B K120ac	Classical	Standard
HF181116_RN_PRO2_2.29971.29971.2	EIAQDFKTDLR	7K(72.0211)	2	737.376	EIAQDFkTDLR	1	E(0.00)I(0.00)A(0.00)Q(0.00)D(0.00)F(0.00)K(22.60)T(0.00)D(0.00)L(0.00)R(0.00)	K7	P68431, P84243, Q16695, Q71DI3	22.596	0.000299226	0.9734	H31 K79la	Uncommon	Standard
HF181116_RN_PRO2_2.30273.30273.3	LLLPGELAKHAVSEGTKAVTKYTSSK		3	966.206					A0A2R8Y619, P23527, P33778, P58876, P62807, Q16778, Q5QNW6-2, Q5QNW6, Q8N257, Q93079, Q96A08, Q99877, Q99879, Q99880	28.275	3.59957e-05	1	H2B1B 100-125	Unmodified	Standard
HF181116_RN_PRO2_2.30278.30278.2	NDEELNKLLGR	7K(42.0105)	2	704.869					P04908, Q7L7L0, Q93077	22.019	7.41738e-06	0.9928	H2A1C K95ac	Classical	Standard
HF181116_RN_PRO2_2.30412.30412.3	LLLPGELAKHAVSEGTKAVTKYTSAK		3	960.874					O60814, P06899, P57053	22.576	9.57194e-05	1	H2B1J 100-125	Unmodified	Standard
HF181116_RN_PRO2_2.30433.30433.2	VTIMPKDIQLAR	6K(72.0211)	2	756.926	VTIMPkDIQLAR	1	V(0.00)T(0.00)I(0.00)M(0.00)P(0.00)K(18.56)D(0.00)I(0.00)Q(0.00)L(0.00)A(0.00)R(0.00)	K6	P68431, P84243, Q16695, Q6NXT2, Q71DI3	18.556	0.00172187	0.9664	H31 K122la	Uncommon	Standard
HF181116_RN_PRO2_2.30457.30457.2	EIAQDFKTDLR	7K(42.0105)	2	722.371					P68431, P84243, Q16695, Q71DI3	25.254	6.47888e-05	0.9703	H31 K79ac	Classical	Standard
HF181116_RN_PRO2_2.31061.31061.2	NDEELNKLLGR		2	711.877					P04908, Q7L7L0, Q93077	28.37	1.91646e-07	1	H2A1C 89-99	Unmodified	Standard
HF181116_RN_PRO2_2.31138.31138.3	KASGPPVSELITKAVAASKER	13K(42.0105)	3	765.097					P10412, P16402, P16403	28.337	1.09837e-05	1	H13 K46ac	Classical	Standard
HF181116_RN_PRO2_2.31196.31196.2	EIAQDFKTDLR		2	724.375					P68431, P84243, Q16695, Q71DI3	24.08	4.02717e-05	0.9673	H31 73-83	Unmodified	Standard
HF181116_RN_PRO2_2.31606.31606.2	KASGPPVSELITKAVAASKER		2	1154.15					P10412, P16402, P16403	13.247	0.00115678	0.9712	H13 34-54	Unmodified	Standard
HF181116_RN_PRO2_2.32142.32142.2	VTIMPKDIQLAR	6K(42.0105)	2	746.925					P68431, P84243, Q16695, Q6NXT2, Q71DI3	24.211	0.000373465	0.9772	H31 K122ac	Classical	Standard
HF181116_RN_PRO2_2.32889.32889.4	LLLPGELAKHAVSEGTKAVTKYTSAK	9K(42.0105), 26K(42.0105)	4	727.906					O60814, P06899, P57053	9.71	0.00886135	0.9905	H2B1J K108ac	Classical	Standard
HF181116_RN_PRO2_2.32889.32889.4	LLLPGELAKHAVSEGTKAVTKYTSAK	9K(42.0105), 26K(42.0105)	4	727.906					O60814, P06899, P57053	9.71	0.00886135	0.9905	H2B1J K125ac	Classical	Standard
HF181116_RN_PRO2_2.33044.33044.2	EIAQDFKTDLR	7K(70.0418)	2	736.387					P68431, P84243, Q16695, Q71DI3	25.318	1.97469e-05	0.989	H31 K79me	Classical	Standard
HF181116_RN_PRO2_2.33094.33094.2	VTIMPKDIQLAR		2	748.929					P68431, P84243, Q16695, Q6NXT2, Q71DI3	24.056	0.000129122	0.9742	H31 117-128	Unmodified	Standard
HF181116_RN_PRO2_2.33227.33227.3	LLLPGELAKHAVSEGTKAVTKYTSSK	17K(42.0469), 21K(42.0105)	3	975.549					A0A2R8Y619, P23527, P33778, P58876, P62807, Q16778, Q5QNW6-2, Q5QNW6, Q8N257, Q93079, Q96A08, Q99877, Q99879, Q99880	23.508	1.77011e-05	1	H2B1B K116tr	Classical	Standard
HF181116_RN_PRO2_2.33259.33259.4	LLLPGELAKHAVSEGTKAVTKYTSSK	9K(42.0105), 17K(42.0105), 21K(28.0313), 26K(42.0105)	4	735.409					A0A2R8Y619, P23527, P33778, P58876, P62807, Q16778, Q5QNW6-2, Q5QNW6, Q8N257, Q93079, Q96A08, Q99877, Q99879, Q99880	9.553	0.00969951	0.9849	H2B1B K108ac	Classical	Standard
HF181116_RN_PRO2_2.33259.33259.4	LLLPGELAKHAVSEGTKAVTKYTSSK	9K(42.0105), 17K(42.0105), 21K(28.0313), 26K(42.0105)	4	735.409					A0A2R8Y619, P23527, P33778, P58876, P62807, Q16778, Q5QNW6-2, Q5QNW6, Q8N257, Q93079, Q96A08, Q99877, Q99879, Q99880	9.553	0.00969951	0.9849	H2B1B K120di	Classical	Standard
HF181116_RN_PRO2_2.33259.33259.4	LLLPGELAKHAVSEGTKAVTKYTSSK	9K(42.0105), 17K(42.0105), 21K(28.0313), 26K(42.0105)	4	735.409					A0A2R8Y619, P23527, P33778, P58876, P62807, Q16778, Q5QNW6-2, Q5QNW6, Q8N257, Q93079, Q96A08, Q99877, Q99879, Q99880	9.553	0.00969951	0.9849	H2B1B K125ac	Classical	Standard
HF181116_RN_PRO2_2.33282.33282.4	LLLPGELAKHAVSEGTKAVTKYTSAK	9K(42.0105), 17K(42.0105)	4	727.906					O60814, P06899, P57053	9.713	0.00884606	0.9897	H2B1J K116ac	Classical	Standard
HF181116_RN_PRO2_2.33464.33464.4	LLLPGELAKHAVSEGTKAVTKYTSAK	21K(42.0105)	4	731.41					O60814, P06899, P57053	11.541	0.00308852	0.9993	H2B1J K120ac	Classical	Standard
HF181116_RN_PRO2_2.33581.33581.4	LLLPGELAKHAVSEGTKAVTKYTSSK	17K(42.0105), 20T(79.9663), 21K(28.0313)	4	748.402	LLLPGELAKHAVSEGTKAVtKYTSSK	1	L(0.00)L(0.00)L(0.00)P(0.00)G(0.00)E(0.00)L(0.00)A(0.00)K(0.00)H(0.00)A(0.00)V(0.00)S(12.49)E(0.00)G(0.00)T(12.49)K(0.00)A(0.00)V(0.00)T(14.60)K(0.00)Y(12.47)T(10.50)S(8.61)S(6.60)K(0.00)	T20	A0A2R8Y619, P23527, P33778, P58876, P62807, Q16778, Q5QNW6-2, Q5QNW6, Q8N257, Q93079, Q96A08, Q99877, Q99879, Q99880	14.595	0.00299399	0.9889	H2B1B T119ph	Uncommon	Standard
HF181116_RN_PRO2_2.33643.33643.3	SGVSLAALKKALAAAGYDVEKNNSR		3	901.155					P10412, P16402, P16403	35.994	4.23156e-07	1	H13 55-79	Unmodified	Standard
HF181116_RN_PRO2_2.34738.34738.3	VGAGAPVYLAAVLEYLTAEILELAGNAAR		3	991.209					P04908, P0C0S8, P16104, P20671, Q7L7L0, Q8IUE6, Q93077, Q96KK5, Q99878, Q9BTM1-2, Q9BTM1	17.55	9.71628e-05	1	H2A1 43-71	Unmodified	Standard
HF181116_RN_PRO2_3.08794.08794.3	KSTGGKAPR	6K(70.0418)	3	346.537					P68431, P84243, Q16695, Q5TEC6, Q6NXT2, Q71DI3	12.006	0.0023632	0.9775	H31 K14me	Classical	Standard
HF181116_RN_PRO2_3.13095.13095.2	TKQTAR	2K(72.0211)	2	421.734	TkQTAR	1	T(0.00)K(14.57)Q(0.00)T(0.00)A(0.00)R(0.00)	K2	P0DPK2, P0DPK5, P68431, P84243, Q16695, Q5TEC6, Q6NXT2, Q71DI3	14.571	0.000539821	0.974	H31 K4la	Uncommon	Standard
HF181116_RN_PRO2_3.13517.13517.3	KQLATKAAR	6K(27.9949)	3	360.885	KQLATkAAR	1	K(7.84)Q(0.00)L(0.00)A(0.00)T(15.22)K(16.72)A(0.00)A(0.00)R(0.00)	K6	P68431, P84243, Q5TEC6, Q6NXT2, Q71DI3	16.716	0.00279254	0.9703	H31 K23fo	Uncommon	Standard
HF181116_RN_PRO2_3.19325.19325.2	KLPFQR		2	422.756					P0DPK2, P0DPK5, P68431, P84243, Q16695, Q5TEC6, Q6NXT2, Q71DI3	13.616	0.000935406	0.9734	H31 64-69	Unmodified	Standard
HF181116_RN_PRO2_3.19541.19541.2	KSTGGKAPR	1K(70.0418), 6K(42.0105)	2	540.308					P68431, P84243, Q16695, Q5TEC6, Q6NXT2, Q71DI3	17.937	0.00138277	0.9698	H31 K9me	Classical	Standard
HF181116_RN_PRO2_3.19720.19720.2	KSAPATGGVKKPHR	10K(70.0418), 11K(27.9949)	2	827.469	KSAPATGGVKkPHR	1	K(0.00)S(10.66)A(0.00)P(0.00)A(0.00)T(15.21)G(0.00)G(0.00)V(0.00)K(0.00)K(21.19)P(0.00)H(0.00)R(0.00)	K11	P68431, Q16695, Q5TEC6, Q71DI3	21.185	5.33093e-06	0.991	H31 K37fo	Uncommon	Standard
HF181116_RN_PRO2_3.34520.34520.3	LLLPGELAKHAVSEGTKAVTKYTSAK	17K(42.0469), 21K(68.0262)	3	997.565	LLLPGELAKHAVSEGTKAVTkYTSAK	1	L(0.00)L(0.00)L(0.00)P(0.00)G(0.00)E(0.00)L(0.00)A(0.00)K(0.00)H(0.00)A(0.00)V(0.00)S(0.00)E(0.00)G(0.00)T(0.00)K(0.00)A(0.00)V(0.00)T(0.00)K(24.21)Y(0.00)T(0.00)S(0.00)A(0.00)K(0.00)	K21	O60814, P06899, P57053	24.205	0.000210742	0.999	H2B1J K116tr	Classical	Standard
HF181116_RN_PRO2_3.34520.34520.3	LLLPGELAKHAVSEGTKAVTKYTSAK	17K(42.0469), 21K(68.0262)	3	997.565	LLLPGELAKHAVSEGTKAVTkYTSAK	1	L(0.00)L(0.00)L(0.00)P(0.00)G(0.00)E(0.00)L(0.00)A(0.00)K(0.00)H(0.00)A(0.00)V(0.00)S(0.00)E(0.00)G(0.00)T(0.00)K(0.00)A(0.00)V(0.00)T(0.00)K(24.21)Y(0.00)T(0.00)S(0.00)A(0.00)K(0.00)	K21	O60814, P06899, P57053	24.205	0.000210742	0.999	H2B1J K120cr	Uncommon	Standard
HF181116_RN_PRO2_3.34527.34527.3	SGVSLAALKKALAAAGYDVEKNNSR	9K(42.0469), 10K(72.0211)	3	920.503	SGVSLAALKkALAAAGYDVEKNNSR	1	S(0.00)G(0.00)V(0.00)S(0.00)L(0.00)A(0.00)A(0.00)L(0.00)K(0.00)K(28.90)A(0.00)L(0.00)A(0.00)A(0.00)A(0.00)G(0.00)Y(0.00)D(0.00)V(0.00)E(0.00)K(0.00)N(0.00)N(0.00)S(0.00)R(0.00)	K10	P10412, P16402, P16403	28.903	4.45913e-06	1	H13 K63tr	Classical	Standard
HF181116_RN_PRO2_3.34527.34527.3	SGVSLAALKKALAAAGYDVEKNNSR	9K(42.0469), 10K(72.0211)	3	920.503	SGVSLAALKkALAAAGYDVEKNNSR	1	S(0.00)G(0.00)V(0.00)S(0.00)L(0.00)A(0.00)A(0.00)L(0.00)K(0.00)K(28.90)A(0.00)L(0.00)A(0.00)A(0.00)A(0.00)G(0.00)Y(0.00)D(0.00)V(0.00)E(0.00)K(0.00)N(0.00)N(0.00)S(0.00)R(0.00)	K10	P10412, P16402, P16403	28.903	4.45913e-06	1	H13 K64la	Uncommon	Standard
HF181116_RN_PRO2_1.04183.04183.3	LAHYNKR		3	304.508					O60814, P06899, P23527, P33778, P58876, P62807, Q16778, Q5QNW6, Q5QNW6-2, Q8N257, Q93079, Q99877, Q99879, Q99880	8.215	0.372606	0.9157	H2B1B 80-86	Unmodified	Tryptic peptides
HF181116_RN_PRO2_1.04874.04874.3	KSTGGKAPR	1K(42.0469), 6K(42.0105)	3	332.534					P68431, P84243, Q16695, Q5TEC6, Q6NXT2, Q71DI3	13.785	0.0396642	0.9473	H31 K9tr	Classical	Tryptic peptides
HF181116_RN_PRO2_1.04874.04874.3	KSTGGKAPR	1K(42.0469), 6K(42.0105)	3	332.534					P68431, P84243, Q16695, Q5TEC6, Q6NXT2, Q71DI3	13.785	0.0396642	0.9473	H31 K14ac	Classical	Tryptic peptides
HF181116_RN_PRO2_1.05065.05065.2	KSTGGKAPR	1K(28.0313), 6K(42.0105)	2	486.285					P68431, P84243, Q16695, Q5TEC6, Q6NXT2, Q71DI3	24.938	1.63361e-06	1	H31 K9di	Classical	Tryptic peptides
HF181116_RN_PRO2_1.05084.05084.2	KAVTKAQK		2	465.293					O60814, P06899, P23527, P57053, P58876, P62807, Q16778, Q8N257, Q93079, Q99877, Q99880	19.649	0.0165613	0.977	H2B1C 16-23	Unmodified	Tryptic peptides
HF181116_RN_PRO2_1.05100.05100.2	TKQTAR		2	380.719					P0DPK2, P0DPK5, P68431, P84243, Q16695, Q5TEC6, Q6NXT2, Q71DI3	13.343	0.0194648	0.9527	H31 3-8	Unmodified	Tryptic peptides
HF181116_RN_PRO2_1.05138.05138.2	STITSR		2	337.689					O60814, P06899, P23527, P33778, P57053, P58876, P62807, Q16778, Q5QNW6, Q5QNW6-2, Q8N257, Q93079, Q99877, Q99879, Q99880	13.475	0.0010145	0.9961	H2B1B 87-92	Unmodified	Tryptic peptides
HF181116_RN_PRO2_1.05164.05164.2	JTKQTAR	3K(28.0313)	2	394.735					P0DPK2, P0DPK5, P68431, P84243, Q16695, Q5TEC6, Q6NXT2, Q71DI3	13.227	0.0208089	0.9529	H31 K4di	Classical	Tryptic peptides
HF181116_RN_PRO2_1.05170.05170.2	IAGEASR		2	357.194					O60814, P06899, P23527, P33778, P57053, P58876, P62807, Q16778, Q5QNW6, Q5QNW6-2, Q93079, Q99877, Q99879	17.715	0.00496878	0.9861	H2B1B 73-79	Unmodified	Tryptic peptides
HF181116_RN_PRO2_1.06478.06478.2	GKQGGKAR	2K(42.0105), 6K(42.0105)	2	443.249					P04908, P0C0S8, P20671, Q16777, Q6FI13, Q7L7L0, Q8IUE6, Q93077, Q96KK5, Q96QV6, Q99878	15.11	0.0222587	0.9623	H2A1 K5ac	Classical	Tryptic peptides
HF181116_RN_PRO2_1.06478.06478.2	GKQGGKAR	2K(42.0105), 6K(42.0105)	2	443.249					P04908, P0C0S8, P20671, Q16777, Q6FI13, Q7L7L0, Q8IUE6, Q93077, Q96KK5, Q96QV6, Q99878	15.11	0.0222587	0.9623	H2A1 K9ac	Classical	Tryptic peptides
HF181116_RN_PRO2_1.07218.07218.3	KQLATKAAR	6K(42.0105)	3	343.545					P68431, P84243, Q5TEC6, Q6NXT2, Q71DI3	11.16	0.0683912	0.9268	H31 K23ac	Classical	Tryptic peptides
HF181116_RN_PRO2_1.07313.07313.2	KGNYSER	1K(42.0105)	2	453.221					P04908, P20671, Q7L7L0	14.77	0.0270707	0.9821	H2A3 K36ac	Classical	Tryptic peptides
HF181116_RN_PRO2_1.07461.07461.2	DNKKTR	3K(42.0105), 4K(42.0105)	2	423.227					P04908, P0C0S8, P16104, P20671, Q16777, Q6FI13, Q7L7L0, Q8IUE6, Q93077, Q96KK5, Q96QV6, Q99878, Q9BTM1, Q9BTM1-2	8.585	0.0169336	0.9728	H2A1 K74ac	Classical	Tryptic peptides
HF181116_RN_PRO2_1.07461.07461.2	DNKKTR	3K(42.0105), 4K(42.0105)	2	423.227					P04908, P0C0S8, P16104, P20671, Q16777, Q6FI13, Q7L7L0, Q8IUE6, Q93077, Q96KK5, Q96QV6, Q99878, Q9BTM1, Q9BTM1-2	8.585	0.0169336	0.9728	H2A1 K75ac	Classical	Tryptic peptides
HF181116_RN_PRO2_1.07484.07484.3	LAHYNKR	6K(42.0105)	3	318.511					O60814, P06899, P23527, P33778, P58876, P62807, Q16778, Q5QNW6, Q5QNW6-2, Q8N257, Q93079, Q99877, Q99879, Q99880	11.903	0.14101	0.9622	H2B1B K85ac	Classical	Tryptic peptides
HF181116_RN_PRO2_1.07706.07706.2	KGNYAER	1K(42.0105)	2	440.22					P0C0S8, Q16777, Q6FI13, Q8IUE6, Q93077, Q96KK5, Q96QV6, Q99878, Q9BTM1, Q9BTM1-2	7.353	0.0344152	0.9806	H2A1 K36ac	Classical	Tryptic peptides
HF181116_RN_PRO2_1.07888.07888.2	KQLATKAAR		2	526.826					P68431, P84243, Q5TEC6, Q6NXT2, Q71DI3	13.717	0.00791793	0.9842	H31 18-26	Unmodified	Tryptic peptides
HF181116_RN_PRO2_1.08071.08071.2	KSTGGKAPR	1K(42.0105), 6K(42.0105)	2	493.275					P68431, P84243, Q16695, Q5TEC6, Q6NXT2, Q71DI3	18.663	0.00287906	0.9887	H31 K9ac	Classical	Tryptic peptides
HF181116_RN_PRO2_1.08125.08125.2	JKGNYSER		2	460.229					P04908, P20671, Q7L7L0	19.24	0.00653131	0.9873	H2A3 36-42	Unmodified	Tryptic peptides
HF181116_RN_PRO2_1.08162.08162.2	AKAKTR		2	393.745					P04908, P0C0S8, P20671, Q96KK5, Q99878	13.426	0.0329989	0.9324	H2A1 12-17	Unmodified	Tryptic peptides
HF181116_RN_PRO2_1.08319.08319.3	KSAPATGGVKK	1K(28.0313), 10K(28.0313)	3	385.908					P68431, Q16695, Q5TEC6, Q71DI3	12.439	0.103574	0.9773	H31 K27di	Classical	Tryptic peptides
HF181116_RN_PRO2_1.08319.08319.3	KSAPATGGVKK	1K(28.0313), 10K(28.0313)	3	385.908					P68431, Q16695, Q5TEC6, Q71DI3	12.439	0.103574	0.9773	H31 K36di	Classical	Tryptic peptides
HF181116_RN_PRO2_1.08326.08326.2	KGNYAER	1K(72.0211)	2	455.225	kGNYAER	1	K(12.91)G(0.00)N(0.00)Y(0.00)A(0.00)E(0.00)R(0.00)	K1	P0C0S8, Q16777, Q6FI13, Q8IUE6, Q93077, Q96KK5, Q96QV6, Q99878, Q9BTM1, Q9BTM1-2	12.907	0.0444887	0.9799	H2A1 K36la	Uncommon	Tryptic peptides
HF181116_RN_PRO2_1.08541.08541.2	DNKKTR		2	449.237					P04908, P0C0S8, P16104, P20671, Q16777, Q6FI13, Q7L7L0, Q8IUE6, Q93077, Q96KK5, Q96QV6, Q99878, Q9BTM1, Q9BTM1-2	9.716	0.0088308	0.9667	H2A1 72-77	Unmodified	Tryptic peptides
HF181116_RN_PRO2_1.08614.08614.2	KSTGGKAPR	1K(72.0211), 6K(42.0105)	2	508.28	kSTGGKAPR	1	K(16.36)S(0.00)T(0.00)G(0.00)G(0.00)K(0.00)A(0.00)P(0.00)R(0.00)	K1	P68431, P84243, Q16695, Q5TEC6, Q6NXT2, Q71DI3	16.357	0.0061059	0.9839	H31 K9la	Uncommon	Tryptic peptides
HF181116_RN_PRO2_1.08622.08622.2	JKGNYAER		2	447.227					P0C0S8, Q16777, Q6FI13, Q8IUE6, Q93077, Q96KK5, Q96QV6, Q99878, Q9BTM1-2, Q9BTM1	16.518	0.00312968	0.9907	H2A1 36-42	Unmodified	Tryptic peptides
HF181116_RN_PRO2_1.08871.08871.2	VTIMPK		2	352.704					P68431, P84243, Q16695, Q5TEC6, Q6NXT2, Q71DI3	12.475	0.0570492	0.9727	H31 117-122	Unmodified	Tryptic peptides
HF181116_RN_PRO2_1.08969.08969.2	JKSTGGKAPR		2	519.284					P68431, P84243, Q16695, Q5TEC6, Q6NXT2, Q71DI3	20.846	0.00173019	0.9772	H31 9-17	Unmodified	Tryptic peptides
HF181116_RN_PRO2_1.09209.09209.3	KSAPATGGVKKPHR	1K(28.0313), 11K(42.0105)	3	523.975					P68431, Q16695, Q5TEC6, Q71DI3	19.907	0.0158359	0.9584	H31 K37ac	Classical	Tryptic peptides
[truncated: 399 more rows]

## Sheet: PROPIC MDA-MB-468
Spectrum	Peptide	Assigned Modifications	Charge	Calculated M/Z	MSFragger Localization	Number Best Positions	Position Scores	Best Positions	Proteins	Hyperscore	Expectation	PeptideProphetProbability	Site(s)	Class	Search
[truncated: 1,029 more rows]

[truncated: 4 more sheets: FFPE tissue, PROPIC MDA-MB-231, H1 Optimization, Provez et al]
