# Supplementary material for: Breaking Boundaries in Histone Modification MS-Based Detection: A Tailored Search Strategy for Unrestricted Identification of Novel Epigenetic Marks
Source: Mol Cell Proteomics. 2025 Sep 30;24(11):101080. doi: 10.1016/j.mcpro.2025.101080 (PMC12634847; doi:10.1016/j.mcpro.2025.101080)
Supplement: Supplementary Table S6 [file mmc5.xlsx]

## Sheet: A2780
PTMs	A2780_13	A2780_14	A2780_15	Mean
H2AK5K9un	98.8746	98.9978	98.8195	98.8973
H2AK5cr	0.0730954	0.0662438	0.0762612	0.0718668
H2AK9la	1.00316	0.900403	1.06431	0.989292
H2AK9Formyl	0.0490967	0.0355601	0.0399313	0.0415294
H3K122un	97.9734	97.7497	98.5122	98.0784
H3K122ac	0.0870776	0.110005	0.0573277	0.0848034
H31K122Formyl	0.0440668	0.0636418	0.0473256	0.0516781
H31K122GlyGly		0.0114874	0.00803423	0.00976083
H31K122Lactoyl	1.89547	2.06515	1.37515	1.77859
H3K9K14un	15.7463	14.4843	15.8236	15.3514
H3K9me1	12.5749	11.16	9.84247	11.1925
H3K9me2	21.2054	21.2315	24.0278	22.1549
H3K9me3	14.9954	14.4482	14.2888	14.5775
H3K9ac|K14ac	8.89334	10.0061	10.25	9.71647
H3K9me1K14ac	4.40181	4.55224	4.34421	4.43275
H3K9me2K14ac	15.1659	15.7331	14.2561	15.0517
H3K9me3K14ac	6.14494	7.35777	6.24522	6.58265
H3K9acK14ac	0.644884	0.790332	0.65197	0.695729
H31K14Glyceroyl	0.0241356	0.0225018	0.0277842	0.0248072
H31K9Lactoyl	0.103927	0.0961808	0.112528	0.104212
H31K14Lactoyl	0.0425055	0.0489478	0.0768211	0.0560915
H3K9Crotonyl	0.0471951	0.0574771	0.0419884	0.0488868
H3K9Formyl	0.00407298	0.00637641	0.00694035	0.00579658
H3S10Phosphoryl	0.00532967	0.00491962	0.00388039	0.00470989
H3K18K23un	62.1327	59.1357	64.0219	61.7634
H3K18me1|K23me1	0.216392	0.267679	0.176737	0.22027
H3K18ac|K23ac	33.9637	36.4165	32.3686	34.2496
H3K18acK23ac	3.1193	3.53458	2.79413	3.14934
H31K18Crotonyl	0.567896	0.645626	0.638645	0.617389
H3K27K36un	28.9483	28.2717	38.0092	31.7431
H3K36me1	13.2106	13.6332	12.7028	13.1822
H3K27me1	12.037	22.5403	15.3491	16.6421
H3K27me2	10.5974	11.2122	13.5645	11.7914
H3K36me2	7.86591	1.68807	1.92932	3.82777
H3K27me3	5.5928	3.2852	3.70938	4.19579
H3K27me2K36me1	4.34079	1.47095	1.82624	2.54599
H3K27me1K36me2	5.70872	2.53537	1.05415	3.09941
H3K27me1K36me1	8.59908	13.0403	9.59197	10.4105
H3K27me2K36me2	1.03826	0.371939	0.167637	0.525945
H3K27me3K36me1	0.724038	0.0930433	0.146578	0.32122
H3K27me1K36me3	0.082208	0.231375	0.358277	0.223953
H3K27me3K36me2	0.116801	0.0339572	0.00566974	0.0521425
H3K27ac	0.561204	0.891968	0.946448	0.799874
H3K27Crotonyl	0.201029	0.234528	0.214676	0.216744
H3K27Lactoyl	0.316287	0.377174	0.338089	0.34385
H3K36|K37Glyceroyl	0.0556491	0.0872854	0.0860191	0.0763178
H3S28Phosphoryl	0.00383192	0.00150967		0.00267079
H3K79un	75.6721	81.5053	85.8095	80.9957
H3K79me1	3.47956	4.10091	2.65189	3.41079
H3K79me2	20.6484	14.1632	11.1431	15.3182
H3K79Lactoyl	0.199871	0.230568	0.395517	0.275319
H4K31un	97.6147	98.5928	98.133	98.1135
H4K31Glyceroyl	2.35028	1.37814	1.83983	1.85608
H4K31Hydroxyisobutyryl	0.0350425	0.029066	0.0271218	0.0304101
H4K77un	99.8181	99.8337	99.8343	99.8287
H4K77ac	0.120552	0.101457	0.0980624	0.10669
H4K77Formyl	0.0613458	0.0648212	0.0676703	0.0646124

## Sheet: NB4
PTMs	NB4_1	NB4_2	NB4_3	Mean
H2AK36un	99.8256	99.8041	99.8378	99.8225
H2AK36Formyl	0.174359	0.195861	0.162171	0.177463
H3K18K23un	68.7867	67.067	68.8084	68.2207
H3K18me1	0.0845834	0.097393	0.0847633	0.0889132
H3K23me1	0.206233	0.24238	0.205481	0.218031
H3K18ac|K23ac	28.6652	30.33	28.6495	29.2149
H3K18acK23ac	2.2019	2.21888	2.20775	2.20951
H31K18Formyl	0.0269531	0.0178648	0.0224303	0.0224161
H31K23Formyl	0.0284379	0.0265535	0.0217042	0.0255652
H3K4un	89.5012	89.4967	91.1286	90.0422
H3K4me1	8.74073	8.7371	7.57972	8.35252
H3K4me2	1.27679	1.2825	0.933514	1.16427
H3K4me3	0.465638	0.465499	0.340507	0.423881
H3K4Lactoyl	0.0156212	0.0181883	0.017626	0.0171452
